# Supplementary material for: Deciphering lung adenocarcinoma heterogeneity: a multi-omics approach reveals nuclear division fibroblasts as prognosticators and therapeutic targets
Source: J Transl Med. 2026 Mar 20;24:610. doi: 10.1186/s12967-026-08022-3 (PMC13126713; doi:10.1186/s12967-026-08022-3)
Supplement: Supplementary file 3 — Supplementary material 3 [file 12967_2026_8022_MOESM3_ESM.xlsx]

## Sheet: Table S1
Table S1. Characteristics of the multi-omic data used in the current study
	Source		Title	PMID	Sample group	Sample size	Cells/Spots
Single cell RNA sequencing altas	GSE131907		Single-cell RNA sequencing demonstrates the molecular and cellular reprogramming of metastatic lung adenocarcinoma	32385277	Healthy donors	28	96303
	GSE136831		Single-cell RNA-seq reveals ectopic and aberrant lung-resident cell populations in idiopathic pulmonary fibrosis	32832599	COPD	18	69456
					IPF	32	147169
					LUAD	15	55976
Spaial transcriptomics RNA sequencing altas	E-MTAB-13530		Spatial transcriptomics (10x Visium) of human NSCLC lesions and non-involved tissue	NA	Healthy donors	1	#HD: 2432
					Normal tissues adjacent to tumor	2	#P10_B: 1755
							#P16_B: 3123
					LUAD	3	#P10_T: 2610
							#P16_T: 2262
							#P24_T: 3491
Bulk RNA sequencing altas	Training	TCGA-LUAD	The Cancer Genome Atlas (TCGA)	NA	LUAD	429	NA
	Testing	GSE31210	Identification of genes upregulated in ALK-positive and EGFR/KRAS/ALK-negative lung adenocarcinomas	22080568	LUAD	226	NA
	Testing	GSE50081	Validation of a histology-independent prognostic gene signature for early-stage, non-small-cell lung cancer including stage IA patients	24305008	LUAD	127	NA
	Testing	GSE72094	Differential association of STK11 and TP53 with KRAS mutation-associated gene expression, proliferation and immune surveillance in lung adenocarcinoma	26477306	LUAD	398	NA
	Outide independent	GSE3141	Oncogenic pathway signatures in human cancers as a guide to targeted therapies	16273092	LUAD	58	NA
		GSE8894	Prediction of recurrence-free survival in postoperative non-small cell lung cancer patients by using an integrated model of clinical information and gene expression	19010856	LUAD	63	NA
		GSE11117	Gene profiling of clinical routine biopsies and prediction of survival in non-small cell lung cancer	19833826	LUAD	13	NA
		GSE11969	Expression profile-defined classification of lung adenocarcinoma shows close relationship with underlying major genetic changes and clinicopathologic behaviors	16549822	LUAD	90	NA
		GSE13213	Relapse-related molecular signature in lung adenocarcinomas identifies patients with dismal prognosis	19414676	LUAD	117	NA
		GSE14814	Prognostic and predictive gene signature for adjuvant chemotherapy in resected non-small-cell lung cancer	20823422	LUAD	71	NA
		GSE19188	Gene expression-based classification of non-small cell lung carcinomas and survival prediction	20421987	LUAD	40	NA
		GSE26939	Differential pathogenesis of lung adenocarcinoma subtypes involving sequence mutations, copy number, chromosomal instability, and methylation	22590557	LUAD	115	NA
		GSE29016	Relation between smoking history and gene expression profiles in lung adenocarcinomas	22676229	LUAD	38	NA
		GSE30219	Ectopic activation of germline and placental genes identifies aggressive metastasis-prone lung cancers	23698379	LUAD	85	NA
		GSE37745	Biomarker discovery in non-small cell lung cancer: integrating gene expression profiling, meta-analysis, and tissue microarray validation	23032747	LUAD	106	NA
		GSE41271	Image Analysis-based Assessment of PD-L1 and Tumor-Associated Immune Cells Density Supports Distinct Intratumoral Microenvironment Groups in Non-small Cell Lung Carcinoma Patients	27252415	LUAD	182	NA
		GSE63459	An Integrated Prognostic Classifier for Stage I Lung Adenocarcinoma Based on mRNA, microRNA, and DNA Methylation Biomarkers	26134223	LUAD	33	NA
		GSE68465	Gene expression-based survival prediction in lung adenocarcinoma: a multi-site, blinded validation study	18641660	LUAD	442	NA
		GSE68571	Gene-expression profiles predict survival of patients with lung adenocarcinoma	12118244	LUAD	86	NA
	Immunotherapy	IMvigor210all	Atezolizumab in platinum-treated locally advanced or metastatic urothelial carcinoma: post-progression outcomes from the phase II IMvigor210 study	28950298	BLCA	348	NA
	Immunotherapy	GSE91061	Tumor and Microenvironment Evolution during Immunotherapy with Nivolumab	29033130	SKCM	105	NA
	Immunotherapy	GSE135222	DNA methylation loss promotes immune evasion of tumours with high mutation and copy number load	31537801	LUAD	27	NA
	Immunotherapy	GSE78220	Genomic and Transcriptomic Features of Response to Anti-PD-1 Therapy in Metastatic Melanoma	26997480	SKCM	28	NA

## Sheet: Table S2
Table S2. Sinificant marker genes of different celltypes
p_val	avg_log2FC	pct.1	pct.2	p_val_adj	cluster	gene
0	0.775853	0.774	0.635	0	LAF	JUN
8.98901e-58	0.600102	0.619	0.639	4.77532e-53	Mast	JUN
4.87913e-97	0.848584	0.674	0.639	2.59199e-92	Plasma B	JUN
0	0.834994	0.348	0.127	0	Plasma B	A1BG
0	2.89737	0.672	0.139	0	LAF	A2M
0	1.35154	0.549	0.145	0	EC	A2M
1.37151e-64	0.598357	0.362	0.421	7.28601e-60	T	AAK1
2.58043e-25	0.482396	0.364	0.417	1.37083e-20	NK	AAK1
0	0.371344	0.255	0.121	0	LAF	AAMDC
0	0.271682	0.254	0.125	0	Epi	AAMP
0	0.829798	0.256	0.028	0	LAF	AASS
0	0.426332	0.545	0.269	0	Mono/Mph	ABCA1
0	0.83881	0.509	0.362	0	Neu	ABCA1
0	1.06006	0.538	0.354	0	DC	ABCA1
0	1.19523	0.258	0.018		Epi	ABCA13
0	1.16892	0.316	0.014	0	LAF	ABCA6
0	1.1242	0.334	0.005	0	LAF	ABCA8
0	1.42007	0.373	0.324	0	T	ABCC1
0	0.388444	0.371	0.118	0	Mono/Mph	ABCC3
0	0.487425	0.314	0.206	0	Epi	ABCC3
0	0.818728	0.299	0.112	0	EC	ABCC4
5.98955e-188	1.20804	0.255	0.115	3.18189e-183	Mast	ABCC4
0	0.530968	0.337	0.098	0	Epi	ABCD3
0	1.56106	0.694	0.161	0	Mono/Mph	ABCG1
0	0.277376	0.488	0.226	0	Mono/Mph	ABHD12
0	0.477967	0.403	0.318	0	DC	ABHD12
2.13303e-05	0.491521	0.277	0.317	1	NK	ABHD15-AS1
2.6057e-136	0.750735	0.362	0.313	1.38425e-131	B	ABHD15-AS1
8.27128e-24	0.35876	0.261	0.355	4.39404e-19	NK	ABHD2
0	0.668486	0.578	0.325	0	Epi	ABHD2
1.84778e-95	0.368251	0.175	0.25	9.81615e-91	T	ABHD3
0	1.09172	0.611	0.199	0	Mono/Mph	ABHD5
0	0.31403	0.588	0.352	0	cell cycle	ABHD5
3.19562e-117	0.321566	0.351	0.521	1.69764e-112	T	ABI1
3.99867e-52	0.525462	0.434	0.504	2.12425e-47	NK	ABI1
0	0.746412	0.459	0.149	0	Epi	ABI2
0	0.597181	0.402	0.172	0	LAF	ABI2
2.95794e-169	0.371542	0.286	0.176	1.57137e-164	EC	ABI2
0	2.02853	0.525	0.028	0	LAF	ABI3BP
4.81157e-64	0.262913	0.25	0.225	2.5561e-59	DC	ABL1
0	0.670853	0.449	0.222	0	LAF	ABL1
1.22212e-82	0.295212	0.305	0.226	6.49241e-78	EC	ABL1
0	0.555749	0.583	0.257	0	Mono/Mph	ABL2
0	0.408591	0.444	0.375	0	DC	ABL2
3.88747e-103	0.408894	0.464	0.38	2.06518e-98	LAF	ABL2
4.02668e-54	0.350618	0.429	0.382	2.13914e-49	EC	ABL2
0	0.580306	0.396	0.08	0	Epi	ABLIM1
0	0.600892	0.302	0.105	0	LAF	ABLIM1
0	2.43082	0.677	0.097	0	EC	ABLIM1
0	0.794959	0.261	0.034	0	EC	ABLIM3
0	0.426794	0.683	0.345	0	Mono/Mph	ABR
0	0.775633	0.614	0.458	0	DC	ABR
1.6005e-10	0.646119	0.28	0.335	8.50247e-06	T	ABRACL
5.53476e-27	0.849333	0.338	0.328	2.94028e-22	Mast	ABRACL
0	0.25915	0.417	0.173	0	cell cycle	ACAA2
0	0.750559	0.409	0.139	0	Epi	ACACA
3.62324e-291	0.362449	0.292	0.161	1.92481e-286	LAF	ACACA
8.24974e-146	0.354356	0.26	0.163	4.38259e-141	EC	ACACA
0	0.400604	0.258	0.069	0	Mono/Mph	ACACB
1.18227e-23	0.279004	0.189	0.312	6.28071e-19	Mast	ACADVL
3.03652e-43	0.550964	0.384	0.31	1.61312e-38	Plasma B	ACADVL
0	1.55455	0.386	0.098	0	T	ACAP1
0	0.891406	0.29	0.125	0	NK	ACAP1
0	0.983971	0.341	0.127	0	B	ACAP1
0	0.291102	0.461	0.184	0	cell cycle	ACAT1
0	0.291335	0.41	0.242	0	Epi	ACBD3
0	0.867678	0.7	0.256	0	Mono/Mph	ACER3
7.66638e-21	1.03063	0.398	0.428	4.07269e-16	Mast	ACER3
0	2.54995	0.31	0.004	0	EC	ACKR1
0	0.498337	0.303	0.072	0	Mono/Mph	ACO1
0	0.451671	0.274	0.04	0	Mono/Mph	ACOT1
0	0.496555	0.352	0.126	0	Mono/Mph	ACOT7
0	0.539128	0.556	0.205	0	cell cycle	ACOT7
4.3156e-62	0.95996	0.287	0.213	2.29262e-57	Mast	ACOT7
0	0.472531	0.31	0.243	0	Neu	ACOT9
0	0.441646	0.338	0.238	0	DC	ACOT9
0	0.354418	0.33	0.118	0	Mono/Mph	ACOX1
0	0.425894	0.373	0.198	0	Epi	ACP1
0	0.395269	0.508	0.207	0	cell cycle	ACP1
1.76757e-50	0.452495	0.302	0.214	9.39003e-46	Plasma B	ACP1
0	1.86421	0.848	0.219	0	Mono/Mph	ACP5
0	0.623176	0.847	0.39	0	Mono/Mph	ACSL1
0	1.26429	0.823	0.541	0	Neu	ACSL1
0	0.833747	0.747	0.543	0	DC	ACSL1
0	1.05732	0.641	0.458	0	Neu	ACSL3
0	1.01017	0.631	0.455	0	DC	ACSL3
0	0.340411	0.564	0.271	0	Mono/Mph	ACSL4
0	0.602876	0.458	0.377	0	Neu	ACSL4
0	0.603837	0.463	0.374	0	DC	ACSL4
1.03579e-275	1.55118	0.546	0.383	5.50255e-271	Mast	ACSL4
0	1.4342	0.307	0.026	0	LAF	ACTA2
0	0.825269	0.982	0.909	0	Mono/Mph	ACTB
0	0.466847	0.965	0.934	0	Neu	ACTB
5.91487e-260	0.33447	0.994	0.936	3.14222e-255	cell cycle	ACTB
0	0.283378	0.884	0.715	0	Mono/Mph	ACTG1
0	0.486242	0.949	0.776	0	cell cycle	ACTG1
0	0.291772	0.261	0.06	0	cell cycle	ACTL6A
0	0.438871	0.523	0.206	0	Mono/Mph	ACTN1
1.44399e-263	0.521597	0.453	0.325	7.67106e-259	LAF	ACTN1
3.70213e-253	0.613042	0.451	0.325	1.96672e-248	EC	ACTN1
0	0.565072	0.581	0.339	0	Epi	ACTN4
6.44452e-60	0.284579	0.426	0.361	3.42358e-55	EC	ACTN4
0	0.438987	0.781	0.445	0	Mono/Mph	ACTR2
3.59582e-17	0.659487	0.436	0.509	1.91024e-12	Mast	ACTR3
0	0.987891	0.316	0.076	0	EC	ACVRL1
0	0.268251	0.414	0.213	0	Mono/Mph	ACYP2
0	0.537221	0.459	0.141	0	Mono/Mph	ADA2
2.43904e-86	0.256548	0.238	0.362	1.29572e-81	NK	ADAM10
1.6674e-54	0.367594	0.405	0.353	8.8579e-50	EC	ADAM10
0	1.90972	0.325	0.046	0	Mast	ADAM12
0	0.503604	0.269	0.108	0	Epi	ADAM15
0	0.351419	0.35	0.117	0	cell cycle	ADAM15
0	0.631356	0.289	0.119	0	EC	ADAM15
0	1.04128	0.738	0.299	0	Mono/Mph	ADAM17
1.32413e-66	0.252225	0.492	0.465	7.0343e-62	DC	ADAM17
0	1.43465	0.268	0.079	0	T	ADAM19
3.86168e-307	0.712084	0.308	0.101	2.05148e-302	Plasma B	ADAM19
0	0.565782	0.278	0.089	0	DC	ADAM28
0	2.84653	0.707	0.09	0	B	ADAM28
7.89596e-158	0.466049	0.26	0.109	4.19465e-153	Plasma B	ADAM28
2.9982e-21	0.262366	0.304	0.313	1.59276e-16	Neu	ADAM9
0	0.533141	0.402	0.3	0	DC	ADAM9
0	0.266735	0.419	0.301	0	Epi	ADAM9
1.07905e-168	0.306232	0.428	0.308	5.73235e-164	LAF	ADAM9
0	1.18329	0.322	0.013	0	LAF	ADAMTS1
0	0.819147	0.354	0.071	0	LAF	ADAMTS2
0	3.6732	0.567	0.022	0	EC	ADAMTS9
0	1.26204	0.345	0.026	0	LAF	ADAMTS9-AS2
0	1.20467	0.306	0.028	0	EC	ADAMTS9-AS2
0	0.645935	0.533	0.407	0	Neu	ADAMTSL4-AS1
0	0.744842	0.574	0.398	0	DC	ADAMTSL4-AS1
0	0.311146	0.268	0.083	0	Mono/Mph	ADAP2
6.49725e-182	0.362283	0.179	0.282	3.4516e-177	T	ADAR
3.55558e-65	0.268712	0.186	0.274	1.88886e-60	NK	ADAR
3.30867e-37	0.262253	0.188	0.271	1.7577e-32	B	ADAR
0	1.00939	0.309	0.012	0	EC	ADCY4
0	0.948508	0.4	0.096	0	Epi	ADCY9
0	0.698499	0.392	0.23	0	EC	ADD1
3.94529e-156	0.412514	0.276	0.233	2.0959e-151	Neu	ADD3
0	0.443394	0.428	0.231	0	LAF	ADD3
0	1.24688	0.276	0.03	0	Epi	ADGB
0	1.328	0.423	0.131	0	Neu	ADGRE2
0	0.579481	0.286	0.141	0	DC	ADGRE2
0	0.309569	0.454	0.196	0	Mono/Mph	ADGRE3
3.48823e-266	0.483699	0.424	0.292	1.85309e-261	LAF	ADGRE3
3.42194e-147	0.462699	0.393	0.293	1.81787e-142	EC	ADGRE3
0	0.967564	0.508	0.543	0	T	ADGRE5
0	0.970612	0.606	0.534	0	NK	ADGRE5
0	0.90781	0.344	0.021	0	Epi	ADGRF5
0	1.67441	0.41	0.043	0	EC	ADGRF5
0	2.52596	0.452	0.049	0	EC	ADGRL2
3.0383e-34	0.308608	0.206	0.272	1.61407e-29	T	ADGRL3-AS1
3.68083e-12	0.257267	0.21	0.267	1.9554e-07	NK	ADGRL3-AS1
2.02714e-32	0.383419	0.275	0.263	1.0769e-27	B	ADGRL3-AS1
0	1.65323	0.429	0.011	0	EC	ADGRL4
0	0.973996	0.357	0.036	0	Epi	ADGRV1
0	2.43766	0.523	0.009	0	LAF	ADH1B
0	0.476631	0.331	0.145	0	LAF	ADH5
0	0.550928	0.353	0.159	0	Epi	ADI1
0	0.490701	0.376	0.172	0	LAF	ADI1
0	0.306962	0.416	0.172	0	cell cycle	ADI1
5.93536e-115	0.658797	0.312	0.177	3.1531e-110	Plasma B	ADI1
0	0.277229	0.367	0.243	0	Epi	ADIPOR1
1.2381e-08	0.351154	0.272	0.255	0.000657729	Plasma B	ADIPOR1
0	0.616926	0.521	0.209	0	Mono/Mph	ADIPOR2
1.36692e-61	0.411562	0.388	0.328	7.26162e-57	EC	ADIPOR2
0	0.888236	0.668	0.386	0	Epi	ADK
5.10208e-68	0.675358	0.408	0.414	2.71043e-63	B	ADK
0	0.96104	0.349	0.139	0	Neu	ADM
3.29095e-206	0.301029	0.199	0.312	1.74828e-201	T	ADNP
0.00200198	0.437225	0.243	0.301	1	NK	ADNP
0.00936216	0.28274	0.251	0.299	1	B	ADNP
0	0.310206	0.483	0.203	0	Mono/Mph	ADPGK
0	0.340909	0.481	0.221	0	cell cycle	ADRM1
3.97351e-10	0.284038	0.255	0.227	2.11089e-05	Plasma B	ADRM1
0	1.96331	0.6	0.006	0	LAF	AEBP1
6.56567e-182	0.273365	0.181	0.279	3.48795e-177	T	AEBP2
1.33873e-15	0.343759	0.208	0.27	7.11189e-11	NK	AEBP2
0	0.540858	0.399	0.182	0	Epi	AES
0	0.263337	0.423	0.197	0	cell cycle	AES
0	0.721376	0.261	0.043	0	EC	AFAP1
0	0.839083	0.25	0.015	0	EC	AFAP1L1
0	1.1406	0.458	0.124	0	Epi	AFDN
0	1.13746	0.474	0.149	0	EC	AFDN
0	0.815041	0.601	0.462	0	DC	AFF1
0	0.708905	0.616	0.474	0	EC	AFF1
0	2.8266	0.597	0.081	0	B	AFF3
0	1.78628	0.271	0.093	0	EC	AFF3
0	0.433898	0.662	0.571	0	DC	AFF4
2.35926e-131	0.257923	0.295	0.256	1.25333e-126	DC	AFTPH
0	1.41964	0.521	0.099	0	Epi	AGAP1
0	1.11175	0.478	0.129	0	LAF	AGAP1
0	0.801245	0.357	0.134	0	EC	AGAP1
0	0.634181	0.355	0.222	0	DC	AGAP3
0	2.71423	0.374	0.06	0	Epi	AGBL4
0	0.426387	0.676	0.337	0	Mono/Mph	AGFG1
0	0.892315	0.615	0.453	0	Neu	AGFG1
8.96746e-144	0.322957	0.499	0.464	4.76387e-139	DC	AGFG1
2.38315e-13	0.444658	0.287	0.374	1.26602e-08	T	AGO2
0	0.445787	0.467	0.35	0	DC	AGO2
0.00369122	0.533181	0.242	0.318	1	Mast	AGO3
0	0.278007	0.428	0.172	0	Mono/Mph	AGPAT2
0	0.548704	0.422	0.255	0	Epi	AGPAT2
0	0.377732	0.561	0.264	0	cell cycle	AGPAT2
0	0.274341	0.449	0.204	0	Mono/Mph	AGPAT4
2.36209e-136	0.431215	0.328	0.294	1.25484e-131	DC	AGPAT4
3.31083e-19	0.28403	0.232	0.302	1.75885e-14	NK	AGPAT4
0	0.372721	0.399	0.141	0	Mono/Mph	AGPS
0	1.9584	0.581	0.018	0	Epi	AGR2
0	2.42199	0.69	0.019	0	Epi	AGR3
0	0.78056	0.311	0.043	0	Epi	AGRN
0	1.08605	0.505	0.307	0	Neu	AGTPBP1
0	0.416141	0.399	0.316	0	DC	AGTPBP1
2.33204e-233	0.441779	0.299	0.246	1.23888e-228	Neu	AHCTF1
3.68459e-95	0.281895	0.28	0.247	1.9574e-90	DC	AHCTF1
0	0.489683	0.406	0.204	0	Epi	AHCYL1
0	0.403148	0.373	0.219	0	LAF	AHCYL1
0	0.589588	0.448	0.228	0	Epi	AHCYL2
0	0.523498	0.456	0.231	0	Epi	AHI1
0	0.510271	0.446	0.247	0	LAF	AHI1
0	0.577604	0.74	0.409	0	Mono/Mph	AHNAK
1.02709e-15	0.452593	0.476	0.537	5.45631e-11	Mast	AHNAK
3.21671e-191	0.347007	0.414	0.365	1.70884e-186	DC	AHR
0	0.312997	0.505	0.357	0	Epi	AHR
2.16622e-132	1.16051	0.459	0.37	1.15079e-127	Mast	AHR
0	0.717228	0.79	0.3	0	Mono/Mph	AIF1
0	1.3989	0.78	0.46	0	Neu	AIF1
0	0.36116	0.575	0.478	0	DC	AIF1
0	0.530951	0.325	0.097	0	Epi	AIG1
0	1.20632	0.442	0.057	0	Epi	AK1
0	0.479045	0.296	0.088	0	LAF	AK1
0	0.439458	0.302	0.13	0	Epi	AK2
0	0.310202	0.379	0.14	0	cell cycle	AK2
0	0.320305	0.3	0.13	0	Epi	AK3
0	0.391925	0.311	0.142	0	LAF	AK3
0	0.286935	0.518	0.229	0	cell cycle	AK6
0	0.944942	0.253	0.017	0	Epi	AK8
0	0.98366	0.305	0.047	0	Epi	AK9
0	1.96337	0.574	0.06	0	LAF	AKAP12
0	2.92563	0.504	0.065	0	EC	AKAP12
0	0.282802	0.942	0.774	0	Mono/Mph	AKAP13
0	0.786498	0.928	0.828	0	DC	AKAP13
0	1.02932	0.328	0.07	0	Epi	AKAP6
1.30898e-67	0.354757	0.282	0.397	6.95382e-63	T	AKAP9
1.45105e-21	0.285842	0.289	0.388	7.70855e-17	NK	AKAP9
0	0.842214	0.663	0.352	0	Epi	AKAP9
2.74725e-119	0.589048	0.538	0.381	1.45945e-114	Plasma B	AKAP9
1.40158e-11	0.337514	0.22	0.283	7.44575e-07	NK	AKIRIN1
4.13315e-13	0.280737	0.189	0.28	2.19569e-08	Mast	AKIRIN1
0	0.427333	0.615	0.29	0	Mono/Mph	AKIRIN2
0	1.03116	0.386	0.248	0	T	AKNA
0	1.92942	0.644	0.241	0	NK	AKNA
0	0.284959	0.489	0.226	0	Mono/Mph	AKR1A1
0	0.29283	0.619	0.32	0	cell cycle	AKR1A1
1.75316e-25	0.476622	0.372	0.327	9.31347e-21	Plasma B	AKR1A1
0	0.375926	0.383	0.14	0	Mono/Mph	AKR1B1
0	0.353099	0.508	0.227	0	cell cycle	AKR1B1
0	0.459163	0.267	0.08	0	Mono/Mph	AKR1C3
0	0.339564	0.28	0.123	0	Epi	AKR7A2
0	0.384176	0.273	0.134	0	LAF	AKR7A2
0	0.325136	0.381	0.131	0	cell cycle	AKR7A2
4.51513e-26	0.542735	0.29	0.317	2.39862e-21	T	AKT3
0	0.763074	0.376	0.31	0	NK	AKT3
0	0.328489	0.492	0.309	0	LAF	AKT3
0	1.14448	0.618	0.306	0	EC	AKT3
0	0.322404	0.251	0.076	0	Mono/Mph	ALAS1
0	0.420474	0.718	0.355	0	Mono/Mph	ALCAM
0	0.985675	0.669	0.473	0	DC	ALCAM
0	0.735735	0.714	0.472	0	Epi	ALCAM
0	0.504357	0.389	0.113	0	Mono/Mph	ALDH1A1
0	0.401524	0.331	0.208	0	Epi	ALDH1A1
4.85087e-86	0.290096	0.29	0.218	2.57698e-81	LAF	ALDH1A1
0	0.282059	0.395	0.151	0	Mono/Mph	ALDH1A2
0	0.848767	0.365	0.233	0	Neu	ALDH1A2
5.74489e-71	0.407038	0.262	0.243	3.05192e-66	DC	ALDH1A2
0	1.31137	0.695	0.241	0	Mono/Mph	ALDH2
0	0.380573	0.686	0.409	0	cell cycle	ALDH2
0	0.388659	0.276	0.133	0	Epi	ALDH3A2
0	0.718138	0.341	0.109	0	Epi	ALDH3B1
0	0.329575	0.814	0.552	0	Mono/Mph	ALDOA
0	0.301823	0.876	0.647	0	cell cycle	ALDOA
9.89131e-259	0.91892	0.294	0.201	5.25466e-254	B	ALG13
6.38064e-271	0.950236	0.374	0.166	3.38965e-266	Plasma B	ALG5
0	0.399341	0.382	0.227	0	Epi	ALKBH7
5.2659e-101	0.683716	0.372	0.241	2.79746e-96	Plasma B	ALKBH7
0	0.505074	0.275	0.089	0	Epi	ALMS1
0	0.942908	0.69	0.217	0	Mono/Mph	ALOX5
0	0.325446	0.493	0.388	0	DC	ALOX5
2.65897e-66	0.820916	0.439	0.4	1.41255e-61	Mast	ALOX5
0	0.972211	0.775	0.375	0	Mono/Mph	ALOX5AP
0	0.510015	0.75	0.524	0	cell cycle	ALOX5AP
0	0.845913	0.732	0.528	0	Mast	ALOX5AP
0	0.274462	0.259	0.056	0	cell cycle	ALYREF
0.000295288	0.353002	0.436	0.531	1	B	AMBRA1
1.94309e-13	0.543269	0.219	0.281	1.03225e-08	T	AMD1
3.96609e-20	0.377098	0.209	0.277	2.10695e-15	NK	AMD1
1.08042e-13	0.344661	0.183	0.274	5.7396e-09	Mast	AMD1
0	0.341954	0.354	0.16	0	Mono/Mph	AMFR
0	0.62885	0.359	0.212	0	DC	AMZ1
0	0.517653	0.543	0.379	0	Epi	ANAPC11
0	0.72724	0.782	0.385	0	cell cycle	ANAPC11
6.91226e-21	0.266172	0.251	0.396	3.67207e-16	Mast	ANAPC11
4.58984e-20	0.378008	0.428	0.395	2.43831e-15	Plasma B	ANAPC11
0	0.311198	0.273	0.141	0	Epi	ANAPC13
2.01376e-301	0.755762	0.406	0.433	1.06979e-296	T	ANAPC16
0	0.280186	0.597	0.412	0	Epi	ANAPC16
1.89792e-223	0.758583	0.473	0.428	1.00825e-218	B	ANAPC16
4.16164e-15	0.678786	0.391	0.43	2.21083e-10	Mast	ANAPC16
6.00692e-77	0.527172	0.535	0.429	3.19112e-72	Plasma B	ANAPC16
3.04109e-47	0.431167	0.322	0.233	1.61555e-42	Plasma B	ANAPC5
0	1.50364	0.43	0.063	0	LAF	ANK2
0	2.30998	0.674	0.093	0	Epi	ANK3
9.78398e-234	0.396506	0.295	0.24	5.19764e-229	DC	ANKDD1A
0	1.71629	0.313	0.026	0	Epi	ANKFN1
0	0.534087	0.255	0.167	0	DC	ANKH
1.60247e-203	0.255786	0.29	0.174	8.51298e-199	LAF	ANKH
6.13783e-149	0.281758	0.29	0.433	3.26066e-144	T	ANKHD1
1.99213e-17	0.284618	0.315	0.421	1.0583e-12	NK	ANKHD1
0	0.572859	0.259	0.064	0	Epi	ANKMY1
0	0.397427	0.496	0.43	0	DC	ANKRD10
7.58587e-223	0.409577	0.567	0.433	4.02992e-218	LAF	ANKRD10
6.37474e-53	0.298396	0.482	0.436	3.38652e-48	EC	ANKRD10
0	0.693014	0.729	0.649	0	Neu	ANKRD11
0	0.582787	0.745	0.645	0	DC	ANKRD11
2.17757e-122	0.651706	0.594	0.659	1.15681e-117	B	ANKRD11
8.84001e-32	0.854847	0.62	0.657	4.69617e-27	Plasma B	ANKRD11
0	1.1121	0.254	0.151	0	T	ANKRD12
3.12729e-142	0.643984	0.322	0.163	1.66134e-137	Plasma B	ANKRD12
0	0.301081	0.262	0.111	0	Epi	ANKRD13A
4.50567e-87	0.252726	0.51	0.495	2.39359e-82	DC	ANKRD17
0	0.69661	0.619	0.493	0	EC	ANKRD17
0	0.608722	0.28	0.067	0	Epi	ANKRD26
2.66989e-43	0.706376	0.412	0.577	1.41835e-38	T	ANKRD28
5.0544e-151	0.318409	0.57	0.555	2.6851e-146	DC	ANKRD28
3.79061e-165	1.08858	0.625	0.556	2.01373e-160	Mast	ANKRD28
1.15897e-226	1.63874	0.704	0.555	6.15694e-222	Plasma B	ANKRD28
4.24776e-79	0.483642	0.308	0.187	2.25658e-74	Plasma B	ANKRD36
0	0.81863	0.316	0.122	0	Epi	ANKRD36C
0	1.10148	0.532	0.442	0	T	ANKRD44
0	0.900866	0.567	0.447	0	NK	ANKRD44
0	1.81658	0.707	0.445	0	B	ANKRD44
0	0.323353	0.474	0.226	0	Mono/Mph	ANKS1A
5.22493e-145	0.670733	0.412	0.32	2.77569e-140	EC	ANKS1A
0	0.270982	0.537	0.271	0	Mono/Mph	ANKUB1
5.86275e-213	0.408947	0.412	0.37	3.11453e-208	Neu	ANKUB1
0	0.543884	0.452	0.364	0	DC	ANKUB1
0	0.862997	0.45	0.009	0	cell cycle	ANLN
0	2.44354	0.47	0.011	0	EC	ANO2
0	1.00285	0.505	0.202	0	LAF	ANO6
1.0861e-298	0.579007	0.35	0.207	5.76981e-294	EC	ANO6
0	0.271277	0.57	0.285	0	cell cycle	ANP32A
4.17047e-12	0.390887	0.196	0.293	2.21552e-07	Mast	ANP32A
1.11386e-79	0.434855	0.285	0.416	5.9173e-75	T	ANP32B
0	0.989815	0.853	0.387	0	cell cycle	ANP32B
0	0.794656	0.613	0.147	0	cell cycle	ANP32E
0	0.672274	0.563	0.193	0	Mono/Mph	ANPEP
0	0.730736	0.43	0.326	0	Neu	ANPEP
0	0.539017	0.41	0.326	0	DC	ANPEP
0	1.45078	0.495	0.025	0	LAF	ANTXR1
0	0.639941	0.905	0.648	0	Mono/Mph	ANXA1
0	0.261978	0.677	0.397	0	Mono/Mph	ANXA11
0	0.312641	0.657	0.489	0	Epi	ANXA11
0	0.454789	0.909	0.743	0	cell cycle	ANXA1
0	0.789236	0.864	0.746	0	Mast	ANXA1
0	0.673627	0.901	0.577	0	Mono/Mph	ANXA2
0	0.511955	0.886	0.683	0	Epi	ANXA2
0	0.402673	0.923	0.696	0	cell cycle	ANXA2
0	0.866407	0.583	0.27	0	Epi	ANXA4
0.00146027	0.663679	0.266	0.301	1	Mast	ANXA4
0	0.965162	0.874	0.449	0	Mono/Mph	ANXA5
0	0.759525	0.252	0.144	0	NK	ANXA6
0	0.787975	0.276	0.146	0	B	ANXA6
0	0.591151	0.425	0.142	0	LAF	ANXA6
1.79262e-144	0.500595	0.312	0.149	9.52312e-140	Plasma B	ANXA6
1.55724e-303	0.283826	0.213	0.359	8.2727e-299	T	ANXA7
0	1.0008	0.295	0.207	0	T	AOAH
0	2.44504	0.653	0.191	0	NK	AOAH
0	0.343238	0.409	0.177	0	Mono/Mph	AP1B1
0	0.480651	0.262	0.111	0	Epi	AP1S1
0	0.311585	0.35	0.119	0	cell cycle	AP1S1
0	0.807777	0.433	0.262	0	Neu	AP1S2
4.69837e-59	0.998776	0.335	0.277	2.49596e-54	Mast	AP1S2
3.30361e-187	0.380495	0.309	0.262	1.75501e-182	DC	AP2A2
0	0.288869	0.456	0.297	0	Epi	AP2B1
1.04093e-57	0.307627	0.372	0.311	5.52983e-53	EC	AP2B1
0	0.271365	0.63	0.341	0	cell cycle	AP2M1
4.61797e-58	1.0227	0.38	0.348	2.45325e-53	Mast	AP2M1
0	0.698229	0.754	0.376	0	Mono/Mph	AP2S1
0	0.640162	0.853	0.513	0	cell cycle	AP2S1
1.35131e-240	0.332835	0.428	0.375	7.17871e-236	DC	AP3B1
0	0.307596	0.351	0.203	0	Epi	AP3D1
1.23315e-158	0.322517	0.359	0.305	6.551e-154	Epi	AP3S1
0	0.325197	0.564	0.304	0	cell cycle	AP3S1
2.07424e-32	0.912679	0.331	0.31	1.10192e-27	Mast	AP3S1
1.85594e-94	0.535914	0.443	0.309	9.8595e-90	Plasma B	AP3S1
0	1.89287	0.406	0.046	0	NK	APBA2
4.65582e-15	0.557074	0.288	0.333	2.47336e-10	T	APBB1IP
1.54835e-56	0.554788	0.318	0.328	8.22547e-52	NK	APBB1IP
0	0.324224	0.273	0.149	0	Epi	APBB2
0	1.4187	0.527	0.15	0	LAF	APBB2
0	1.22811	0.453	0.154	0	EC	APBB2
3.21218e-57	0.28902	0.165	0.257	1.70644e-52	B	APH1A
0	0.289122	0.538	0.246	0	cell cycle	APH1A
2.70391e-26	0.262853	0.147	0.255	1.43642e-21	Mast	APH1A
0	0.533159	0.409	0.112	0	Mono/Mph	APIP
0	0.337877	0.505	0.22	0	cell cycle	APIP
0	0.658096	0.828	0.44	0	Mono/Mph	APLP2
0	0.328479	0.651	0.584	0	Neu	APLP2
0	0.275837	0.826	0.584	0	cell cycle	APLP2
0	1.02747	0.323	0.2	0	NK	APMAP
0	1.20189	0.261	0.023	0	Neu	APOBEC3A
0	1.12371	0.258	0.075	0	NK	APOBEC3G
0	3.16074	0.929	0.379	0	Mono/Mph	APOC1
0	0.527161	0.81	0.585	0	cell cycle	APOC1
0	2.58514	0.394	0.022	0	LAF	APOD
0	2.63826	0.87	0.335	0	Mono/Mph	APOE
0	0.297795	0.779	0.535	0	cell cycle	APOE
0	1.11748	0.362	0.11	0	EC	APOLD1
0	0.553692	0.601	0.308	0	Epi	APP
0	0.558735	0.604	0.328	0	LAF	APP
0	2.34398	0.843	0.324	0	EC	APP
0	0.327686	0.325	0.185	0	Epi	APPL1
3.48267e-58	0.643157	0.364	0.431	1.85013e-53	T	APRT
3.31936e-09	0.321381	0.33	0.426	0.000176338	B	APRT
1.53833e-12	0.282895	0.287	0.424	8.17222e-08	Mast	APRT
0	1.05485	0.495	0.168	0	Epi	AQP3
0	2.25304	0.388	0.025	0	Epi	AQP4-AS1
0	0.376407	0.346	0.093	0	Mono/Mph	AQP9
0	0.789536	0.315	0.178	0	Neu	AQP9
0	0.704306	0.253	0.176	0	NK	ARAP2
0	1.71488	0.707	0.375	0	Neu	AREG
0	1.26629	0.565	0.385	0	DC	AREG
7.3374e-251	0.672722	0.46	0.402	3.89792e-246	NK	AREG
1.53965e-120	1.07198	0.52	0.404	8.17923e-116	Mast	AREG
1.5596e-12	0.521878	0.441	0.405	8.28523e-08	Plasma B	AREG
1.70145e-05	0.34451	0.349	0.501	0.903876	Mast	ARF1
3.59562e-38	0.438442	0.546	0.5	1.91013e-33	Plasma B	ARF1
0	0.465565	0.586	0.383	0	Epi	ARF4
0	0.529928	0.59	0.397	0	LAF	ARF4
6.02115e-102	0.677735	0.523	0.401	3.19868e-97	Plasma B	ARF4
0	0.25723	0.717	0.456	0	Mono/Mph	ARF6
1.9766e-34	0.318744	0.48	0.561	1.05005e-29	NK	ARF6
0	0.54344	0.485	0.385	0	DC	ARFGAP3
1.45098e-27	0.347709	0.452	0.396	7.70817e-23	Plasma B	ARFGAP3
1.67317e-42	0.273401	0.269	0.379	8.88852e-38	NK	ARFGEF1
1.16609e-87	0.254162	0.325	0.299	6.19472e-83	DC	ARFGEF2
0	1.40818	0.484	0.018	0	Epi	ARFGEF3
4.99672e-32	0.590174	0.297	0.338	2.65446e-27	T	ARGLU1
2.58751e-07	0.437436	0.294	0.335	0.0137459	NK	ARGLU1
1.87176e-14	0.465907	0.315	0.333	9.94354e-10	B	ARGLU1
0	0.918897	0.54	0.328	0	EC	ARGLU1
0	0.678413	0.614	0.215	0	Mono/Mph	ARHGAP10
3.92553e-255	0.436308	0.418	0.363	2.0854e-250	DC	ARHGAP10
0	0.762722	0.549	0.364	0	LAF	ARHGAP10
0	0.454155	0.293	0.013	0	cell cycle	ARHGAP11A
0	0.470284	0.302	0.083	0	Epi	ARHGAP12
0	1.44761	0.623	0.439	0	T	ARHGAP15
0	0.804633	0.581	0.455	0	NK	ARHGAP15
0	1.07917	0.651	0.456	0	B	ARHGAP15
3.80933e-11	0.384205	0.438	0.463	2.02367e-06	Mast	ARHGAP15
0	0.274195	0.382	0.158	0	Mono/Mph	ARHGAP17
0	0.70184	0.672	0.252	0	Mono/Mph	ARHGAP18
1.33897e-220	0.315147	0.465	0.408	7.11312e-216	DC	ARHGAP18
1.00689e-159	1.09939	0.507	0.413	5.34899e-155	Mast	ARHGAP18
0	0.267211	0.29	0.158	0	Epi	ARHGAP21
0	0.576189	0.361	0.165	0	LAF	ARHGAP21
8.11483e-137	0.393432	0.262	0.168	4.31092e-132	EC	ARHGAP21
0	1.07403	0.353	0.033	0	EC	ARHGAP23
2.02833e-89	0.312448	0.292	0.262	1.07753e-84	DC	ARHGAP24
0	2.42194	0.668	0.252	0	B	ARHGAP24
0	1.04387	0.291	0.115	0	B	ARHGAP25
0	0.965457	0.788	0.595	0	Neu	ARHGAP26
0	0.824716	0.766	0.593	0	DC	ARHGAP26
0	0.956586	0.747	0.61	0	EC	ARHGAP26
0	2.15582	0.632	0.037	0	EC	ARHGAP29
0	0.284612	0.344	0.133	0	Mono/Mph	ARHGAP31
8.40976e-175	0.28145	0.258	0.209	4.4676e-170	DC	ARHGAP31
0	1.25431	0.506	0.207	0	EC	ARHGAP31
0	0.854957	0.454	0.122	0	Epi	ARHGAP32
2.40134e-267	0.34476	0.272	0.15	1.27569e-262	LAF	ARHGAP32
0	1.35729	0.399	0.025	0	Epi	ARHGAP42
0	0.851761	0.341	0.029	0	Epi	ARHGAP44
0	0.507355	0.377	0.133	0	Epi	ARHGAP5
0	1.01338	0.405	0.179	0	LAF	ARHGAP6
0	1.15227	0.729	0.591	0	T	ARHGDIB
0	0.772789	0.685	0.604	0	NK	ARHGDIB
8.17497e-213	0.535908	0.63	0.608	4.34287e-208	B	ARHGDIB
0	1.04199	0.743	0.607	0	Mast	ARHGDIB
0	0.808447	0.257	0.143	0	NK	ARHGEF1
0	0.295478	0.271	0.089	0	Mono/Mph	ARHGEF10L
0	1.01163	0.493	0.083	0	Epi	ARHGEF12
0	0.778646	0.404	0.114	0	LAF	ARHGEF12
0	1.7161	0.57	0.111	0	EC	ARHGEF12
0	0.554361	0.282	0.098	0	Epi	ARHGEF28
3.87168e-54	0.347258	0.278	0.379	2.05679e-49	T	ARHGEF3
2.08886e-53	0.560289	0.347	0.367	1.10969e-48	NK	ARHGEF3
2.18219e-149	0.616251	0.455	0.364	1.15927e-144	EC	ARHGEF3
0	0.935753	0.346	0.037	0	Epi	ARHGEF38
0	1.29946	0.292	0.102	0	Mast	ARHGEF6
4.0994e-82	0.365096	0.189	0.267	2.17776e-77	T	ARHGEF7
4.34551e-42	0.251709	0.187	0.261	2.30851e-37	NK	ARHGEF7
3.77736e-109	0.363775	0.343	0.255	2.00668e-104	EC	ARHGEF7
4.48875e-221	0.267206	0.559	0.513	2.38461e-216	DC	ARID1B
3.22531e-67	0.548691	0.459	0.522	1.71341e-62	NK	ARID1B
7.44338e-95	0.633898	0.495	0.519	3.95422e-90	B	ARID1B
1.17859e-89	0.33024	0.582	0.517	6.26112e-85	EC	ARID1B
2.47329e-12	0.470983	0.349	0.52	1.31391e-07	Mast	ARID1B
1.9857e-174	0.264059	0.194	0.296	1.05488e-169	T	ARID2
0.00255799	0.392399	0.234	0.287	1	NK	ARID2
1.77868e-194	0.743555	0.294	0.126	9.44906e-190	Plasma B	ARID3A
3.23232e-78	0.637555	0.25	0.143	1.71714e-73	Plasma B	ARID3B
0	1.04197	0.554	0.507	0	T	ARID4B
0	0.812266	0.535	0.511	0	NK	ARID4B
2.07866e-14	0.328437	0.457	0.515	1.10427e-09	B	ARID4B
9.24488e-130	0.383055	0.586	0.511	4.91125e-125	EC	ARID4B
2.24818e-25	0.266165	0.278	0.212	1.19432e-20	Plasma B	ARID5A
0	0.710098	0.492	0.5	0	T	ARID5B
5.76041e-279	0.272958	0.558	0.492	3.06016e-274	DC	ARID5B
0	1.47799	0.676	0.493	0	B	ARID5B
0	0.503267	0.728	0.492	0	LAF	ARID5B
5.02396e-98	0.283603	0.423	0.614	2.66893e-93	T	ARIH1
2.74147e-302	0.295536	0.64	0.584	1.45638e-297	DC	ARIH1
3.23268e-100	0.332499	0.187	0.271	1.71733e-95	T	ARIH2
0	0.36552	0.269	0.111	0	Epi	ARL1
0	0.333658	0.54	0.272	0	Mono/Mph	ARL10
7.83019e-77	0.284665	0.38	0.375	4.15971e-72	Neu	ARL10
0	0.413787	0.291	0.121	0	LAF	ARL1
0	0.37745	0.258	0.086	0	Epi	ARL13B
0	0.406623	0.251	0.098	0	LAF	ARL13B
0	0.439226	0.549	0.478	0	DC	ARL15
0	1.11925	0.619	0.483	0	EC	ARL15
0	0.551491	0.402	0.208	0	LAF	ARL2
0	0.306225	0.49	0.206	0	cell cycle	ARL2
0	0.546426	0.356	0.21	0	EC	ARL2
0	0.587478	0.334	0.088	0	Epi	ARL3
0	0.430858	0.283	0.106	0	LAF	ARL3
0	0.288435	0.583	0.29	0	Mono/Mph	ARL4A
0	0.49016	0.469	0.397	0	Neu	ARL4A
0	0.906572	0.254	0.161	0	T	ARL4C
0	0.958658	0.32	0.164	0	NK	ARL4C
0.00587614	0.419588	0.229	0.278	1	B	ARL5A
1.6108e-11	0.366624	0.189	0.277	8.55723e-07	Mast	ARL5A
1.16351e-24	0.354935	0.332	0.276	6.18101e-20	Plasma B	ARL5A
0	0.696699	0.287	0.076	0	Epi	ARL6IP4
0	1.44857	0.355	0.093	0	Mast	ARL6IP4
0	0.892669	0.317	0.094	0	Plasma B	ARL6IP4
4.60216e-24	0.624637	0.366	0.458	2.44485e-19	T	ARL6IP5
1.72166e-28	0.306706	0.325	0.454	9.14612e-24	NK	ARL6IP5
7.03606e-186	0.284565	0.565	0.443	3.73784e-181	LAF	ARL6IP5
5.3702e-15	0.717667	0.395	0.447	2.85286e-10	Mast	ARL6IP5
0	0.250617	0.38	0.142	0	cell cycle	ARL6IP6
0	0.330606	0.66	0.351	0	Mono/Mph	ARL8B
5.55194e-124	0.325879	0.477	0.469	2.94941e-119	Neu	ARL8B
0	0.640305	0.591	0.454	0	DC	ARL8B
0	1.08057	0.3	0.068	0	Epi	ARMC2
0	1.44272	0.295	0.007	0	Epi	ARMC3
0	1.18625	0.263	0.008	0	Epi	ARMC4
0	0.548306	0.546	0.244	0	Mono/Mph	ARMC8
0	0.501326	0.823	0.703	0	Neu	ARMC9
9.02696e-15	0.35413	0.569	0.719	4.79548e-10	B	ARMC9
1.49865e-87	0.319776	0.76	0.713	7.96143e-83	EC	ARMC9
1.61093e-136	0.64846	0.274	0.134	8.55791e-132	Plasma B	ARMCX3
0	0.677656	0.25	0.085	0	Epi	ARMH1
5.03805e-121	0.274552	0.339	0.303	2.67641e-116	DC	ARMH3
0	1.00975	0.254	0.024	0	Epi	ARPC1A
0	0.756177	0.295	0.09	0	Epi	ARPC1B
4.42497e-258	0.912818	0.29	0.108	2.35072e-253	Mast	ARPC1B
0	0.501876	0.733	0.734	0	NK	ARPC2
0	0.365549	0.927	0.729	0	cell cycle	ARPC2
0	0.987581	0.27	0.141	0	T	ARPC3
0	0.382806	0.314	0.141	0	Epi	ARPC3
0	1.16273	0.313	0.152	0	B	ARPC3
1.05568e-249	0.251572	0.297	0.154	5.60817e-245	cell cycle	ARPC3
0	1.42085	0.431	0.155	0	Mast	ARPC3
4.85665e-180	0.650392	0.35	0.156	2.58005e-175	Plasma B	ARPC3
1.42608e-67	0.252835	0.291	0.431	7.57591e-63	NK	ARPC4
0	0.42949	0.742	0.402	0	Mono/Mph	ARPC5
0	0.390199	0.832	0.526	0	cell cycle	ARPC5
0	0.420094	0.376	0.164	0	Epi	ARPC5L
0	0.327591	0.415	0.178	0	cell cycle	ARPC5L
2.38128e-66	0.45903	0.291	0.183	1.26503e-61	Plasma B	ARPC5L
6.6591e-205	0.320189	0.185	0.295	3.53758e-200	T	ARPP19
0.000203828	0.322973	0.231	0.283	1	B	ARPP19
2.82443e-14	0.369196	0.186	0.282	1.50045e-09	Mast	ARPP19
0	0.36726	0.415	0.166	0	Mono/Mph	ARRB1
4.94353e-71	0.402621	0.326	0.261	2.6262e-66	EC	ARRB1
0	0.368716	0.553	0.221	0	Mono/Mph	ARRB2
2.1975e-301	0.375264	0.401	0.344	1.1674e-296	Neu	ARRB2
0	0.342096	0.257	0.102	0	Epi	ARRDC1
1.89471e-46	0.307553	0.282	0.226	1.00654e-41	EC	ARRDC3
0	0.464385	0.255	0.036	0	Mono/Mph	ARRDC4
6.22611e-294	0.926063	0.275	0.094	3.30756e-289	Plasma B	ARSA
4.60948e-198	0.478377	0.322	0.276	2.44874e-193	Neu	ARSG
9.91275e-160	0.406204	0.318	0.275	5.26605e-155	DC	ARSG
0	0.832314	0.83	0.411	0	Mono/Mph	ASAH1
0	0.489357	0.694	0.561	0	Neu	ASAH1
3.03434e-36	0.555021	0.524	0.574	1.61196e-31	Mast	ASAH1
0	0.468939	0.811	0.459	0	Mono/Mph	ASAP1
3.2517e-265	0.364387	0.643	0.59	1.72743e-260	Neu	ASAP1
0	0.682295	0.718	0.579	0	DC	ASAP1
0	1.0704	0.814	0.589	0	EC	ASAP1
0	0.789777	0.269	0.059	0	EC	ASAP2
0	0.66312	0.376	0.02	0	cell cycle	ASF1B
0	0.833314	0.456	0.079	0	Mono/Mph	ASGR1
8.66364e-261	0.313099	0.561	0.514	4.60247e-256	DC	ASH1L
0	0.411075	0.297	0.106	0	Epi	ASL
0	0.307407	0.448	0.184	0	cell cycle	ASNA1
2.05375e-85	0.444014	0.33	0.318	1.09103e-80	Neu	ASPH
0	0.867753	0.614	0.288	0	Epi	ASPH
0	0.793501	0.374	0.005	0	cell cycle	ASPM
0	0.95099	0.294	0.075	0	EC	ASRGL1
0	1.10534	0.303	0.013	0	Epi	ASS1
0	0.56617	0.284	0.132	0	Epi	ASTN2
1.77271e-30	0.712429	0.304	0.347	9.41734e-26	T	ASXL1
1.23422e-163	0.30883	0.457	0.338	6.55668e-159	LAF	ASXL1
0	0.899254	0.546	0.337	0	EC	ASXL1
0	0.894539	0.534	0.095	0	cell cycle	ATAD2
1.73276e-228	0.287523	0.324	0.265	9.2051e-224	DC	ATAD2B
0	0.3719	0.311	0.058	0	cell cycle	ATAD5
1.46478e-156	0.383193	0.251	0.154	7.7815e-152	EC	ATE1
2.22426e-88	0.283061	0.281	0.201	1.18162e-83	EC	ATF2
0	0.720647	0.576	0.341	0	Epi	ATF3
3.36487e-167	0.469753	0.467	0.36	1.78755e-162	LAF	ATF3
1.65206e-17	0.263149	0.385	0.363	8.77639e-13	EC	ATF3
0	0.335846	0.492	0.367	0	Epi	ATF4
3.20018e-33	0.318025	0.27	0.382	1.70006e-28	B	ATF4
1.39458e-235	1.06928	0.577	0.377	7.40856e-231	Plasma B	ATF4
1.51826e-167	0.459072	0.437	0.416	8.06563e-163	Neu	ATF6
0	0.786622	0.539	0.403	0	DC	ATF6
3.64184e-06	0.477069	0.332	0.421	0.193469	B	ATF6
1.97767e-112	0.355897	0.493	0.416	1.05062e-107	EC	ATF6
0	0.888048	0.295	0.233	0	T	ATF7IP
0	0.79083	0.319	0.236	0	NK	ATF7IP
0	0.932779	0.375	0.157	0	Epi	ATF7IP2
4.99666e-84	0.315648	0.25	0.176	2.65443e-79	EC	ATF7IP2
0	1.06837	0.376	0.236	0	B	ATF7IP
0	0.353751	0.539	0.27	0	Mono/Mph	ATG10
0	0.287339	0.608	0.368	0	cell cycle	ATG10
3.52771e-06	0.556137	0.223	0.255	0.187406	T	ATG5
9.7777e-13	0.320182	0.199	0.254	5.1943e-08	NK	ATG5
1.39544e-20	0.44753	0.301	0.25	7.41314e-16	Plasma B	ATG5
0	0.646528	0.697	0.321	0	Mono/Mph	ATG7
8.25015e-233	0.402696	0.51	0.461	4.38281e-228	DC	ATG7
0	0.425828	0.372	0.183	0	Epi	ATL2
3.38033e-227	0.251156	0.266	0.154	1.79576e-222	LAF	ATL3
0	0.293601	0.418	0.15	0	cell cycle	ATL3
0	1.00256	0.335	0.229	0	NK	ATM
1.09655e-224	0.723558	0.319	0.233	5.82533e-220	B	ATM
0	0.640654	0.668	0.312	0	Mono/Mph	ATOX1
0	1.48599	0.462	0.135	0	Mono/Mph	ATP10A
0	0.780705	0.441	0.255	0	Epi	ATP11A
1.88681e-221	0.582774	0.393	0.27	1.00235e-216	EC	ATP11A
0	0.674301	0.323	0.146	0	EC	ATP11C
0	1.16444	0.699	0.467	0	Neu	ATP13A3
0	0.928431	0.644	0.468	0	DC	ATP13A3
0	1.20996	0.351	0.023	0	Epi	ATP13A4
0	0.601426	0.657	0.403	0	Epi	ATP1A1
3.03194e-77	0.4744	0.473	0.426	1.61069e-72	EC	ATP1A1
0	1.39266	0.69	0.222	0	Epi	ATP1B1
0	0.318239	0.513	0.26	0	cell cycle	ATP1B1
0	1.18907	0.883	0.697	0	Neu	ATP1B3
0	1.22799	0.859	0.695	0	DC	ATP1B3
0	0.54451	0.596	0.388	0	Epi	ATP2A2
1.69208e-32	0.257324	0.244	0.409	8.989e-28	Mast	ATP2A2
0	1.1953	0.761	0.535	0	Neu	ATP2B1
0	0.608961	0.673	0.541	0	DC	ATP2B1
0	0.887724	0.254	0.192	0	T	ATP2B4
0	0.436688	0.4	0.179	0	Epi	ATP2B4
0	0.571618	0.398	0.194	0	LAF	ATP2B4
0	0.745597	0.382	0.196	0	EC	ATP2B4
0	0.482823	0.495	0.213	0	Mono/Mph	ATP2C1
0	0.797152	0.32	0.014	0	Epi	ATP2C2
0	1.00756	0.288	0.07	0	Plasma B	ATP5A1
3.31197e-296	0.718601	0.259	0.077	1.75945e-291	Plasma B	ATP5B
0	1.27685	0.266	0.069	0	Mast	ATP5C1
0	0.661994	0.284	0.078	0	Epi	ATP5D
0	1.19553	0.309	0.096	0	Mast	ATP5D
0	1.05561	0.342	0.096	0	Plasma B	ATP5D
0	1.27527	0.326	0.112	0	T	ATP5E
0	0.661806	0.331	0.119	0	Epi	ATP5E
0	0.983839	0.303	0.134	0	B	ATP5E
0	1.30888	0.451	0.136	0	Mast	ATP5E
0	1.04804	0.392	0.137	0	Plasma B	ATP5E
0	0.342929	0.488	0.228	0	Mono/Mph	ATP5F1B
0	0.358179	0.461	0.201	0	Mono/Mph	ATP5F1C
0	0.44669	0.616	0.299	0	Mono/Mph	ATP5F1D
0	0.804328	0.876	0.582	0	Mono/Mph	ATP5F1E
0	0.4816	0.831	0.682	0	Neu	ATP5F1E
0	0.946698	0.26	0.058	0	Plasma B	ATP5G1
0	1.08698	0.27	0.104	0	T	ATP5G2
0	0.731079	0.321	0.104	0	Epi	ATP5G2
0	0.941908	0.261	0.12	0	B	ATP5G2
0	1.56559	0.452	0.122	0	Mast	ATP5G2
0	0.933784	0.364	0.123	0	Plasma B	ATP5G2
0	0.649218	0.277	0.072	0	Epi	ATP5G3
7.42123e-258	0.950549	0.254	0.09	3.94246e-253	Mast	ATP5G3
0	0.883799	0.308	0.09	0	Plasma B	ATP5G3
0	0.718128	0.27	0.062	0	Epi	ATP5H
0	0.84587	0.28	0.08	0	Plasma B	ATP5I
0	0.646738	0.388	0.318	0	Epi	ATP5IF1
0	0.738295	0.283	0.068	0	Epi	ATP5J
0	1.12692	0.277	0.087	0	Mast	ATP5J
0	0.736237	0.279	0.065	0	Epi	ATP5J2
0	0.774981	0.282	0.084	0	Plasma B	ATP5J2
0	1.0302	0.328	0.087	0	Plasma B	ATP5J
0	1.20357	0.295	0.106	0	T	ATP5L
0	0.652485	0.322	0.11	0	Epi	ATP5L
0	0.908989	0.267	0.126	0	B	ATP5L
0	1.44832	0.449	0.127	0	Mast	ATP5L
0	1.1868	0.383	0.128	0	Plasma B	ATP5L
0	0.368127	0.405	0.157	0	Mono/Mph	ATP5MC1
0	0.449862	0.765	0.455	0	Mono/Mph	ATP5MC2
0	0.518743	0.669	0.565	0	Neu	ATP5MC2
0	0.781571	0.647	0.263	0	Mono/Mph	ATP5MC3
5.45873e-302	0.378142	0.597	0.406	2.89989e-297	cell cycle	ATP5MC3
0	0.709945	0.697	0.333	0	Mono/Mph	ATP5MD
0	0.440713	0.544	0.248	0	Mono/Mph	ATP5ME
0	0.558287	0.81	0.493	0	Mono/Mph	ATP5MG
0	0.348413	0.692	0.608	0	Neu	ATP5MG
1.92619e-149	0.282573	0.695	0.613	1.02327e-144	cell cycle	ATP5MG
0	0.622546	0.747	0.401	0	Mono/Mph	ATP5MPL
0	0.592793	0.647	0.523	0	Neu	ATP5MPL
0	0.606875	0.277	0.076	0	Epi	ATP5O
0	1.30442	0.319	0.093	0	Mast	ATP5O
2.03222e-303	0.763304	0.296	0.093	1.0796e-298	Plasma B	ATP5O
0	0.288911	0.417	0.186	0	Mono/Mph	ATP5PB
0	0.455214	0.51	0.216	0	Mono/Mph	ATP5PD
0	0.514396	0.564	0.249	0	Mono/Mph	ATP5PF
1.7295e-279	0.283966	0.561	0.366	9.1878e-275	cell cycle	ATP5PF
9.53134e-54	0.289831	0.427	0.369	5.06343e-49	EC	ATP5PF
0	0.7051	0.617	0.214	0	Mono/Mph	ATP6AP1
0	0.318112	0.574	0.281	0	Mono/Mph	ATP6AP2
0	0.669512	0.782	0.401	0	Mono/Mph	ATP6V0B
0	0.270272	0.817	0.541	0	cell cycle	ATP6V0B
0	0.446782	0.589	0.265	0	Mono/Mph	ATP6V0D1
0	0.254685	0.793	0.544	0	Mono/Mph	ATP6V0E1
2.4996e-38	0.509588	0.562	0.641	1.32789e-33	Mast	ATP6V0E1
0	0.402605	0.45	0.176	0	Mono/Mph	ATP6V1A
0	0.550307	0.542	0.191	0	Mono/Mph	ATP6V1B2
9.63752e-46	0.290753	0.327	0.326	5.11984e-41	Neu	ATP6V1B2
7.41879e-122	0.258472	0.36	0.322	3.94116e-117	DC	ATP6V1B2
0	0.928205	0.821	0.43	0	Mono/Mph	ATP6V1F
1.56613e-82	0.577295	0.594	0.581	8.3199e-78	Mast	ATP6V1F
1.22626e-95	0.261445	0.394	0.582	6.51437e-91	T	ATP6V1G1
1.7926e-72	0.755785	0.538	0.558	9.523e-68	Mast	ATP6V1G1
0	1.03515	0.259	0.109	0	T	ATP8A1
0	1.27804	0.371	0.113	0	NK	ATP8A1
0	0.51673	0.283	0.055	0	Epi	ATP8B1
0	1.0915	0.322	0.071	0	EC	ATP8B1
0	0.840401	0.255	0.08	0	DC	ATP8B4
0	0.727856	0.338	0.06	0	Epi	ATP9A
0	0.333334	0.619	0.314	0	Mono/Mph	ATP9B
1.54766e-64	0.282917	0.429	0.432	8.22177e-60	Neu	ATP9B
6.67774e-270	0.396319	0.479	0.426	3.54748e-265	DC	ATP9B
0	0.675142	0.269	0.065	0	Epi	ATPIF1
0	1.07458	0.256	0.083	0	Mast	ATPIF1
0	0.960057	0.301	0.083	0	Plasma B	ATPIF1
0	0.393656	0.438	0.283	0	Epi	ATRAID
0	0.416494	0.456	0.293	0	LAF	ATRAID
0	0.269212	0.578	0.29	0	cell cycle	ATRAID
1.60879e-98	0.751643	0.422	0.296	8.54653e-94	Plasma B	ATRAID
2.57281e-08	0.556076	0.314	0.384	0.00136678	T	ATRX
4.53048e-09	0.466385	0.323	0.378	0.000240677	NK	ATRX
6.78142e-63	0.533843	0.381	0.375	3.60256e-58	B	ATRX
6.57863e-116	0.341619	0.466	0.373	3.49483e-111	EC	ATRX
2.38108e-05	0.373279	0.276	0.376	1	Mast	ATRX
0	1.22248	0.561	0.619	0	T	ATXN1
0	0.404624	0.41	0.194	0	Epi	ATXN10
0	0.394976	0.385	0.21	0	LAF	ATXN10
0	0.80044	0.579	0.289	0	Epi	ATXN2
7.94955e-74	0.333454	0.388	0.315	4.22312e-69	EC	ATXN2
2.0056e-202	0.431683	0.25	0.142	1.06545e-197	EC	ATXN3
9.88505e-85	0.640303	0.25	0.252	5.25134e-80	T	ATXN7
1.52367e-07	0.420868	0.232	0.253	0.00809436	NK	ATXN7
0	0.274487	0.531	0.256	0	cell cycle	AUP1
4.13657e-15	0.360804	0.171	0.264	2.19751e-10	Mast	AUP1
9.54715e-58	0.591626	0.354	0.262	5.07183e-53	Plasma B	AUP1
0	0.478127	0.276	0.017	0	cell cycle	AURKA
0	0.511416	0.53	0.345	0	Epi	AURKAIP1
0	0.502277	0.695	0.354	0	cell cycle	AURKAIP1
5.5527e-23	0.311883	0.223	0.364	2.94981e-18	Mast	AURKAIP1
2.67647e-49	0.560567	0.436	0.362	1.42185e-44	Plasma B	AURKAIP1
0	0.800002	0.387	0.003	0	cell cycle	AURKB
0	1.45823	0.441	0.196	0	NK	AUTS2
0	0.7248	0.475	0.183	0	Epi	AUTS2
1.38773e-165	0.63934	0.291	0.208	7.37215e-161	B	AUTS2
0	1.06903	0.576	0.2	0	LAF	AUTS2
0	0.686081	0.42	0.206	0	EC	AUTS2
0	0.373123	0.391	0.14	0	Mono/Mph	AVPI1
0	0.374568	0.378	0.143	0	Mono/Mph	AXL
0	0.850722	0.352	0.218	0	DC	AXL
0	0.802291	0.497	0.226	0	LAF	AXL
0	0.251846	0.299	0.12	0	Mono/Mph	AZI2
0	0.294999	0.467	0.316	0	Epi	AZIN1
0	0.346694	0.996	0.978	0	Mono/Mph	B2M
0	0.272634	0.988	0.984	0	T	B2M
0	0.796315	0.996	0.984	0	NK	B2M
0	0.559766	0.41	0.127	0	Mono/Mph	B3GNT5
0	0.264161	0.255	0.09	0	Mono/Mph	B3GNT7
0	0.487883	0.309	0.137	0	Epi	B3GNT7
0	0.810852	0.308	0.013	0	Epi	B4GALNT3
0	0.313203	0.768	0.506	0	Mono/Mph	B4GALT1
4.27273e-246	0.294643	0.64	0.604	2.26985e-241	Neu	B4GALT1
2.63163e-304	0.308291	0.662	0.6	1.39803e-299	DC	B4GALT1
0	0.749192	0.55	0.427	0	Neu	B4GALT5
1.85484e-186	0.389109	0.472	0.434	9.85367e-182	DC	B4GALT5
1.36853e-64	1.29846	0.451	0.438	7.27017e-60	Mast	B4GALT5
0	0.302538	0.421	0.153	0	cell cycle	BABAM1
4.02106e-14	0.355077	0.246	0.319	2.13615e-09	NK	BABAM2
7.94055e-128	0.41908	0.408	0.313	4.21834e-123	EC	BABAM2
7.72333e-23	0.2523	0.2	0.316	4.10294e-18	Mast	BABAM2
0	0.758291	0.341	0.045	0	Epi	BACE2
0	0.38601	0.256	0.068	0	LAF	BACE2
0	1.50481	0.415	0.065	0	EC	BACE2
0	1.69137	0.381	0.07	0	Mast	BACE2
0	0.370757	0.679	0.347	0	Mono/Mph	BACH1
0	0.543701	0.559	0.467	0	Neu	BACH1
0	0.573934	0.587	0.461	0	DC	BACH1
0	2.34778	0.483	0.112	0	B	BACH2
0	0.556791	0.36	0.117	0	LAF	BACH2
0	0.648739	0.366	0.112	0	Epi	BAD
0	0.341038	0.276	0.132	0	LAF	BAD
0	0.325941	0.349	0.131	0	cell cycle	BAD
0	0.523241	0.43	0.219	0	Epi	BAG1
3.26745e-47	0.466533	0.323	0.238	1.7358e-42	Plasma B	BAG1
0	0.264014	0.352	0.14	0	Epi	BAG3
0	0.478199	0.352	0.154	0	LAF	BAG3
0	0.520133	0.317	0.156	0	EC	BAG3
0	1.16549	0.508	0.105	0	Epi	BAIAP2
0	0.412233	0.555	0.361	0	Epi	BAIAP2L1
1.53919e-15	0.418401	0.353	0.381	8.1768e-11	B	BAIAP2L1
0	0.383185	0.437	0.27	0	Epi	BANF1
0	0.510548	0.636	0.277	0	cell cycle	BANF1
3.69319e-16	0.813386	0.288	0.286	1.96197e-11	Mast	BANF1
0	2.92092	0.714	0.054	0	B	BANK1
0	0.362634	0.252	0.151	0	DC	BANP
0	0.591568	0.41	0.054	0	cell cycle	BARD1
0	1.17838	0.589	0.325	0	Neu	BASP1
0	0.819144	0.538	0.325	0	DC	BASP1
0	1.84246	0.339	0.07	0	T	BATF
0	1.3862	0.348	0.102	0	Mast	BATF
0	0.300852	0.689	0.376	0	cell cycle	BAX
8.39522e-15	0.322857	0.254	0.385	4.45988e-10	Mast	BAX
1.67232e-27	0.60036	0.399	0.496	8.88405e-23	T	BAZ1A
5.03526e-38	0.263837	0.351	0.492	2.67493e-33	NK	BAZ1A
0	0.309388	0.512	0.2	0	cell cycle	BAZ1B
0	0.344362	0.453	0.282	0	Epi	BAZ2B
5.88395e-221	0.598907	0.419	0.295	3.12579e-216	EC	BAZ2B
0	0.885926	0.281	0.022	0	Epi	BBOF1
0	0.913573	0.344	0.104	0	Epi	BBS9
6.80917e-19	0.443843	0.301	0.403	3.6173e-14	T	BBX
4.09453e-26	0.280605	0.291	0.396	2.17518e-21	NK	BBX
1.10228e-162	0.683848	0.429	0.389	5.85573e-158	B	BBX
0	1.04554	0.347	0.019	0	Epi	BCAM
0	1.04816	0.364	0.043	0	EC	BCAM
0	0.497779	0.287	0.149	0	EC	BCAP29
0	0.50693	0.651	0.299	0	Mono/Mph	BCAP31
0	0.665519	0.263	0.058	0	EC	BCAR1
0	0.639608	0.295	0.149	0	EC	BCAR3
6.80435e-156	0.698684	0.25	0.234	3.61474e-151	T	BCAS2
0	0.845454	0.338	0.233	0	B	BCAS2
4.19705e-16	0.741956	0.255	0.236	2.22964e-11	Mast	BCAS2
1.65046e-15	0.445624	0.281	0.236	8.76791e-11	Plasma B	BCAS2
0	1.21318	0.517	0.391	0	Epi	BCAS3
2.46782e-156	0.273906	0.52	0.4	1.311e-151	LAF	BCAS3
2.07094e-79	0.343641	0.477	0.401	1.10017e-74	EC	BCAS3
0	1.00541	0.76	0.379	0	Mono/Mph	BCAS4
2.50274e-224	0.271075	0.73	0.521	1.32956e-219	cell cycle	BCAS4
0	0.461688	0.308	0.238	0	Neu	BCAT1
0	0.722917	0.377	0.228	0	DC	BCAT1
0	1.89782	0.457	0.081	0	B	BCL11A
0	2.09713	0.443	0.03	0	T	BCL11B
0	1.05704	0.309	0.219	0	T	BCL2
0	0.377679	0.351	0.215	0	DC	BCL2
0	1.07117	0.422	0.224	0	B	BCL2
0	0.279191	0.517	0.215	0	Mono/Mph	BCL2A1
0	1.1723	0.547	0.31	0	Neu	BCL2A1
0	0.795918	0.538	0.232	0	Epi	BCL2L1
3.88044e-40	0.288992	0.311	0.26	2.06145e-35	EC	BCL2L1
0	1.20029	0.418	0.128	0	Plasma B	BCL2L11
0	0.461672	0.334	0.049	0	cell cycle	BCL2L12
1.19067e-207	0.312992	0.502	0.475	6.32531e-203	Neu	BCL2L14
0	0.451832	0.652	0.473	0	cell cycle	BCL2L14
4.67446e-193	0.525311	0.568	0.475	2.48326e-188	EC	BCL2L14
3.48016e-120	0.256209	0.273	0.234	1.8488e-115	DC	BCL6
0	0.479778	0.31	0.123	0	Epi	BCL7C
0	0.424417	0.39	0.135	0	cell cycle	BCL7C
1.89535e-20	0.502154	0.253	0.338	1.00688e-15	T	BCLAF1
6.12374e-37	0.322458	0.238	0.333	3.25318e-32	NK	BCLAF1
1.33464e-05	0.37303	0.242	0.328	0.709013	Mast	BCLAF1
0	0.280263	0.281	0.102	0	Epi	BCR
0	0.886737	0.369	0.113	0	EC	BCR
0	0.983643	0.411	0.078	0	LAF	BEX3
0	0.788005	0.321	0.082	0	EC	BEX3
1.09361e-120	1.21016	0.297	0.185	5.80969e-116	Mast	BEX4
0	0.286071	0.292	0.16	0	Epi	BFAR
0	2.52893	0.618	0.009	0	LAF	BGN
0	1.40808	0.522	0.34	0	Mast	BHLHE40
0	0.613219	0.356	0.06	0	Mono/Mph	BHLHE41
0	0.7784	0.254	0.039	0	Epi	BICC1
0	1.70301	0.54	0.046	0	LAF	BICC1
0	0.5352	0.281	0.097	0	LAF	BICD1
0	0.77522	0.309	0.097	0	EC	BICD1
0	0.564884	0.412	0.342	0	Neu	BID
0	0.495483	0.419	0.339	0	DC	BID
1.67058e-15	0.417523	0.379	0.348	8.8748e-11	Plasma B	BID
0	1.44663	0.421	0.144	0	NK	BIN2
1.19867e-162	0.29188	0.163	0.25	6.36782e-158	T	BIRC2
0	1.31377	0.398	0.184	0	T	BIRC3
0	1.03557	0.415	0.205	0	B	BIRC3
0	1.95722	0.597	0.208	0	Mast	BIRC3
1.22305e-125	0.777198	0.376	0.21	6.49731e-121	Plasma B	BIRC3
0	1.32769	0.599	0.008	0	cell cycle	BIRC5
0	0.322505	0.61	0.555	0	DC	BIRC6
1.62266e-07	0.256067	0.428	0.57	0.0086202	NK	BIRC6
0	0.255188	0.292	0.154	0	Epi	BLCAP
0	1.98568	0.458	0.006	0	B	BLK
0	1.04488	0.31	0.036	0	Plasma B	BLNK
0.0005307	0.493519	0.193	0.257	1	Mast	BLOC1S2
0	0.280139	0.378	0.151	0	Mono/Mph	BLVRA
0	0.320912	0.51	0.231	0	cell cycle	BLVRA
0	0.421832	0.545	0.275	0	Mono/Mph	BLVRB
7.77733e-163	1.21115	0.292	0.156	4.13163e-158	Mast	BMP2K
0	0.567731	0.302	0.068	0	Epi	BMPR1A
0	0.501226	0.264	0.085	0	LAF	BMPR1A
0	1.28554	0.333	0.024	0	Epi	BMPR1B
0	0.621356	0.49	0.294	0	LAF	BMPR2
0	2.48246	0.716	0.289	0	EC	BMPR2
0	1.19697	0.265	0.124	0	NK	BNC2
0	1.79171	0.593	0.119	0	LAF	BNC2
0	0.851232	0.352	0.054	0	Epi	BNIP3
7.78224e-255	0.595749	0.399	0.363	4.13424e-250	Neu	BNIP3L
1.55306e-161	0.388661	0.398	0.362	8.25049e-157	DC	BNIP3L
0	0.606569	0.568	0.22	0	Mono/Mph	BOLA2B
0	0.381993	0.285	0.132	0	Epi	BOLA3
0	0.482489	0.448	0.139	0	cell cycle	BOLA3
1.6421e-75	0.575623	0.281	0.286	8.72347e-71	T	BORCS5
7.63866e-259	0.376775	0.344	0.278	4.05796e-254	DC	BORCS5
8.17762e-47	0.469425	0.289	0.285	4.34428e-42	NK	BORCS5
1.38801e-112	0.837374	0.332	0.284	7.37367e-108	B	BORCS5
0	0.269262	0.278	0.129	0	Epi	BORCS7
2.32229e-233	0.25208	0.251	0.14	1.23369e-228	LAF	BORCS7
4.38098e-184	0.282256	0.248	0.382	2.32735e-179	T	BPTF
1.10881e-109	0.695039	0.356	0.365	5.89044e-105	NK	BPTF
1.83765e-07	0.417164	0.33	0.366	0.00976234	B	BPTF
1.69835e-174	0.253674	0.297	0.444	9.0223e-170	T	BRAF
1.27341e-32	0.553204	0.378	0.429	6.76485e-28	NK	BRAF
5.108e-22	0.521409	0.395	0.427	2.71357e-17	B	BRAF
8.92992e-30	0.382763	0.262	0.427	4.74393e-25	Mast	BRAF
0	0.466459	0.412	0.094	0	cell cycle	BRCA1
0	0.541581	0.405	0.079	0	cell cycle	BRCA2
1.07577e-96	0.379153	0.265	0.384	5.71494e-92	T	BRD2
6.17986e-11	0.521451	0.32	0.372	3.28299e-06	NK	BRD2
0	0.264568	0.487	0.356	0	Epi	BRD2
6.80932e-20	0.30986	0.415	0.368	3.61739e-15	Plasma B	BRD2
6.61444e-286	0.270399	0.512	0.453	3.51385e-281	DC	BRD4
9.64511e-26	0.457063	0.417	0.461	5.12387e-21	B	BRD4
0	0.813666	0.756	0.337	0	Mono/Mph	BRI3
0	0.298299	0.626	0.485	0	Epi	BRI3
0	0.359599	0.75	0.492	0	cell cycle	BRI3
0	0.5814	0.314	0.024	0	cell cycle	BRIP1
0	0.29293	0.755	0.464	0	cell cycle	BRK1
7.29778e-50	0.827082	0.457	0.472	3.87687e-45	Mast	BRK1
1.48938e-196	0.261421	0.179	0.28	7.9122e-192	T	BRWD1
5.94772e-09	0.35453	0.215	0.271	0.000315967	NK	BRWD1
0	0.482683	0.679	0.351	0	Mono/Mph	BSG
1.41194e-207	0.270628	0.619	0.474	7.50077e-203	LAF	BSG
0	0.383029	0.781	0.47	0	cell cycle	BSG
1.42532e-210	0.740618	0.444	0.336	7.57187e-206	EC	BST2
1.39076e-129	1.12565	0.433	0.338	7.38829e-125	Mast	BST2
8.14739e-98	0.695524	0.466	0.338	4.32822e-93	Plasma B	BST2
3.5415e-283	0.332754	0.341	0.275	1.88139e-278	DC	BTAF1
1.54895e-249	0.361594	0.272	0.213	8.22866e-245	DC	BTBD7
3.31838e-137	0.462213	0.315	0.218	1.76286e-132	EC	BTBD7
0	0.86594	0.586	0.44	0	Epi	BTBD9
0.00821525	0.316947	0.375	0.457	1	B	BTBD9
0	0.669866	0.681	0.686	0	T	BTF3
4.97752e-79	0.273134	0.621	0.689	2.64426e-74	NK	BTF3
0	0.724694	0.754	0.683	0	B	BTF3
2.2901e-162	0.6699	0.691	0.685	1.21659e-157	Mast	BTF3
0	1.91537	0.395	0.131	0	T	BTG1
0	0.857028	0.261	0.158	0	NK	BTG1
0	1.61115	0.38	0.157	0	B	BTG1
0	0.990505	0.403	0.162	0	Mast	BTG1
7.072e-208	0.718122	0.375	0.163	3.75693e-203	Plasma B	BTG1
0	0.987186	0.321	0.214	0	T	BTG2
4.87276e-275	0.676197	0.296	0.223	2.58861e-270	NK	BTG2
2.19506e-156	0.834318	0.294	0.225	1.16611e-151	B	BTG2
0	0.586467	0.416	0.222	0	LAF	BTG2
8.40916e-193	1.15936	0.389	0.226	4.46728e-188	Mast	BTG2
0	1.51408	0.588	0.225	0	Plasma B	BTG2
0	0.559727	0.432	0.184	0	Epi	BTG3
0	0.279889	0.47	0.201	0	cell cycle	BTG3
3.44629e-293	1.39042	0.308	0.13	1.8308e-288	Mast	BTK
0	0.412082	0.257	0.01	0	cell cycle	BUB1B
0	0.494109	0.528	0.158	0	cell cycle	BUB3
0	0.573963	0.258	0.069	0	Epi	BUD31
1.99817e-215	0.293744	0.238	0.375	1.06151e-210	T	BZW1
5.21123e-09	0.474738	0.311	0.361	0.000276841	NK	BZW1
1.51195e-07	0.646599	0.325	0.358	0.00803208	Mast	BZW1
0	0.399672	0.296	0.137	0	Epi	BZW2
0	0.728829	0.27	0.06	0	Epi	C11orf31
2.38308e-282	0.708082	0.259	0.079	1.26599e-277	Plasma B	C11orf31
0	1.24754	0.514	0.161	0	Epi	C11orf49
1.42878e-63	0.417721	0.315	0.459	7.59025e-59	T	C11orf58
8.66584e-59	0.262363	0.305	0.45	4.60364e-54	NK	C11orf58
5.20359e-07	0.659178	0.372	0.442	0.0276435	Mast	C11orf58
1.67908e-240	0.789857	0.258	0.093	8.91994e-236	Plasma B	C12orf45
0	0.547245	0.322	0.111	0	Epi	C12orf49
0	0.920732	0.284	0.212	0	T	C12orf57
0	0.451866	0.437	0.198	0	Epi	C12orf57
0	0.938997	0.591	0.21	0	LAF	C12orf57
3.07872e-48	0.784012	0.288	0.22	1.63554e-43	Mast	C12orf57
4.56252e-103	0.546488	0.366	0.22	2.42379e-98	Plasma B	C12orf57
0	1.16885	0.314	0.09	0	NK	C12orf75
0	0.553666	0.273	0.085	0	Epi	C12orf75
9.40733e-275	0.973231	0.29	0.102	4.99755e-270	Plasma B	C12orf75
0	0.608162	0.266	0.072	0	Epi	C14orf2
0	0.891782	0.311	0.089	0	Plasma B	C14orf2
2.11998e-82	0.618039	0.279	0.256	1.12622e-77	Neu	C15orf48
0	0.789792	0.391	0.241	0	DC	C15orf48
2.63527e-296	0.374466	0.33	0.25	1.39996e-291	Epi	C15orf48
0	0.737433	0.315	0.085	0	LAF	C16orf45
0	1.03208	0.278	0.009	0	Epi	C16orf89
0	0.405131	0.486	0.209	0	Mono/Mph	C18orf32
0	0.313977	0.333	0.23	0	Epi	C19orf24
0	0.289993	0.483	0.234	0	cell cycle	C19orf24
4.7688e-09	0.317009	0.262	0.24	0.000253338	Plasma B	C19orf24
0	1.16283	0.25	0.007	0	Epi	C19orf33
0	0.509204	0.282	0.087	0	Epi	C19orf43
0	1.31114	0.355	0.103	0	Mast	C19orf43
5.97022e-219	0.610508	0.288	0.104	3.17162e-214	Plasma B	C19orf43
0	0.543362	0.357	0.06	0	cell cycle	C19orf48
2.81083e-105	0.372604	0.32	0.48	1.49322e-100	T	C19orf53
0	0.307392	0.579	0.447	0	Epi	C19orf53
3.40942e-17	0.318715	0.48	0.459	1.81122e-12	Plasma B	C19orf53
0	0.367329	0.502	0.345	0	Epi	C19orf70
3.80324e-27	0.290311	0.216	0.361	2.02043e-22	Mast	C19orf70
0	0.464735	0.331	0.107	0	Epi	C1GALT1
0	0.399251	0.283	0.176	0	Epi	C1orf122
2.43718e-182	0.254364	0.291	0.183	1.29473e-177	LAF	C1orf122
0	0.376079	0.446	0.179	0	cell cycle	C1orf122
0	0.388824	0.253	0.102	0	LAF	C1orf123
0	0.968986	0.746	0.274	0	Mono/Mph	C1orf162
0	0.485007	0.599	0.442	0	Neu	C1orf162
0	2.49665	0.399	0.002	0	Mast	C1orf186
0	1.71932	0.265	0.011	0	Epi	C1orf194
0	1.62989	0.405	0.093	0	NK	C1orf21
0	0.489833	0.325	0.089	0	Epi	C1orf21
0	1.07664	0.463	0.101	0	LAF	C1orf21
0	0.534925	0.282	0.107	0	EC	C1orf21
0	0.303383	0.341	0.1	0	cell cycle	C1orf35
0	0.371623	0.429	0.298	0	Epi	C1orf43
0	0.343077	0.599	0.303	0	cell cycle	C1orf43
3.0244e-28	0.270514	0.182	0.312	1.60668e-23	Mast	C1orf43
0	2.56987	0.871	0.297	0	Mono/Mph	C1QA
0	0.555254	0.755	0.513	0	cell cycle	C1QA
0	2.5959	0.838	0.254	0	Mono/Mph	C1QB
0	0.751571	0.741	0.473	0	cell cycle	C1QB
0	0.276096	0.275	0.102	0	cell cycle	C1QBP
0	2.17256	0.778	0.169	0	Mono/Mph	C1QC
0	0.528245	0.666	0.398	0	cell cycle	C1QC
0	2.76974	0.759	0.028	0	LAF	C1R
0	0.577662	0.296	0.098	0	LAF	C1RL
0	2.80014	0.78	0.041	0	LAF	C1S
0	0.446664	0.295	0.078	0	Mono/Mph	C2
0	0.377129	0.493	0.216	0	Mono/Mph	C20orf194
1.51112e-281	0.386361	0.375	0.316	8.0277e-277	DC	C20orf194
0	0.375629	0.463	0.175	0	cell cycle	C20orf27
0	1.68917	0.259	0.008	0	Epi	C20orf85
1.5342e-144	0.403822	0.37	0.347	8.15028e-140	Neu	C2orf68
0	0.999765	0.477	0.15	0	Epi	C3
0	2.65585	0.615	0.169	0	LAF	C3
0	0.320952	0.329	0.105	0	Mono/Mph	C3AR1
0	0.658058	0.264	0.008	0	Epi	C3orf52
0	0.424202	0.302	0.134	0	Epi	C4orf19
0	0.612108	0.284	0.147	0	EC	C4orf19
1.06462e-156	0.333923	0.291	0.446	5.65569e-152	T	C4orf3
3.36967e-48	0.512368	0.496	0.425	1.7901e-43	Plasma B	C4orf3
0	1.13641	0.294	0.015	0	Epi	C4orf47
0	0.494602	0.654	0.297	0	Mono/Mph	C4orf48
6.04638e-06	0.597226	0.367	0.435	0.321208	Mast	C4orf48
0	0.345782	0.717	0.306	0	Mono/Mph	C5AR1
0	1.58292	0.794	0.432	0	Neu	C5AR1
0	0.589361	0.544	0.455	0	DC	C5AR1
0	0.813339	0.253	0.128	0	Neu	C5AR2
0	0.293304	0.275	0.122	0	Epi	C5orf15
2.27029e-276	0.292492	0.25	0.133	1.20607e-271	LAF	C5orf15
0	1.1249	0.265	0.006	0	Epi	C5orf49
0	0.911545	0.311	0.196	0	NK	C5orf56
5.14578e-241	0.569211	0.33	0.2	2.73364e-236	EC	C5orf56
0	0.902827	0.36	0.013	0	Epi	C6orf132
0	0.321097	0.621	0.488	0	Epi	C6orf48
3.27295e-134	0.444932	0.519	0.5	1.73872e-129	B	C6orf48
1.1771e-14	0.552626	0.448	0.501	6.25321e-10	Mast	C6orf48
0	2.49555	0.479	0.011	0	LAF	C7
0	0.346698	0.434	0.281	0	Epi	C7orf50
0	1.67818	0.396	0.024	0	Epi	C8orf34
0	0.804449	0.254	0.05	0	Epi	C8orf37-AS1
0	0.434295	0.281	0.124	0	Epi	C8orf59
1.11837e-191	0.716154	0.31	0.138	5.94124e-187	Plasma B	C8orf59
0	1.17431	0.688	0.166	0	Mono/Mph	C9
0	1.05368	0.264	0.009	0	Epi	C9orf116
0	0.283719	0.626	0.358	0	Mono/Mph	C9orf16
0	0.347903	0.768	0.454	0	cell cycle	C9orf16
3.74707e-25	0.636726	0.433	0.462	1.99059e-20	Mast	C9orf16
0	1.95151	0.28	0.019	0	Epi	C9orf24
0	1.38019	0.621	0.179	0	Epi	C9orf3
0	0.98095	0.574	0.211	0	LAF	C9orf3
0	0.600811	0.391	0.217	0	EC	C9orf3
0	0.901694	0.505	0.314	0	Neu	C9orf72
0	0.550898	0.447	0.316	0	DC	C9orf72
1.74445e-109	0.280653	0.509	0.487	9.26724e-105	DC	CAB39
0	0.293778	0.277	0.12	0	Epi	CABIN1
0	1.01947	0.322	0.034	0	Epi	CACHD1
0	2.04655	0.533	0.025	0	LAF	CACNA1C
0	1.08404	0.369	0.034	0	LAF	CACNA2D1
0	1.64161	0.411	0.046	0	LAF	CACNB2
0	0.496151	0.578	0.218	0	cell cycle	CACYBP
0	1.06895	0.339	0.057	0	Epi	CADM1
0	0.882774	0.413	0.061	0	Epi	CADPS2
0	0.72055	0.334	0.087	0	LAF	CADPS2
0	1.91429	0.543	0.083	0	EC	CADPS2
0	1.70961	0.289	0.003	0	Mast	CALB2
2.84261e-161	0.266638	0.32	0.215	1.51011e-156	LAF	CALCOCO2
7.77622e-82	0.312024	0.292	0.216	4.13104e-77	EC	CALCOCO2
0	1.77044	0.51	0.009	0	EC	CALCRL
0	3.28328	0.89	0.058	0	LAF	CALD1
0	2.01578	0.678	0.067	0	EC	CALD1
0	0.481528	0.616	0.691	0	T	CALM1
0	0.507281	0.665	0.682	0	NK	CALM1
0	1.07915	0.271	0.103	0	T	CALM2
0	0.816491	0.327	0.103	0	Epi	CALM2
0	1.6476	0.466	0.121	0	Mast	CALM2
1.22623e-186	0.526758	0.316	0.123	6.51425e-182	Plasma B	CALM2
0	0.261075	0.186	0.336	0	T	CALM3
0	0.619292	0.706	0.307	0	cell cycle	CALM3
2.04244e-26	0.810031	0.331	0.317	1.08502e-21	Mast	CALM3
9.20779e-26	0.462832	0.201	0.261	4.89155e-21	T	CALR
1.78717e-47	0.296119	0.185	0.258	9.49415e-43	NK	CALR
0	0.530199	0.412	0.237	0	Epi	CALR
0	0.32081	0.483	0.248	0	cell cycle	CALR
5.10098e-14	0.60332	0.271	0.253	2.70985e-09	Mast	CALR
1.71528e-237	1.13991	0.461	0.252	9.11226e-233	Plasma B	CALR
0	0.801722	0.534	0.264	0	LAF	CALU
0	0.319183	0.558	0.264	0	cell cycle	CALU
0	0.847203	0.677	0.543	0	DC	CAMK1D
2.62247e-33	0.283611	0.525	0.56	1.39316e-28	B	CAMK1D
1.40401e-264	0.52107	0.498	0.353	7.45868e-260	LAF	CAMK2D
3.33226e-40	0.339226	0.403	0.356	1.77023e-35	EC	CAMK2D
0	1.85325	0.359	0.029	0	T	CAMK4
0	0.344998	0.384	0.226	0	LAF	CAMLG
3.54357e-64	1.00134	0.302	0.23	1.88249e-59	Mast	CAMLG
0	0.311989	0.298	0.105	0	Mono/Mph	CAMSAP1
0	0.613218	0.351	0.151	0	LAF	CAMSAP2
0	0.742688	0.344	0.152	0	EC	CAMSAP2
0	0.259531	0.569	0.42	0	Epi	CAMTA1
4.06276e-175	0.459097	0.529	0.432	2.1583e-170	EC	CAMTA1
0	0.38849	0.655	0.339	0	Mono/Mph	CANX
1.9709e-120	1.01612	0.271	0.152	1.04702e-115	Mast	CAP1
0	1.21653	0.825	0.32	0	Mono/Mph	CAPG
0	0.361699	0.799	0.508	0	cell cycle	CAPG
0	1.17261	0.711	0.513	0	Mast	CAPG
0	0.601316	0.396	0.157	0	Epi	CAPN1
0	1.09121	0.684	0.278	0	Epi	CAPN2
0	0.857959	0.292	0.008	0	Epi	CAPN8
0	0.277823	0.511	0.248	0	Mono/Mph	CAPNS1
0	2.57453	0.433	0.03	0	Epi	CAPS
1.89784e-32	0.343621	0.574	0.743	1.00821e-27	T	CAPZA1
6.0533e-60	0.313825	0.615	0.729	3.21576e-55	NK	CAPZA1
7.09594e-49	0.289176	0.538	0.499	3.76964e-44	EC	CAPZA2
1.03992e-08	0.320007	0.342	0.501	0.000552446	Mast	CAPZA2
5.81875e-115	0.497213	0.493	0.62	3.09115e-110	T	CAPZB
5.64712e-182	0.287803	0.695	0.601	2.99997e-177	LAF	CAPZB
0	2.49584	0.553	0.102	0	NK	CARD11
0	0.997268	0.358	0.121	0	B	CARD11
2.19064e-294	0.282071	0.173	0.291	1.16376e-289	T	CARD16
2.65931e-184	0.337644	0.319	0.272	1.41273e-179	Neu	CARD16
6.82858e-13	0.337901	0.218	0.28	3.62762e-08	NK	CARD16
0.00285997	0.442413	0.214	0.277	1	Mast	CARD16
0	0.379054	0.261	0.095	0	Epi	CARHSP1
0	0.560536	0.411	0.103	0	cell cycle	CARHSP1
0	0.591396	0.296	0.106	0	EC	CARHSP1
0	0.375158	0.286	0.186	0	DC	CARMIL1
0	0.269253	0.317	0.184	0	Epi	CARMIL1
0	1.48113	0.54	0.187	0	LAF	CARMIL1
0	0.352913	0.258	0.095	0	Epi	CARS
0	0.98177	0.263	0.017	0	Epi	CASC1
0	1.01363	0.305	0.077	0	Epi	CASC15
0	1.15298	0.409	0.09	0	LAF	CASC15
0	0.999272	0.26	0.007	0	Epi	CASC2
0	0.650591	0.481	0.205	0	Epi	CASC4
1.08903e-299	0.310483	0.378	0.227	5.78534e-295	LAF	CASC4
0	1.12585	0.31	0.23	0	T	CASK
2.28412e-89	0.429916	0.187	0.268	1.21341e-84	T	CASP4
1.27804e-12	0.384644	0.204	0.261	6.78946e-08	NK	CASP4
2.29461e-27	0.289133	0.188	0.26	1.21899e-22	B	CASP4
0	1.01942	0.273	0.165	0	T	CASP8
0	0.707156	0.258	0.174	0	NK	CASP8
0	0.439098	0.721	0.529	0	Epi	CAST
0	0.786938	0.357	0.041	0	Epi	CASZ1
0	0.303397	0.387	0.149	0	Mono/Mph	CAT
0	1.48791	0.508	0.051	0	LAF	CAV1
0	2.41316	0.69	0.048	0	EC	CAV1
0	0.801045	0.263	0.027	0	Epi	CAV2
0	0.640764	0.277	0.043	0	LAF	CAV2
0	1.27306	0.443	0.04	0	EC	CAV2
0	1.13112	0.436	0.034	0	LAF	CAVIN1
0	1.69179	0.526	0.034	0	EC	CAVIN1
0	2.42636	0.562	0.021	0	EC	CAVIN2
0	1.09243	0.367	0.043	0	LAF	CAVIN3
3.74545e-306	0.288135	0.179	0.304	1.98973e-301	T	CBFB
0	0.280742	0.4	0.175	0	Mono/Mph	CBL
0	1.61057	0.541	0.399	0	T	CBLB
0	1.42928	0.644	0.402	0	NK	CBLB
0	0.727807	0.622	0.411	0	LAF	CBLB
5.4419e-140	0.395723	0.508	0.414	2.89096e-135	EC	CBLB
0	0.502294	0.28	0.129	0	Epi	CBR1
0	0.293576	0.358	0.137	0	cell cycle	CBR1
0	0.333322	0.337	0.098	0	cell cycle	CBX1
0	0.564329	0.752	0.368	0	cell cycle	CBX3
0	0.311028	0.277	0.102	0	Epi	CBX5
0	0.359052	0.284	0.114	0	LAF	CBX5
0	0.400894	0.397	0.111	0	cell cycle	CBX5
0	0.528913	0.333	0.137	0	LAF	CBX6
0	0.593615	0.293	0.087	0	Epi	CC2D2A
0	1.16003	0.253	0.017	0	LAF	CCBE1
0	1.60369	0.386	0.036	0	LAF	CCDC102B
2.02087e-09	0.621819	0.258	0.302	0.000107356	T	CCDC12
0.00599775	0.480334	0.257	0.299	1	NK	CCDC12
5.44778e-26	0.565897	0.293	0.297	2.89408e-21	B	CCDC12
2.9232e-06	0.331298	0.219	0.297	0.155292	Mast	CCDC12
0	0.257639	0.449	0.192	0	cell cycle	CCDC124
0	0.334292	0.257	0.093	0	Epi	CCDC138
0	0.254229	0.364	0.116	0	cell cycle	CCDC14
0	1.2642	0.366	0.071	0	Epi	CCDC146
0	0.3616	0.384	0.124	0	cell cycle	CCDC167
1.45181e-184	0.797401	0.29	0.129	7.71258e-180	Plasma B	CCDC167
0	1.14312	0.288	0.063	0	Epi	CCDC170
0	0.98875	0.278	0.019	0	Epi	CCDC173
0	0.319082	0.389	0.134	0	cell cycle	CCDC18
0	0.479596	0.436	0.197	0	Epi	CCDC186
5.02927e-206	0.378421	0.399	0.352	2.67175e-201	Neu	CCDC200
0	0.455326	0.435	0.346	0	DC	CCDC200
6.4829e-169	0.593281	0.407	0.351	3.44397e-164	Epi	CCDC200
0	0.339322	0.473	0.224	0	Mono/Mph	CCDC30
0	0.684891	0.392	0.313	0	Epi	CCDC30
0	0.704501	0.407	0.035	0	cell cycle	CCDC34
0	0.712441	0.259	0.044	0	Epi	CCDC40
0	0.376806	0.256	0.103	0	Epi	CCDC47
2.43438e-266	0.892409	0.265	0.174	1.29324e-261	B	CCDC50
2.03684e-223	0.254683	0.291	0.173	1.08205e-218	LAF	CCDC50
0	0.93232	0.445	0.17	0	EC	CCDC50
7.32374e-169	0.820609	0.34	0.175	3.89066e-164	Plasma B	CCDC50
0	0.763409	0.487	0.167	0	Epi	CCDC57
3.23783e-29	0.318724	0.265	0.197	1.72006e-24	Plasma B	CCDC57
0	0.300004	0.394	0.22	0	Epi	CCDC6
0	0.834563	0.261	0.016	0	Epi	CCDC60
7.77625e-95	0.579431	0.282	0.235	4.13106e-90	B	CCDC6
0	0.384139	0.265	0.077	0	Epi	CCDC66
0	0.715558	0.344	0.179	0	Neu	CCDC69
2.75929e-201	0.763592	0.387	0.192	1.46585e-196	Plasma B	CCDC69
0	3.52961	0.698	0.036	0	LAF	CCDC80
1.96305e-40	0.470995	0.217	0.294	1.04285e-35	T	CCDC85B
1.34945e-10	0.38604	0.225	0.288	7.16883e-06	NK	CCDC85B
0	0.485186	0.482	0.278	0	LAF	CCDC85B
0	0.870465	0.487	0.279	0	EC	CCDC85B
2.10459e-12	0.716936	0.283	0.284	1.11804e-07	Mast	CCDC85B
0	1.06427	0.708	0.209	0	Mono/Mph	CCDC88A
4.91318e-254	0.271407	0.471	0.393	2.61008e-249	DC	CCDC88A
0	0.378923	0.669	0.395	0	cell cycle	CCDC88A
0	0.823468	0.26	0.13	0	NK	CCDC88C
0	0.394582	0.36	0.114	0	Epi	CCDC88C
1.87831e-93	0.416933	0.262	0.137	9.97831e-89	Plasma B	CCDC88C
1.75471e-115	0.345668	0.284	0.417	9.32173e-111	T	CCDC91
1.59243e-28	0.290933	0.298	0.407	8.45963e-24	NK	CCDC91
0	2.72814	0.409	0.005	0	EC	CCL14
0	2.62565	0.672	0.218	0	Mono/Mph	CCL18
0	1.14653	0.659	0.387	0	cell cycle	CCL18
0	1.68199	0.416	0.104	0	LAF	CCL2
0	0.42454	0.266	0.125	0	Mono/Mph	CCL20
0	1.20105	0.25	0.172	0	Neu	CCL20
0	5.19339	0.277	0.017	0	EC	CCL21
0	0.948696	0.281	0.109	0	EC	CCL2
0	1.24334	0.374	0.219	0	T	CCL4
0	3.3899	0.813	0.202	0	NK	CCL4
0	2.27325	0.371	0.121	0	NK	CCL4L2
0	2.25191	0.574	0.096	0	T	CCL5
0	2.82745	0.812	0.115	0	NK	CCL5
9.30646e-29	0.363697	0.288	0.222	4.94396e-24	Plasma B	CCM2
0	0.586427	0.305	0.004	0	cell cycle	CCNA2
0	0.70991	0.319	0.011	0	cell cycle	CCNB1
0	0.742511	0.376	0.021	0	cell cycle	CCNB2
0	0.28841	0.306	0.147	0	Epi	CCNC
2.76289e-157	0.658599	0.321	0.161	1.46776e-152	Plasma B	CCNC
0	1.36097	0.381	0.024	0	Epi	CCND1
0	0.334324	0.256	0.073	0	LAF	CCND2
0	1.14903	0.519	0.41	0	T	CCND3
0	1.57256	0.659	0.409	0	NK	CCND3
0	1.1224	0.582	0.418	0	B	CCND3
0	0.882513	0.409	0.371	0	T	CCNH
8.43976e-183	0.661178	0.393	0.374	4.48354e-178	NK	CCNH
0	0.587553	0.569	0.651	0	T	CCNI
0	0.706845	0.669	0.64	0	B	CCNI
2.87146e-210	0.879472	0.669	0.64	1.52543e-205	Mast	CCNI
5.03189e-19	0.354704	0.402	0.562	2.67314e-14	T	CCNL1
2.50239e-39	0.382438	0.599	0.541	1.32937e-34	Plasma B	CCNL1
0	0.314645	0.3	0.144	0	Epi	CCNL2
1.23959e-272	0.679733	0.499	0.37	6.58518e-268	EC	CCNY
4.04755e-69	0.620615	0.312	0.21	2.15022e-64	Plasma B	CCPG1
0	1.28621	0.257	0.029	0	B	CCR7
0	1.27088	0.927	0.64	0	Mono/Mph	CCSER1
3.55592e-83	0.317323	0.746	0.751	1.88905e-78	cell cycle	CCSER1
0	1.25711	0.432	0.303	0	T	CCSER2
0	1.14606	0.454	0.311	0	NK	CCSER2
0	0.316437	0.449	0.184	0	cell cycle	CCT2
0	0.296246	0.37	0.215	0	Epi	CCT3
0	0.25605	0.465	0.224	0	cell cycle	CCT3
0	0.414529	0.282	0.089	0	cell cycle	CCT5
0	0.332539	0.371	0.226	0	Epi	CCT6A
0	0.345631	0.506	0.233	0	cell cycle	CCT6A
0	0.275656	0.308	0.16	0	Epi	CCT7
0	0.277416	0.404	0.168	0	cell cycle	CCT7
0	0.366218	0.581	0.265	0	cell cycle	CCT8
0	0.329169	0.296	0.125	0	Epi	CCZ1
0	1.09128	0.403	0.211	0	DC	CD109
0	0.37288	0.424	0.184	0	Mono/Mph	CD14
0	1.2431	0.529	0.251	0	Neu	CD14
0	0.40107	0.342	0.268	0	DC	CD14
0	0.708119	0.474	0.287	0	Epi	CD151
0	0.619801	0.51	0.298	0	LAF	CD151
0	0.398469	0.593	0.297	0	cell cycle	CD151
3.54016e-276	0.556193	0.446	0.301	1.88067e-271	EC	CD151
0	0.543641	0.444	0.13	0	Mono/Mph	CD163
0	0.487976	0.317	0.245	0	Neu	CD163
2.16526e-264	0.437529	0.304	0.244	1.15027e-259	DC	CD163
0	1.07151	0.683	0.209	0	Mono/Mph	CD163L1
0	0.558057	0.5	0.381	0	Neu	CD163L1
1.04837e-178	0.284706	0.441	0.385	5.56938e-174	DC	CD163L1
0	0.592092	0.716	0.337	0	Mono/Mph	CD164
0	2.39399	0.593	0.044	0	T	CD2
0	0.933695	0.31	0.102	0	NK	CD2
0	1.28163	0.266	0.041	0	B	CD22
0	1.8106	0.507	0.023	0	Epi	CD24
0	1.1886	0.432	0.082	0	T	CD247
0	3.24264	0.789	0.085	0	NK	CD247
0	1.02576	0.299	0.002	0	LAF	CD248
0	1.80903	0.382	0.029	0	Plasma B	CD27
0	0.689663	0.455	0.142	0	Epi	CD2AP
1.21255e-124	0.320581	0.262	0.17	6.44154e-120	EC	CD2AP
1.72294e-83	1.02576	0.277	0.171	9.15295e-79	Plasma B	CD2AP
0	1.46096	0.444	0.07	0	Neu	CD300E
1.35256e-80	0.311811	0.255	0.235	7.18531e-76	Neu	CD302
2.26582e-95	0.302943	0.31	0.235	1.2037e-90	LAF	CD302
0	0.996929	0.282	0.01	0	EC	CD34
0	0.762706	0.344	0.124	0	Mono/Mph	CD36
5.94193e-300	1.12912	0.34	0.205	3.15659e-295	EC	CD36
0	0.764201	0.441	0.417	0	T	CD37
1.02229e-37	0.380293	0.389	0.422	5.43079e-33	NK	CD37
0	1.90783	0.789	0.407	0	B	CD37
0	1.23496	0.596	0.418	0	Mast	CD37
0	1.20426	0.344	0.073	0	Plasma B	CD38
0	2.56722	0.662	0.049	0	T	CD3D
0	1.03887	0.297	0.116	0	NK	CD3D
0	2.19317	0.539	0.033	0	T	CD3E
0	1.00423	0.289	0.085	0	NK	CD3E
0	1.74002	0.377	0.03	0	T	CD3G
0	0.386843	0.402	0.14	0	Mono/Mph	CD4
0	0.317448	0.708	0.743	0	T	CD44
0	0.650886	0.832	0.729	0	Neu	CD44
0	0.520661	0.802	0.73	0	DC	CD44
3.16166e-271	0.661719	0.821	0.738	1.6796e-266	Mast	CD44
0	0.769654	0.617	0.314	0	Epi	CD46
2.87854e-102	0.514747	0.415	0.341	1.52919e-97	EC	CD46
1.80703e-51	0.521932	0.407	0.463	9.59967e-47	NK	CD47
0	0.416593	0.611	0.444	0	Epi	CD47
0	0.263085	0.75	0.452	0	cell cycle	CD47
0	1.40143	0.356	0.128	0	T	CD48
0	0.812808	0.29	0.149	0	NK	CD48
0	1.41785	0.433	0.148	0	B	CD48
0	1.29125	0.849	0.544	0	Mono/Mph	CD52
0	0.269713	0.852	0.655	0	B	CD52
0	0.554581	0.522	0.568	0	T	CD53
0	0.558574	0.558	0.563	0	NK	CD53
2.80803e-76	0.437147	0.542	0.563	1.49174e-71	B	CD53
0	0.986783	0.724	0.543	0	Neu	CD55
0	0.41466	0.681	0.547	0	Epi	CD55
3.89406e-210	0.574515	0.576	0.559	2.06868e-205	B	CD55
0	0.315868	0.621	0.314	0	Mono/Mph	CD58
6.89434e-178	0.332745	0.461	0.43	3.66255e-173	Neu	CD58
0	0.500621	0.534	0.42	0	DC	CD58
0	1.04743	0.691	0.342	0	Epi	CD59
0	0.717873	0.648	0.367	0	LAF	CD59
0	1.97068	0.798	0.365	0	EC	CD59
4.86256e-09	0.32851	0.387	0.375	0.000258319	Plasma B	CD59
0	1.64864	0.346	0.038	0	T	CD6
0	0.89703	0.906	0.602	0	Mono/Mph	CD63
0	0.519935	0.891	0.714	0	LAF	CD63
0	0.796504	0.838	0.718	0	Mast	CD63
0	2.15818	0.684	0.161	0	T	CD69
0	1.96194	0.673	0.199	0	NK	CD69
0	1.55981	0.657	0.213	0	B	CD69
0	2.1585	0.78	0.222	0	Mast	CD69
0	1.60984	0.395	0.066	0	T	CD7
0	2.12308	0.616	0.076	0	NK	CD7
0	1.29581	0.986	0.795	0	Mono/Mph	CD74
0	0.683546	0.899	0.865	0	DC	CD74
0	0.382596	0.982	0.865	0	B	CD74
0	2.95996	0.716	0.012	0	B	CD79A
0	2.56499	0.535	0.031	0	Plasma B	CD79A
0	1.93751	0.418	0.021	0	B	CD79B
0	0.920953	0.268	0.032	0	Plasma B	CD79B
0	0.96707	0.711	0.258	0	Mono/Mph	CD81
0	1.43058	0.413	0.2	0	Mast	CD82
0	0.260479	0.67	0.327	0	Mono/Mph	CD83
0	0.789028	0.624	0.438	0	DC	CD83
0	1.59166	0.754	0.449	0	B	CD83
2.22594e-25	0.568813	0.446	0.459	1.18251e-20	Mast	CD83
0	0.300452	0.528	0.21	0	Mono/Mph	CD86
0	0.633885	0.438	0.323	0	Neu	CD86
0	1.09123	0.56	0.304	0	DC	CD86
0	0.81808	0.74	0.331	0	Mono/Mph	CD9
0	0.75213	0.782	0.458	0	Epi	CD9
1.51077e-198	0.660459	0.606	0.486	8.02581e-194	EC	CD9
0	0.988064	0.304	0.058	0	Neu	CD93
0	1.406	0.426	0.072	0	EC	CD93
0	1.18557	0.679	0.487	0	Mast	CD9
0	1.87244	0.434	0.052	0	T	CD96
0	1.20177	0.371	0.084	0	NK	CD96
0	0.796174	0.562	0.573	0	T	CD99
0	0.558214	0.573	0.571	0	NK	CD99
1.19497e-244	0.287557	0.704	0.568	6.34817e-240	LAF	CD99
0	0.805137	0.749	0.567	0	EC	CD99
0	1.64862	0.341	0.137	0	T	CDC14A
0	0.739915	0.295	0.042	0	Epi	CDC14B
0	0.801281	0.338	0.004	0	cell cycle	CDC20
0	0.4353	0.33	0.056	0	cell cycle	CDC25B
1.90911e-196	0.541349	0.388	0.271	1.0142e-191	EC	CDC27
3.52074e-135	0.385564	0.5	0.408	1.87036e-130	EC	CDC37
8.09329e-09	0.324209	0.286	0.411	0.000429948	Mast	CDC37
0	0.497027	0.911	0.664	0	Mono/Mph	CDC42
0	0.722942	0.426	0.124	0	Epi	CDC42BPA
0	0.819291	0.444	0.145	0	LAF	CDC42BPA
0	1.59164	0.569	0.143	0	EC	CDC42BPA
0	0.868611	0.518	0.162	0	Mono/Mph	CDC42BPB
2.81261e-121	0.317599	0.399	0.297	1.49417e-116	EC	CDC42BPB
0	0.673307	0.259	0.031	0	Epi	CDC42EP1
6.37404e-168	0.422891	0.285	0.18	3.38614e-163	EC	CDC42EP3
2.22476e-212	1.35872	0.342	0.181	1.18188e-207	Mast	CDC42EP3
0	0.428679	0.285	0.111	0	Epi	CDC42EP4
0	1.72402	0.682	0.465	0	T	CDC42SE2
0	1.17105	0.66	0.482	0	NK	CDC42SE2
0	0.965375	0.631	0.488	0	B	CDC42SE2
0	0.485006	0.257	0.002	0	cell cycle	CDCA3
0	0.528857	0.304	0.006	0	cell cycle	CDCA5
0	0.744354	0.264	0.028	0	Epi	CDCA7L
0	0.523751	0.292	0.007	0	cell cycle	CDCA8
0	0.499532	0.378	0.109	0	Mono/Mph	CDCP1
0	2.43973	0.719	0.04	0	Epi	CDH1
0	1.74959	0.49	0.01	0	LAF	CDH11
8.12866e-72	0.325382	0.253	0.187	4.31827e-67	EC	CDH12
2.15932e-297	0.421415	0.266	0.198	1.14712e-292	Neu	CDH23
0	0.618933	0.285	0.194	0	DC	CDH23
0	1.56396	0.447	0.004	0	EC	CDH5
0	2.29158	0.341	0.035	0	Epi	CDHR3
0	1.2512	0.566	0.011	0	cell cycle	CDK1
0	0.505373	0.281	0.06	0	Epi	CDK10
1.55985e-08	0.253726	0.25	0.312	0.000828657	B	CDK13
0	0.336596	0.555	0.257	0	Mono/Mph	CDK14
0	0.590667	0.474	0.359	0	DC	CDK14
2.59991e-17	0.479603	0.35	0.372	1.38118e-12	B	CDK14
7.0961e-135	0.286988	0.477	0.369	3.76973e-130	LAF	CDK14
1.24751e-275	0.8632	0.383	0.392	6.62726e-271	T	CDK17
0	1.32165	0.522	0.383	0	NK	CDK17
0	1.04647	0.642	0.385	0	EC	CDK17
2.44935e-134	1.29104	0.299	0.217	1.30119e-129	LAF	CDK19
0	0.541005	0.341	0.141	0	Epi	CDK2AP2
0	0.369352	0.415	0.154	0	cell cycle	CDK2AP2
9.79361e-203	0.827289	0.339	0.159	5.20276e-198	Plasma B	CDK2AP2
0	0.324269	0.399	0.129	0	cell cycle	CDK5RAP2
2.63361e-67	0.341681	0.477	0.416	1.39908e-62	EC	CDKAL1
0	0.55127	0.441	0.33	0	Neu	CDKN1A
0	0.36354	0.433	0.328	0	DC	CDKN1A
2.55068e-133	0.343571	0.437	0.337	1.35502e-128	LAF	CDKN1A
1.01592e-200	0.577928	0.454	0.337	5.397e-196	EC	CDKN1A
2.77373e-08	0.666033	0.316	0.34	0.00147352	Mast	CDKN1A
2.68886e-88	0.743321	0.462	0.339	1.42843e-83	Plasma B	CDKN1A
0	0.538156	0.345	0.032	0	cell cycle	CDKN2C
0	0.268693	0.257	0.057	0	cell cycle	CDKN2D
0	0.997349	0.48	0.015	0	cell cycle	CDKN3
2.24904e-73	0.329697	0.272	0.202	1.19478e-68	EC	CDR2
0	1.14045	0.415	0.029	0	Epi	CDS1
0	0.685292	0.368	0.016	0	cell cycle	CDT1
2.25698e-191	0.361839	0.315	0.268	1.199e-186	DC	CDYL
1.62654e-37	0.339652	0.2	0.278	8.64085e-33	NK	CDYL
2.78401e-22	0.853647	0.311	0.273	1.47898e-17	Plasma B	CDYL
0	1.76235	0.407	0.015	0	Epi	CEACAM6
0	0.77791	0.865	0.491	0	Mono/Mph	CEBPB
0	0.921209	0.833	0.616	0	Neu	CEBPB
0	0.780019	0.524	0.337	0	Neu	CEBPD
0	0.431161	0.449	0.341	0	DC	CEBPD
0	0.560078	0.549	0.333	0	Epi	CEBPD
0	1.00107	0.629	0.346	0	LAF	CEBPD
0	0.760037	0.516	0.35	0	EC	CEBPD
0	0.267811	0.333	0.103	0	cell cycle	CEBPG
0	0.687185	0.634	0.717	0	T	CELF2
0	0.501886	0.792	0.696	0	DC	CELF2
0	0.540577	0.688	0.708	0	NK	CELF2
0	1.13153	0.427	0.048	0	Epi	CELSR1
0	1.34004	0.44	0.293	0	T	CEMIP2
0	2.17112	0.635	0.291	0	NK	CEMIP2
0	1.21271	0.452	0.307	0	B	CEMIP2
0	0.935168	0.561	0.305	0	EC	CEMIP2
0	0.646125	0.395	0.052	0	cell cycle	CENPA
0	0.654996	0.362	0.028	0	cell cycle	CENPE
0	1.24102	0.537	0.014	0	cell cycle	CENPF
0	0.465054	0.307	0.033	0	cell cycle	CENPH
0	0.700725	0.446	0.032	0	cell cycle	CENPK
0	0.803077	0.454	0.03	0	cell cycle	CENPM
0	0.556367	0.341	0.026	0	cell cycle	CENPN
0	0.366034	0.302	0.163	0	LAF	CENPP
0	0.783319	0.52	0.157	0	cell cycle	CENPP
0	0.626954	0.423	0.046	0	cell cycle	CENPU
0	0.982455	0.565	0.059	0	cell cycle	CENPW
0	0.480894	0.415	0.14	0	cell cycle	CENPX
0	0.940479	0.356	0.057	0	Epi	CEP112
0	0.456322	0.25	0.08	0	LAF	CEP112
0	0.929625	0.339	0.079	0	EC	CEP112
0	1.246	0.315	0.032	0	Epi	CEP126
0	1.42368	0.696	0.328	0	cell cycle	CEP128
5.96874e-05	0.387108	0.342	0.337	1	Plasma B	CEP128
0	0.46122	0.524	0.207	0	Mono/Mph	CEP170
0	0.621619	0.433	0.316	0	DC	CEP170
0	0.676639	0.396	0.009	0	cell cycle	CEP55
0	0.270855	0.426	0.153	0	cell cycle	CEP57
0	0.44568	0.285	0.17	0	DC	CEP68
0	0.684739	0.294	0.031	0	Epi	CEP70
0	0.566199	0.3	0.111	0	Epi	CEP83
1.21454e-210	0.397016	0.291	0.168	6.4521e-206	EC	CEP85L
0	0.665473	0.252	0.021	0	LAF	CERCAM
0	0.687012	0.342	0.061	0	Epi	CERS4
1.15675e-290	0.511541	0.372	0.312	6.14511e-286	DC	CERS6
0	0.462194	0.432	0.306	0	Epi	CERS6
0.000307328	0.524621	0.247	0.319	1	Plasma B	CERS6
0	0.830426	0.314	0.068	0	Mono/Mph	CES1P1
0	1.4381	0.437	0.125	0	Epi	CETN2
0	1.2971	0.35	0.005	0	Epi	CFAP221
0	2.90758	0.324	0.023	0	Epi	CFAP299
0	0.531666	0.331	0.095	0	Epi	CFAP36
0	1.88843	0.316	0.017	0	Epi	CFAP43
0	1.06923	0.296	0.025	0	Epi	CFAP44
0	1.65827	0.301	0.022	0	Epi	CFAP47
0	1.0256	0.261	0.013	0	Epi	CFAP52
0	2.06592	0.321	0.026	0	Epi	CFAP54
0	0.847047	0.257	0.012	0	Epi	CFAP69
0	1.0984	0.286	0.017	0	Epi	CFAP70
0	0.321158	0.256	0.094	0	Epi	CFAP97
0	0.508726	0.603	0.196	0	Mono/Mph	CFD
0	3.14682	0.612	0.345	0	LAF	CFD
0	0.345812	0.515	0.35	0	Epi	CFDP1
0	0.418862	0.254	0.038	0	Epi	CFH
0	2.17527	0.632	0.041	0	LAF	CFH
0	0.43778	0.922	0.75	0	Mono/Mph	CFL1
0	0.417451	0.969	0.812	0	cell cycle	CFL1
2.13891e-125	0.302651	0.535	0.535	1.13627e-120	Neu	CFLAR
0	0.460606	0.611	0.525	0	DC	CFLAR
2.54853e-12	0.349175	0.447	0.54	1.35388e-07	NK	CFLAR
1.94755e-73	0.594404	0.615	0.534	1.03462e-68	Plasma B	CFLAR
0	0.768016	0.311	0.007	0	Epi	CGN
0	0.399526	0.31	0.052	0	cell cycle	CHAF1A
0	0.370819	0.312	0.156	0	Epi	CHCHD1
0	0.55305	0.623	0.271	0	Mono/Mph	CHCHD10
0.00573305	0.394974	0.331	0.41	1	B	CHCHD10
1.84855e-32	0.474243	0.458	0.407	9.82022e-28	Plasma B	CHCHD10
0	0.285082	0.406	0.165	0	cell cycle	CHCHD1
1.00648e-140	0.385431	0.551	0.66	5.34682e-136	T	CHCHD2
0	0.531393	0.891	0.64	0	cell cycle	CHCHD2
1.01854e-49	0.530505	0.579	0.647	5.41088e-45	Mast	CHCHD2
2.15041e-72	0.45419	0.709	0.645	1.14238e-67	Plasma B	CHCHD2
7.11456e-124	0.672219	0.511	0.56	3.77954e-119	B	CHCHD3
0	0.383413	0.375	0.203	0	Epi	CHCHD5
0	0.453891	0.264	0.065	0	Epi	CHCHD6
0	0.889761	0.684	0.538	0	Neu	CHD1
0	0.514249	0.647	0.539	0	DC	CHD1
0	0.69402	0.541	0.551	0	NK	CHD1
0	0.428522	0.505	0.414	0	DC	CHD2
0	0.43308	0.568	0.409	0	Epi	CHD2
2.35523e-265	0.267367	0.17	0.282	1.25119e-260	T	CHD4
5.86928e-08	0.400551	0.215	0.271	0.003118	NK	CHD4
0	0.47844	0.554	0.382	0	LAF	CHD9
2.67787e-122	0.462468	0.472	0.385	1.42259e-117	EC	CHD9
0	0.419943	0.269	0.024	0	cell cycle	CHEK1
0	0.272703	0.287	0.159	0	Epi	CHID1
5.73898e-230	0.313982	0.282	0.168	3.04877e-225	LAF	CHID1
1.54626e-81	0.718999	0.276	0.171	8.21436e-77	Plasma B	CHID1
0	0.790937	0.446	0.264	0	DC	CHKA
7.92664e-10	0.345614	0.202	0.285	4.21095e-05	Mast	CHKA
0	0.491654	0.507	0.313	0	Epi	CHMP2A
0.00671659	0.515917	0.25	0.332	1	Mast	CHMP2A
0	0.320367	0.342	0.197	0	Epi	CHMP2B
0	0.264389	0.398	0.267	0	Epi	CHMP3
0	0.318206	0.517	0.379	0	Epi	CHMP4B
0	0.340811	0.406	0.252	0	Epi	CHMP5
0	0.278119	0.542	0.26	0	cell cycle	CHMP5
2.29342e-19	0.35024	0.165	0.268	1.21835e-14	Mast	CHMP5
0	0.861756	0.267	0.046	0	LAF	CHN1
0	0.847329	0.292	0.047	0	EC	CHN1
0	0.603064	0.359	0.249	0	Neu	CHN2
0	0.691469	0.391	0.242	0	DC	CHN2
5.63285e-217	1.92046	0.414	0.257	2.9924e-212	Mast	CHN2
0	0.315012	0.554	0.292	0	Mono/Mph	CHP1
0	0.299881	0.523	0.379	0	Epi	CHP1
0	0.637991	0.262	0.032	0	LAF	CHPF
0	1.20567	0.317	0.036	0	Plasma B	CHPF
0	1.07973	0.303	0.132	0	B	CHPT1
0	0.838343	0.26	0.006	0	LAF	CHRDL1
3.87649e-291	0.259225	0.675	0.622	2.05934e-286	Neu	CHST11
0	1.00897	0.794	0.605	0	DC	CHST11
0	1.19481	0.314	0.125	0	NK	CHST12
0	0.969062	0.297	0.076	0	Neu	CHST15
0	1.20158	0.451	0.178	0	Neu	CHSY1
0	0.656555	0.351	0.184	0	DC	CHSY1
0	0.56408	0.365	0.199	0	EC	CHSY1
0	0.287017	0.266	0.131	0	Epi	CHTOP
0	0.259893	0.363	0.138	0	cell cycle	CHTOP
0	0.430036	0.388	0.124	0	Mono/Mph	CIAO2A
0	0.266272	0.449	0.22	0	cell cycle	CIAO2A
2.39369e-05	0.486187	0.345	0.462	1	T	CIB1
0	0.692931	0.634	0.428	0	Epi	CIB1
6.79202e-25	0.257746	0.331	0.451	3.60819e-20	B	CIB1
0	0.705875	0.333	0.145	0	DC	CIITA
7.57042e-145	0.293064	0.193	0.29	4.02171e-140	T	CIR1
1.78253e-05	0.274378	0.229	0.279	0.946953	B	CIR1
0	0.722475	0.558	0.587	0	T	CIRBP
0	0.634166	0.586	0.583	0	NK	CIRBP
0	0.859644	0.672	0.58	0	B	CIRBP
1.50627e-263	0.3254	0.711	0.579	8.00191e-259	LAF	CIRBP
5.06551e-282	1.05257	0.67	0.582	2.691e-277	Mast	CIRBP
1.38309e-186	0.837179	0.716	0.582	7.34754e-182	Plasma B	CIRBP
0	0.523599	0.323	0.094	0	Epi	CISD1
0	0.391575	0.271	0.112	0	LAF	CISD1
0	0.32813	0.492	0.209	0	cell cycle	CISD2
2.37448e-91	0.687974	0.334	0.215	1.26142e-86	Plasma B	CISD2
0	0.281293	0.294	0.197	0	Epi	CISD3
0	0.274423	0.444	0.2	0	cell cycle	CISD3
0	0.841721	0.448	0.042	0	cell cycle	CIT
0	0.257883	0.524	0.255	0	Mono/Mph	CITED2
1.20158e-31	0.478821	0.277	0.371	6.3833e-27	T	CITED2
3.38023e-36	0.795581	0.412	0.359	1.79571e-31	Plasma B	CITED2
0	0.522744	0.373	0.048	0	cell cycle	CKAP2
0	0.45201	0.269	0.007	0	cell cycle	CKAP2L
0	0.479866	0.29	0.107	0	LAF	CKAP4
0	0.510489	0.443	0.109	0	cell cycle	CKAP5
0	1.31817	0.474	0.026	0	Epi	CKB
2.82058e-64	0.715114	0.279	0.301	1.49841e-59	T	CKLF
0	0.456978	0.642	0.289	0	cell cycle	CKLF
0	1.48261	0.515	0.296	0	Mast	CKLF
0	1.29361	0.653	0.093	0	cell cycle	CKS1B
0	1.18918	0.685	0.152	0	cell cycle	CKS2
4.35977e-63	0.352888	0.256	0.354	2.31609e-58	T	CLASP1
3.38207e-256	0.790265	0.373	0.34	1.79669e-251	NK	CLASP1
2.75623e-279	0.312427	0.394	0.329	1.46422e-274	DC	CLASP2
8.35066e-38	0.314404	0.245	0.342	4.4362e-33	NK	CLASP2
0	0.685144	0.262	0.01	0	Epi	CLDN1
0	1.60383	0.514	0.01	0	Epi	CLDN3
0	2.20191	0.712	0.029	0	Epi	CLDN4
0	3.74029	0.792	0.006	0	EC	CLDN5
0	0.954433	0.254	0.019	0	Epi	CLDN7
0	1.0519	0.395	0.062	0	LAF	CLEC11A
0	0.321398	0.286	0.076	0	Mono/Mph	CLEC12A
0	1.55449	0.38	0.001	0	EC	CLEC14A
0	0.312266	0.361	0.217	0	Epi	CLEC16A
0	1.06586	0.307	0.023	0	EC	CLEC1A
4.28665e-166	0.778951	0.317	0.324	2.27724e-161	T	CLEC2B
0	0.976635	0.421	0.317	0	NK	CLEC2B
0	1.82704	0.477	0.108	0	T	CLEC2D
0	1.12024	0.392	0.14	0	NK	CLEC2D
0	0.896612	0.357	0.148	0	B	CLEC2D
0	0.925156	0.284	0.085	0	Neu	CLEC4E
0	0.447037	0.659	0.262	0	Mono/Mph	CLEC7A
0	1.07827	0.66	0.39	0	Neu	CLEC7A
0	0.74325	0.6	0.391	0	DC	CLEC7A
0	1.15731	0.251	0.045	0	B	CLECL1
0	1.04357	0.267	0.146	0	T	CLIC1
0	0.333496	0.314	0.145	0	Epi	CLIC1
0	0.275418	0.319	0.157	0	cell cycle	CLIC1
0	1.92243	0.517	0.158	0	Mast	CLIC1
4.34998e-201	0.758284	0.36	0.16	2.31088e-196	Plasma B	CLIC1
0	0.544195	0.272	0.117	0	EC	CLIC2
0	1.62595	0.332	0.037	0	NK	CLIC3
0	0.358999	0.495	0.231	0	Mono/Mph	CLIC4
0	1.2357	0.614	0.324	0	LAF	CLIC4
0	1.12794	0.542	0.328	0	EC	CLIC4
9.96307e-12	0.529639	0.356	0.332	5.29278e-07	Plasma B	CLIC4
0	1.46106	0.463	0.01	0	Epi	CLIC6
0	0.365859	0.504	0.31	0	Epi	CLINT1
1.45052e-26	0.4221	0.384	0.328	7.70573e-22	Plasma B	CLINT1
0	0.513955	0.537	0.333	0	Epi	CLIP1
5.62188e-180	0.427003	0.465	0.349	2.98657e-175	LAF	CLIP1
0	0.726209	0.702	0.282	0	Mono/Mph	CLIP4
1.81132e-46	0.500183	0.434	0.446	9.62248e-42	DC	CLIP4
2.79885e-267	0.716706	0.394	0.414	1.48686e-262	T	CLK1
6.7416e-117	0.60705	0.398	0.412	3.58141e-112	NK	CLK1
1.66938e-52	0.516395	0.405	0.412	8.86844e-48	B	CLK1
7.62301e-09	0.558615	0.372	0.412	0.000404965	Mast	CLK1
3.0957e-48	0.411289	0.5	0.411	1.64456e-43	Plasma B	CLK1
0	0.657403	0.335	0.142	0	Epi	CLMN
0	1.31566	0.399	0.029	0	LAF	CLMP
0	0.401155	0.326	0.236	0	DC	CLN8
0	0.315368	0.266	0.115	0	Epi	CLOCK
0	0.282919	0.406	0.149	0	cell cycle	CLPP
0	0.512238	0.295	0.113	0	Epi	CLPTM1L
0	0.265963	0.327	0.126	0	cell cycle	CLPTM1L
0	0.788201	0.402	0.016	0	cell cycle	CLSPN
0	0.534868	0.366	0.118	0	Epi	CLSTN1
0	0.36784	0.636	0.467	0	Epi	CLTA
0	0.424398	0.799	0.475	0	cell cycle	CLTA
0	0.335994	0.378	0.248	0	Epi	CLTB
3.78321e-288	0.327221	0.403	0.256	2.00979e-283	LAF	CLTB
6.70697e-26	0.252358	0.154	0.262	3.56301e-21	Mast	CLTB
0	0.254321	0.544	0.289	0	Mono/Mph	CLTC
0	0.825224	0.394	0.07	0	Epi	CLU
0	2.30814	0.555	0.088	0	LAF	CLU
0	2.15616	0.501	0.091	0	EC	CLU
0	2.41053	0.679	0.096	0	Mast	CLU
0	0.618121	0.257	0.024	0	Epi	CLUAP1
1.12575e-118	0.343498	0.505	0.424	5.98041e-114	LAF	CLVS1
4.07405e-180	0.267936	0.582	0.422	2.1643e-175	cell cycle	CLVS1
0	1.39647	0.292	0.072	0	Epi	CMAHP
0	2.12043	0.51	0.21	0	NK	CMC1
0	0.297662	0.544	0.222	0	cell cycle	CMC2
0	0.428102	0.589	0.54	0	Neu	CMIP
0	0.514946	0.63	0.534	0	DC	CMIP
4.57958e-101	0.613249	0.486	0.549	2.43286e-96	NK	CMIP
8.96854e-16	0.52959	0.261	0.348	4.76444e-11	T	CMPK1
1.19516e-08	0.765607	0.309	0.337	0.000634917	Mast	CMPK1
1.37316e-89	0.419633	0.264	0.353	7.2948e-85	Neu	CMSS1
0	0.92698	0.429	0.334	0	DC	CMSS1
4.8336e-07	0.56136	0.32	0.346	0.025678	B	CMSS1
0	0.74807	0.322	0.028	0	Epi	CMTM4
0	0.426183	0.426	0.368	0	Neu	CMTM6
0	0.298947	0.437	0.366	0	DC	CMTM6
7.22389e-38	0.665073	0.354	0.374	3.83762e-33	B	CMTM6
1.11857e-93	0.414744	0.24	0.35	5.94228e-89	T	CMTM7
0	0.844571	0.422	0.045	0	Epi	CMTM8
0	1.42159	0.354	0.074	0	EC	CMTM8
4.45673e-147	0.609836	0.437	0.515	2.36759e-142	T	CNBP
1.99914e-11	0.423219	0.438	0.508	1.06202e-06	B	CNBP
6.89004e-51	0.751589	0.485	0.506	3.66026e-46	Mast	CNBP
0	0.410624	0.474	0.188	0	Mono/Mph	CNDP2
1.69001e-81	1.14323	0.321	0.241	8.97803e-77	Mast	CNIH1
0	0.5203	0.431	0.277	0	Epi	CNIH4
0	0.478095	0.598	0.283	0	cell cycle	CNIH4
0	0.811263	0.288	0.04	0	Epi	CNKSR3
0	2.74918	0.573	0.051	0	EC	CNKSR3
0	0.378316	0.264	0.078	0	Epi	CNN2
0	0.792151	0.403	0.048	0	Epi	CNN3
0	1.68781	0.651	0.065	0	LAF	CNN3
0	1.96325	0.618	0.069	0	EC	CNN3
0	0.577603	0.278	0.085	0	Epi	CNNM2
7.04125e-12	0.4027	0.21	0.263	3.74059e-07	T	CNOT1
0.000844118	0.405614	0.23	0.258	1	NK	CNOT1
1.52464e-25	0.444924	0.264	0.256	8.09948e-21	B	CNOT1
7.14563e-12	0.446635	0.32	0.421	3.79604e-07	T	CNOT2
0	1.26041	0.465	0.405	0	NK	CNOT2
2.03249e-05	0.3363	0.329	0.411	1	B	CNOT2
1.79757e-208	0.272721	0.196	0.309	9.54939e-204	T	CNOT4
0	2.57146	0.687	0.289	0	T	CNOT6L
0	2.02106	0.739	0.314	0	NK	CNOT6L
0	1.00908	0.26	0.054	0	Plasma B	CNPY2
0.00829664	0.483734	0.242	0.298	1	B	CNPY3
0	1.5906	0.292	0.037	0	Mast	CNRIP1
1.45995e-260	0.54188	0.371	0.234	7.75586e-256	EC	CNST
0	1.69416	0.424	0.027	0	EC	CNTNAP3B
0	1.53208	0.366	0.025	0	EC	CNTNAP3P2
0	0.30376	0.405	0.217	0	Epi	COA1
8.41695e-51	0.529567	0.26	0.234	4.47142e-46	B	COA1
0	0.648348	0.418	0.182	0	Epi	COA3
0	0.284435	0.46	0.198	0	cell cycle	COA3
0	0.435899	0.3	0.147	0	Epi	COA4
0	0.315294	0.389	0.156	0	cell cycle	COA4
0	0.278158	0.347	0.127	0	cell cycle	COA6
0	1.35004	0.471	0.03	0	Epi	COBL
0	0.699618	0.327	0.059	0	Epi	COBLL1
0	0.878304	0.305	0.079	0	EC	COBLL1
0	1.47899	0.461	0.082	0	Plasma B	COBLL1
0	0.38654	0.25	0.081	0	Epi	COG7
0	1.38107	0.428	0.028	0	LAF	COL14A1
0	0.851629	0.28	0.014	0	LAF	COL16A1
0	0.912319	0.326	0.039	0	LAF	COL18A1
0	4.08916	0.673	0.033	0	LAF	COL1A1
0	4.17679	0.804	0.017	0	LAF	COL1A2
0	3.9525	0.67	0.015	0	LAF	COL3A1
0	1.90211	0.465	0.023	0	LAF	COL4A1
0	2.02325	0.503	0.024	0	EC	COL4A1
0	1.81749	0.516	0.057	0	LAF	COL4A2
0	2.04128	0.551	0.058	0	EC	COL4A2
0	0.375485	0.634	0.322	0	Mono/Mph	COL4A3BP
8.57212e-165	0.35423	0.471	0.439	4.55385e-160	DC	COL4A3BP
0	1.61325	0.468	0.011	0	LAF	COL5A1
0	2.47268	0.619	0.012	0	LAF	COL5A2
0	2.45552	0.706	0.027	0	LAF	COL6A1
0	3.06611	0.85	0.03	0	LAF	COL6A2
0	2.87664	0.672	0.015	0	LAF	COL6A3
0	1.49692	0.393	0.023	0	LAF	COL8A1
0	0.688629	0.563	0.216	0	Mono/Mph	COLEC11
0	0.845426	0.443	0.104	0	Mono/Mph	COLEC12
0	0.632485	0.474	0.124	0	Mono/Mph	COLGALT1
5.12938e-12	0.296424	0.359	0.487	2.72493e-07	NK	COMMD1
1.953e-53	0.32522	0.326	0.268	1.03751e-48	EC	COMMD10
6.21283e-13	0.402735	0.416	0.482	3.30051e-08	B	COMMD1
1.60607e-253	0.872441	0.342	0.147	8.53209e-249	Plasma B	COMMD3
0	0.527906	0.476	0.13	0	cell cycle	COMMD4
0	0.736727	0.553	0.579	0	T	COMMD6
0.00143302	0.26938	0.469	0.582	1	NK	COMMD6
0	0.796276	0.643	0.573	0	B	COMMD6
4.78712e-96	0.76468	0.571	0.575	2.54311e-91	Mast	COMMD6
0	0.537674	0.572	0.24	0	Mono/Mph	COMT
0	0.35687	0.695	0.394	0	Mono/Mph	COP1
2.06076e-299	0.33869	0.567	0.503	1.09476e-294	DC	COP1
3.08841e-181	0.256401	0.589	0.556	1.64069e-176	DC	COPA
0	0.286091	0.286	0.149	0	Epi	COPB2
1.75703e-110	0.352434	0.315	0.472	9.33402e-106	T	COPE
1.20825e-209	0.932355	0.628	0.451	6.41872e-205	Plasma B	COPE
0	0.424556	0.299	0.134	0	Epi	COPRS
0	0.407065	0.432	0.142	0	cell cycle	COPRS
0	0.256516	0.326	0.189	0	Epi	COPS6
1.15557e-274	0.267272	0.336	0.199	6.13887e-270	LAF	COPS6
0	0.387581	0.313	0.15	0	LAF	COPS8
0	0.353485	0.503	0.234	0	Mono/Mph	COPS9
0	0.342782	0.329	0.196	0	Epi	COPZ1
7.26623e-68	0.601248	0.307	0.208	3.86011e-63	Plasma B	COPZ1
0	0.399847	0.399	0.101	0	cell cycle	COQ2
0	0.567743	0.342	0.097	0	Epi	COQ4
2.5065e-294	0.453051	0.432	0.292	1.33156e-289	LAF	CORIN
0	1.6149	0.5	0.192	0	T	CORO1A
0	1.11675	0.449	0.217	0	NK	CORO1A
0	1.18624	0.496	0.222	0	B	CORO1A
0	1.21123	0.436	0.291	0	T	CORO1B
0	1.11586	0.465	0.3	0	NK	CORO1B
2.73595e-296	0.694094	0.408	0.306	1.45345e-291	B	CORO1B
0	0.891986	0.752	0.277	0	Mono/Mph	CORO1C
0	0.298399	0.709	0.454	0	cell cycle	CORO1C
0.00421802	0.581761	0.422	0.461	1	Plasma B	CORO1C
0	0.48833	0.315	0.109	0	Epi	CORO2A
1.28542e-93	0.735796	0.266	0.148	6.82868e-89	Plasma B	CORO7-PAM16
0	1.01035	0.781	0.565	0	Neu	COTL1
0	0.308337	0.5	0.36	0	Epi	COX14
0	0.25217	0.403	0.183	0	Mono/Mph	COX16
0	0.379188	0.74	0.409	0	cell cycle	COX17
2.35708e-17	0.738763	0.381	0.418	1.25217e-12	Mast	COX17
0	0.310662	0.273	0.092	0	cell cycle	COX20
5.15273e-274	0.314712	0.654	0.754	2.73734e-269	T	COX4I1
1.20518e-275	0.463746	0.745	0.741	6.40237e-271	B	COX4I1
9.02278e-184	0.622264	0.744	0.741	4.79326e-179	Mast	COX4I1
0	0.273197	0.552	0.437	0	Epi	COX5A
0	0.577936	0.784	0.439	0	cell cycle	COX5A
1.10969e-69	0.602879	0.532	0.447	5.89511e-65	Plasma B	COX5A
2.68584e-05	0.358439	0.487	0.603	1	Mast	COX5B
0	0.306385	0.701	0.576	0	Epi	COX6A1
0	0.301313	0.843	0.581	0	cell cycle	COX6A1
7.1803e-18	0.482473	0.502	0.589	3.81446e-13	Mast	COX6A1
6.30256e-22	0.301768	0.61	0.588	3.34817e-17	Plasma B	COX6A1
0	0.342702	0.506	0.248	0	Mono/Mph	COX6A1P2
0	0.344282	0.828	0.579	0	Mono/Mph	COX6B1
7.07126e-09	0.261866	0.563	0.676	0.000375654	Mast	COX6B1
0	0.347376	0.874	0.609	0	cell cycle	COX6C
0	1.31595	0.456	0.015	0	LAF	COX7A1
0	1.27466	0.398	0.019	0	EC	COX7A1
0	0.316944	0.871	0.62	0	cell cycle	COX7A2
3.83067e-08	0.334558	0.52	0.628	0.00203501	Mast	COX7A2
1.41527e-37	0.375639	0.66	0.627	7.5185e-33	Plasma B	COX7A2
0	0.266682	0.247	0.418	0	T	COX7A2L
0.00720063	0.485419	0.294	0.397	1	Mast	COX7A2L
5.34388e-16	0.330235	0.42	0.396	2.83888e-11	Plasma B	COX7A2L
0	0.255781	0.7	0.444	0	Mono/Mph	COX7B
0	0.275232	0.814	0.536	0	cell cycle	COX7B
0	0.342913	0.678	0.756	0	T	COX7C
1.22002e-277	0.436248	0.756	0.745	6.48125e-273	B	COX7C
2.70294e-225	0.633372	0.768	0.746	1.43591e-220	Mast	COX7C
0	0.26051	0.76	0.493	0	Mono/Mph	COX8A
0	0.617224	0.896	0.588	0	cell cycle	COX8A
0	1.1496	0.351	0.022	0	Epi	CP
0	3.92636	0.89	0.003	0	Mast	CPA3
3.15159e-21	0.477651	0.213	0.272	1.67425e-16	T	CPD
8.48656e-106	0.33835	0.292	0.262	4.5084e-101	Neu	CPD
0	1.14751	0.377	0.07	0	LAF	CPE
0	0.274646	0.47	0.226	0	Mono/Mph	CPEB4
1.75131e-29	0.332775	0.353	0.319	9.30366e-25	EC	CPEB4
5.4419e-18	0.92422	0.318	0.32	2.89095e-13	Mast	CPEB4
0.000321874	0.391701	0.319	0.32	1	Plasma B	CPEB4
0	0.867156	0.334	0.083	0	Epi	CPLANE1
0	0.620454	0.592	0.217	0	Mono/Mph	CPM
0	0.511866	0.441	0.352	0	DC	CPM
1.31006e-258	1.69701	0.513	0.36	6.95955e-254	Mast	CPM
0	0.332702	0.298	0.138	0	Epi	CPNE3
0	1.2294	0.551	0.262	0	EC	CPNE8
0	0.560596	0.433	0.35	0	Neu	CPQ
0	0.538215	0.456	0.345	0	DC	CPQ
0	0.452575	0.287	0.22	0	Neu	CPVL
0	0.624251	0.339	0.212	0	DC	CPVL
0	0.768896	0.354	0.286	0	Neu	CRADD
6.833e-212	0.748524	0.332	0.287	3.62997e-207	DC	CRADD
0	0.770715	0.272	0.005	0	Epi	CRB3
0	0.496976	0.339	0.17	0	LAF	CREB3L2
0	1.88937	0.589	0.172	0	Plasma B	CREB3L2
2.91774e-265	0.458567	0.276	0.214	1.55002e-260	Neu	CREB5
0	0.685935	0.342	0.204	0	DC	CREB5
0	0.741435	0.373	0.216	0	LAF	CREB5
3.27926e-249	0.778907	0.347	0.217	1.74208e-244	EC	CREB5
3.90077e-25	0.304866	0.302	0.415	2.07224e-20	NK	CREBBP
5.49162e-120	0.425895	0.252	0.222	2.91737e-115	Neu	CREBL2
1.01797e-213	0.32597	0.272	0.219	5.40786e-209	DC	CREBL2
0	0.637417	0.509	0.171	0	Mono/Mph	CREG1
0	0.270377	0.572	0.295	0	cell cycle	CREG1
0	1.51777	0.451	0.138	0	Plasma B	CRELD2
0	1.3039	0.512	0.37	0	T	CREM
0	1.12642	0.531	0.379	0	NK	CREM
1.95161e-16	0.422452	0.368	0.389	1.03677e-11	B	CREM
1.0262e-248	1.18081	0.555	0.386	5.45156e-244	Mast	CREM
0	0.560625	0.381	0.135	0	Epi	CRIM1
0	0.775535	0.339	0.153	0	LAF	CRIM1
0	1.93782	0.594	0.148	0	EC	CRIM1
0	1.61643	0.896	0.574	0	Mono/Mph	CRIP1
0	0.907082	0.89	0.693	0	cell cycle	CRIP1
0	0.97979	0.425	0.061	0	Epi	CRIP2
0	0.907294	0.401	0.087	0	LAF	CRIP2
0	1.78369	0.607	0.083	0	EC	CRIP2
0	3.39582	0.748	0.042	0	LAF	CRISPLD2
8.05266e-72	0.29416	0.303	0.233	4.2779e-67	EC	CRK
0	0.26691	0.321	0.195	0	Epi	CRLS1
0	1.28416	0.515	0.024	0	Epi	CRNDE
0	0.437178	0.254	0.067	0	cell cycle	CRNDE
0	0.499921	0.34	0.167	0	Epi	CROCC
4.86074e-57	0.780856	0.279	0.183	2.58222e-52	Plasma B	CROCC
0	0.430033	0.395	0.236	0	LAF	CRTAP
3.11039e-278	0.337831	0.364	0.222	1.65236e-273	LAF	CRTC3
3.71762e-243	0.758735	0.299	0.243	1.97495e-238	NK	CRY1
0	0.49026	0.397	0.242	0	LAF	CRY1
3.14907e-133	0.342558	0.348	0.244	1.67291e-128	EC	CRY1
0	0.401805	0.283	0.113	0	Epi	CRY2
0	1.44956	0.405	0.007	0	LAF	CRYAB
0	2.17852	0.527	0.361	0	T	CRYBG1
0	0.358041	0.47	0.371	0	DC	CRYBG1
6.39048e-215	0.491988	0.422	0.38	3.39488e-210	NK	CRYBG1
4.50139e-08	0.68218	0.384	0.459	0.00239132	Mast	CSDE1
2.97959e-09	0.27635	0.459	0.458	0.000158288	Plasma B	CSDE1
0	0.339049	0.459	0.16	0	cell cycle	CSE1L
0	0.282234	0.273	0.1	0	Mono/Mph	CSF1R
0	0.43231	0.267	0.154	0	DC	CSF1R
0	0.882803	0.561	0.338	0	Neu	CSF2RA
0	1.79169	0.689	0.316	0	DC	CSF2RA
0	1.09675	0.398	0.156	0	Neu	CSF3R
0	0.375838	0.283	0.165	0	DC	CSF3R
0	1.08507	0.361	0.087	0	EC	CSGALNACT1
0	0.770358	0.517	0.358	0	Neu	CSGALNACT2
0	0.503002	0.469	0.361	0	DC	CSGALNACT2
0	0.390702	0.277	0.155	0	DC	CSMD1
0	0.324683	0.735	0.583	0	Epi	CSNK1A1
4.79011e-09	0.388201	0.229	0.294	0.00025447	NK	CSNK1D
0	0.470433	0.329	0.114	0	Epi	CSNK1E
0	0.318357	0.4	0.252	0	Epi	CSNK1G1
0	0.301288	0.633	0.334	0	cell cycle	CSNK2B
0.000835744	0.497651	0.252	0.342	1	Mast	CSNK2B
0	0.934517	0.391	0.136	0	Epi	CSPP1
1.19431e-274	0.484839	0.291	0.157	6.34467e-270	EC	CSPP1
5.90195e-139	0.367093	0.305	0.204	3.13535e-134	EC	CSRNP1
0	0.970728	0.407	0.165	0	LAF	CSRP1
0	0.932165	0.939	0.549	0	Mono/Mph	CST3
0	0.450763	0.864	0.683	0	Neu	CST3
0	0.611594	0.744	0.694	0	DC	CST3
3.88893e-289	0.370552	0.889	0.694	2.06595e-284	LAF	CST3
0	1.01592	0.312	0.033	0	Epi	CST6
0	1.12875	0.332	0.102	0	T	CST7
0	2.61942	0.773	0.09	0	NK	CST7
1.03409e-180	0.813526	0.288	0.129	5.49349e-176	Mast	CST7
0	0.689377	0.528	0.168	0	Mono/Mph	CSTA
0	0.737836	0.444	0.293	0	Neu	CSTA
0	0.401634	0.563	0.3	0	cell cycle	CSTA
0	1.76581	0.931	0.53	0	Mono/Mph	CSTB
0	0.388188	0.914	0.679	0	cell cycle	CSTB
1.4079e-86	0.251986	0.319	0.291	7.47931e-82	DC	CTBP2
0	0.54173	0.507	0.272	0	Epi	CTBP2
9.96176e-98	0.397877	0.375	0.292	5.29209e-93	EC	CTBP2
0	0.365359	0.294	0.131	0	Epi	CTDSP2
5.23522e-265	0.282873	0.262	0.143	2.78116e-260	LAF	CTDSP2
0	0.649088	0.258	0.061	0	LAF	CTDSPL
0	0.77966	0.274	0.033	0	Epi	CTGF
0	2.48631	0.501	0.043	0	LAF	CTGF
0	1.48847	0.317	0.05	0	EC	CTGF
0	1.64363	0.329	0.018	0	LAF	CTHRC1
0	0.767919	0.742	0.458	0	Epi	CTNNA1
0	0.747439	0.649	0.481	0	EC	CTNNA1
0	0.614532	0.309	0.089	0	LAF	CTNNAL1
0	1.12696	0.367	0.089	0	EC	CTNNAL1
0	0.729467	0.887	0.568	0	Mono/Mph	CTNNB1
0	0.32816	0.764	0.684	0	Neu	CTNNB1
0	0.400023	0.784	0.679	0	DC	CTNNB1
[truncated: 8,106 more rows]

## Sheet: Table S3
Table S3. Sinificant marker genes of different LAF subtypes
	p_val	avg_log2FC	pct.1	pct.2	p_val_adj	cluster	gene
COL1A1	8.47e-301	2.14454	0.812	0.612	4.5e-296	0	COL1A1
COL3A1	0	2.06088	0.828	0.599	0	0	COL3A1
ROBO2	0	2.05762	0.732	0.315	0	0	ROBO2
POSTN	0	2.05753	0.49	0.128	0	0	POSTN
COL1A2	0	1.74099	0.898	0.762	0	0	COL1A2
FN1	0	1.70201	0.935	0.731	0	0	FN1
A2M	0	1.66325	0.852	0.593	0	0	A2M
ITGA8	0	1.58926	0.592	0.171	0	0	ITGA8
TNC	1.16e-238	1.58027	0.421	0.138	6.14e-234	0	TNC
RYR2	0	1.56867	0.69	0.254	0	0	RYR2
MINOS1-NBL1	0	1.49433	0.783	0.403	0	0	MINOS1-NBL1
COL6A3	0	1.49248	0.87	0.584	0	0	COL6A3
LUM	0	1.47033	0.937	0.634	0	0	LUM
CACNA1D	0	1.46426	0.447	0.128	0	0	CACNA1D
HMCN1	0	1.42843	0.651	0.246	0	0	HMCN1
KIF26B	8.72e-175	1.41791	0.362	0.137	4.63e-170	0	KIF26B
NEBL	0	1.41447	0.501	0.136	0	0	NEBL
CCBE1	0	1.40249	0.5	0.143	0	0	CCBE1
PIEZO2	0	1.37435	0.553	0.204	0	0	PIEZO2
LIMCH1	1.18e-215	1.33386	0.546	0.263	6.27e-211	0	LIMCH1
COL5A2	0	1.31582	0.808	0.535	0	0	COL5A2
PLEKHH2	1.8e-290	1.30839	0.657	0.32	9.55e-286	0	PLEKHH2
PTGDS	2.46e-259	1.3059	0.738	0.426	1.31e-254	0	PTGDS
SCN7A	3.49e-233	1.29617	0.569	0.26	1.86e-228	0	SCN7A
CYP7B1	2.8e-270	1.27824	0.474	0.164	1.49e-265	0	CYP7B1
CDH11	0	1.23387	0.738	0.38	0	0	CDH11
PDE4D	2.53e-280	1.21843	0.667	0.341	1.34e-275	0	PDE4D
ROBO1	7.27e-280	1.21558	0.597	0.271	3.86e-275	0	ROBO1
LINC00578	2.14e-225	1.15712	0.303	0.073	1.14e-220	0	LINC00578
DLG2	6.61e-257	1.12333	0.728	0.435	3.51e-252	0	DLG2
LSAMP	3.85e-289	1.11434	0.856	0.612	2.05e-284	0	LSAMP
PLXDC2	0	1.11147	0.871	0.641	0	0	PLXDC2
COL24A1	5.21e-283	1.09542	0.349	0.077	2.77e-278	0	COL24A1
PDE3B	4.27e-280	1.07786	0.449	0.14	2.27e-275	0	PDE3B
PCDH7	2.8e-228	1.06978	0.437	0.158	1.49e-223	0	PCDH7
SPARC	3.92e-135	1.05758	0.83	0.745	2.08e-130	0	SPARC
CTHRC1	1.35e-119	1.05444	0.474	0.265	7.15e-115	0	CTHRC1
NCAM2	4.64e-217	1.02785	0.415	0.149	2.46e-212	0	NCAM2
SERPINE1	4.89e-67	1.00691	0.53	0.381	2.6e-62	0	SERPINE1
ST6GALNAC5	0	0.974742	0.333	0.048	0	0	ST6GALNAC5
HPSE2	6.02e-133	0.966023	0.25	0.079	3.2e-128	0	HPSE2
CCDC102B	2.94e-163	0.955037	0.561	0.308	1.56e-158	0	CCDC102B
GPC6	3.63e-81	0.949897	0.523	0.358	1.93e-76	0	GPC6
RGCC	6.43e-84	0.948558	0.63	0.456	3.41e-79	0	RGCC
RARRES2	7.77e-173	0.946693	0.836	0.686	4.13e-168	0	RARRES2
BMP5	6.76e-282	0.940579	0.393	0.095	3.59e-277	0	BMP5
PRKG1	5.65e-294	0.935256	0.906	0.647	3e-289	0	PRKG1
PDZRN3	1.16e-184	0.93206	0.615	0.348	6.16e-180	0	PDZRN3
FGF14	4.86e-120	0.927155	0.429	0.219	2.58e-115	0	FGF14
CES1P1	1.83e-206	0.909998	0.405	0.147	9.72e-202	0	CES1P1
SPON1	3.5e-197	0.90946	0.633	0.351	1.86e-192	0	SPON1
CASC15	3.44e-220	0.908548	0.617	0.317	1.83e-215	0	CASC15
TCIM	3.04e-194	0.905972	0.447	0.177	1.61e-189	0	TCIM
TENM3	6.16e-213	0.905555	0.485	0.201	3.27e-208	0	TENM3
GSE1	1.09e-133	0.901267	0.506	0.286	5.81e-129	0	GSE1
MACF1	7.18e-201	0.891046	0.863	0.695	3.81e-196	0	MACF1
LAMA2	1.99e-263	0.878102	0.888	0.579	1.06e-258	0	LAMA2
COL8A1	5.96e-172	0.869386	0.589	0.307	3.16e-167	0	COL8A1
COL5A1	6.4e-152	0.856092	0.636	0.394	3.4e-147	0	COL5A1
DST	1.29e-195	0.852852	0.875	0.724	6.86e-191	0	DST
MEIS1	2.06e-175	0.846952	0.612	0.353	1.1e-170	0	MEIS1
GALNT17	4.91e-215	0.845519	0.448	0.167	2.61e-210	0	GALNT17
COL6A6	3.31e-183	0.821318	0.273	0.069	1.76e-178	0	COL6A6
MOXD1	1.91e-205	0.815471	0.507	0.211	1.02e-200	0	MOXD1
MMP2	3.67e-152	0.812536	0.805	0.586	1.95e-147	0	MMP2
DEPP1	9.68e-83	0.81251	0.41	0.232	5.14e-78	0	DEPP1
ENAH	2.95e-156	0.807264	0.738	0.548	1.57e-151	0	ENAH
CTGF	1.64e-21	0.804537	0.541	0.484	8.72e-17	0	CTGF
ADAM12	1.28e-129	0.796409	0.274	0.095	6.82e-125	0	ADAM12
RORA	9.75e-190	0.791866	0.816	0.599	5.18e-185	0	RORA
LAMB1	2.95e-171	0.789267	0.648	0.378	1.57e-166	0	LAMB1
ASPN	1.31e-43	0.788927	0.298	0.183	6.94e-39	0	ASPN
GPC3	8.59e-101	0.788653	0.412	0.217	4.56e-96	0	GPC3
PALLD	1.62e-135	0.781559	0.754	0.578	8.59e-131	0	PALLD
SH3PXD2B	8.33e-172	0.778196	0.729	0.465	4.42e-167	0	SH3PXD2B
TENM4	6.86e-185	0.776268	0.349	0.117	3.64e-180	0	TENM4
ITGBL1	8.68e-92	0.760528	0.342	0.165	4.61e-87	0	ITGBL1
DOCK4	1.05e-137	0.760042	0.649	0.404	5.58e-133	0	DOCK4
SGCD	2.83e-143	0.757822	0.455	0.224	1.5e-138	0	SGCD
PTPRD	8.39e-148	0.756192	0.501	0.262	4.46e-143	0	PTPRD
APBB2	1.61e-154	0.746725	0.687	0.456	8.57e-150	0	APBB2
FBXL7	1.38e-144	0.741677	0.678	0.435	7.32e-140	0	FBXL7
MMP19	6.97e-82	0.738011	0.513	0.335	3.7e-77	0	MMP19
LTBP1	1.04e-101	0.734326	0.697	0.535	5.55e-97	0	LTBP1
VPS13B	6.47e-117	0.728422	0.648	0.442	3.44e-112	0	VPS13B
FRMD4B	4.33e-142	0.723199	0.532	0.285	2.3e-137	0	FRMD4B
MYH10	1.37e-127	0.722024	0.563	0.327	7.28e-123	0	MYH10
ENPP2	1.09e-186	0.713045	0.328	0.099	5.8e-182	0	ENPP2
ANGPT1	5.04e-122	0.712928	0.382	0.175	2.68e-117	0	ANGPT1
NPNT	1.39e-109	0.709901	0.331	0.146	7.36e-105	0	NPNT
NAALADL2	2.9e-133	0.701211	0.614	0.378	1.54e-128	0	NAALADL2
ARHGAP6	9.82e-64	0.693622	0.508	0.36	5.22e-59	0	ARHGAP6
FTX	3.32e-148	0.684624	0.8	0.581	1.76e-143	0	FTX
ROR2	2e-163	0.683323	0.545	0.281	1.06e-158	0	ROR2
BNC2	2.04e-159	0.681859	0.763	0.518	1.09e-154	0	BNC2
FOXO1	3.16e-128	0.681298	0.801	0.597	1.68e-123	0	FOXO1
SH3D19	9.59e-102	0.678758	0.695	0.508	5.1e-97	0	SH3D19
ADAMTS12	2.88e-150	0.675198	0.35	0.132	1.53e-145	0	ADAMTS12
TMEM108	1.15e-143	0.673735	0.322	0.118	6.13e-139	0	TMEM108
RUNX1	1.49e-73	0.670718	0.636	0.496	7.89e-69	0	RUNX1
ADGRB3	6.94e-80	0.669126	0.26	0.118	3.69e-75	0	ADGRB3
CCL2	2.3e-12	0.668303	0.46	0.397	1.22e-07	0	CCL2
TMTC2	5.44e-122	0.667632	0.328	0.138	2.89e-117	0	TMTC2
SLIT2	5.63e-92	0.665255	0.766	0.571	2.99e-87	0	SLIT2
SERINC5	3.2e-111	0.660842	0.464	0.254	1.7e-106	0	SERINC5
DTNA	1.08e-140	0.656717	0.445	0.209	5.75e-136	0	DTNA
TIMP1	2.81e-15	0.653246	0.882	0.897	1.49e-10	0	TIMP1
INMT	1.65e-14	0.648548	0.378	0.321	8.77e-10	0	INMT
ARHGAP24	5.17e-101	0.648533	0.483	0.279	2.75e-96	0	ARHGAP24
CFH	3.64e-64	0.646306	0.722	0.593	1.94e-59	0	CFH
UNC5C	2.4e-154	0.645208	0.483	0.231	1.28e-149	0	UNC5C
MAMDC2-AS1	1.65e-121	0.643539	0.253	0.085	8.75e-117	0	MAMDC2-AS1
TCF4	3.47e-107	0.642884	0.748	0.595	1.85e-102	0	TCF4
TANC1	2.23e-152	0.642565	0.579	0.311	1.19e-147	0	TANC1
MAMDC2	2.12e-96	0.639757	0.496	0.307	1.13e-91	0	MAMDC2
IL16	3.49e-98	0.63919	0.352	0.172	1.85e-93	0	IL16
SMYD3	1.64e-102	0.637549	0.599	0.406	8.73e-98	0	SMYD3
COL6A1	3.15e-67	0.630275	0.772	0.677	1.67e-62	0	COL6A1
SUGCT	1.03e-129	0.629402	0.342	0.141	5.5e-125	0	SUGCT
DLGAP1	7.34e-64	0.62913	0.284	0.152	3.9e-59	0	DLGAP1
MAPK10	2.62e-134	0.627938	0.461	0.232	1.39e-129	0	MAPK10
PSD3	3.94e-118	0.626162	0.581	0.362	2.1e-113	0	PSD3
PTPRM	6.3e-128	0.618872	0.55	0.318	3.35e-123	0	PTPRM
GUCY1A1	3.64e-183	0.605241	0.384	0.135	1.93e-178	0	GUCY1A1
STEAP2	1.71e-84	0.5977	0.488	0.301	9.09e-80	0	STEAP2
PLEKHA5	1.45e-81	0.594912	0.583	0.406	7.73e-77	0	PLEKHA5
FOXN3	3.08e-87	0.593811	0.679	0.521	1.63e-82	0	FOXN3
YAP1	4.41e-99	0.591919	0.591	0.394	2.34e-94	0	YAP1
MAML2	8.67e-89	0.585605	0.725	0.543	4.61e-84	0	MAML2
EPHA3	1.33e-74	0.584494	0.281	0.135	7.09e-70	0	EPHA3
SH3PXD2A	5.87e-107	0.582611	0.639	0.439	3.12e-102	0	SH3PXD2A
OSBPL8	1.48e-64	0.578194	0.636	0.49	7.84e-60	0	OSBPL8
PRKD1	2.66e-111	0.570525	0.464	0.25	1.41e-106	0	PRKD1
TRPS1	9.64e-89	0.569902	0.453	0.266	5.12e-84	0	TRPS1
NR2F1-AS1	2.62e-105	0.561721	0.46	0.251	1.39e-100	0	NR2F1-AS1
EMILIN1	1.95e-109	0.551191	0.592	0.347	1.03e-104	0	EMILIN1
PEAK1	2.64e-97	0.551048	0.685	0.489	1.4e-92	0	PEAK1
GEM	1.27e-35	0.550706	0.565	0.464	6.73e-31	0	GEM
MBD5	3.51e-93	0.548549	0.527	0.327	1.87e-88	0	MBD5
LGALS1	2.44e-83	0.547941	0.921	0.918	1.3e-78	0	LGALS1
SYN3	1.98e-20	0.547884	0.458	0.374	1.05e-15	0	SYN3
PLCB4	6.83e-141	0.547215	0.354	0.137	3.63e-136	0	PLCB4
PALM2	6.24e-108	0.545957	0.269	0.103	3.31e-103	0	PALM2
ZBTB20	1.8e-106	0.542116	0.867	0.766	9.57e-102	0	ZBTB20
NRP1	6.6e-79	0.541718	0.566	0.376	3.5e-74	0	NRP1
DPYSL3	5.61e-89	0.541337	0.633	0.442	2.98e-84	0	DPYSL3
MECOM	1.68e-72	0.541294	0.406	0.245	8.95e-68	0	MECOM
SLC24A3	1.42e-82	0.539709	0.302	0.146	7.55e-78	0	SLC24A3
RUNX1T1	2.35e-70	0.536977	0.504	0.333	1.25e-65	0	RUNX1T1
MYLK	3.01e-122	0.536544	0.618	0.348	1.6e-117	0	MYLK
TNIK	8.36e-106	0.534081	0.435	0.228	4.44e-101	0	TNIK
DDAH1	3.88e-63	0.533558	0.324	0.181	2.06e-58	0	DDAH1
MEOX2	3.64e-79	0.532058	0.302	0.145	1.93e-74	0	MEOX2
MIR99AHG	2.87e-102	0.531916	0.559	0.343	1.53e-97	0	MIR99AHG
COL16A1	5.5e-82	0.530918	0.407	0.223	2.92e-77	0	COL16A1
PPFIA2	1.8e-104	0.529623	0.251	0.092	9.54e-100	0	PPFIA2
DOCK10	3.32e-72	0.521813	0.331	0.177	1.76e-67	0	DOCK10
KAZN	5.25e-34	0.521174	0.582	0.468	2.79e-29	0	KAZN
MAML3	9.62e-86	0.51893	0.408	0.221	5.11e-81	0	MAML3
HAS2	1.37e-66	0.518922	0.305	0.159	7.27e-62	0	HAS2
TCF12	4.48e-89	0.517215	0.758	0.619	2.38e-84	0	TCF12
ROR1	8.05e-115	0.516393	0.514	0.283	4.28e-110	0	ROR1
LTBP2	1.22e-69	0.514982	0.474	0.291	6.5e-65	0	LTBP2
MFAP4	2.83e-38	0.514297	0.709	0.574	1.5e-33	0	MFAP4
CACNA1C	1.56e-129	0.513532	0.707	0.456	8.29e-125	0	CACNA1C
PLXNA2	8.61e-66	0.509477	0.348	0.198	4.57e-61	0	PLXNA2
TMSB10	2.47e-165	0.50837	0.96	0.946	1.31e-160	0	TMSB10
MT-RNR1	6.5e-68	0.507934	0.889	0.709	3.46e-63	0	MT-RNR1
ANTXR1	5.08e-63	0.501339	0.6	0.448	2.7e-58	0	ANTXR1
RORA-AS1	5.62e-84	0.500903	0.409	0.229	2.99e-79	0	RORA-AS1
PRDM6	1.86e-84	0.499427	0.355	0.181	9.91e-80	0	PRDM6
FAT4	1.12e-79	0.499235	0.294	0.14	5.96e-75	0	FAT4
CLMP	1.66e-81	0.497147	0.531	0.341	8.82e-77	0	CLMP
NXN	7.45e-67	0.494287	0.385	0.228	3.96e-62	0	NXN
STON2	1.15e-90	0.492836	0.313	0.147	6.09e-86	0	STON2
ENTPD1-AS1	3.86e-95	0.49164	0.344	0.166	2.05e-90	0	ENTPD1-AS1
NFATC2	1.42e-28	0.490208	0.463	0.361	7.52e-24	0	NFATC2
CDK14	1.86e-79	0.486465	0.603	0.421	9.89e-75	0	CDK14
C7	2.16e-49	0.484463	0.593	0.428	1.15e-44	0	C7
ABCA6	1.97e-48	0.483787	0.41	0.274	1.04e-43	0	ABCA6
ENTPD1	6.47e-77	0.483545	0.316	0.156	3.44e-72	0	ENTPD1
HIVEP3	7.92e-77	0.480247	0.469	0.283	4.21e-72	0	HIVEP3
CELF2	5.63e-76	0.479717	0.801	0.648	2.99e-71	0	CELF2
BICC1	7.04e-78	0.47922	0.662	0.485	3.74e-73	0	BICC1
SETBP1	8.52e-58	0.477772	0.551	0.395	4.53e-53	0	SETBP1
MMP23A	4.49e-124	0.47458	0.336	0.142	2.39e-119	0	MMP23A
ULK4	1.49e-25	0.471444	0.336	0.239	7.92e-21	0	ULK4
PCDHGA1	1.16e-78	0.470713	0.498	0.314	6.17e-74	0	PCDHGA1
GXYLT2	1.98e-62	0.46645	0.427	0.274	1.05e-57	0	GXYLT2
IL1R1	1.36e-46	0.465851	0.664	0.536	7.23e-42	0	IL1R1
SGIP1	3.67e-77	0.46405	0.364	0.19	1.95e-72	0	SGIP1
SPRED1	8.46e-51	0.462978	0.461	0.318	4.49e-46	0	SPRED1
OSBPL9	2.13e-52	0.462601	0.554	0.408	1.13e-47	0	OSBPL9
NAV3	2.1e-62	0.46257	0.483	0.317	1.12e-57	0	NAV3
DOCK1	2.28e-70	0.458589	0.528	0.362	1.21e-65	0	DOCK1
LITAF	8.08e-10	0.456653	0.6	0.571	4.29e-05	0	LITAF
LDB2	9.96e-68	0.455055	0.405	0.241	5.29e-63	0	LDB2
ELN	1.48e-30	0.452269	0.655	0.535	7.85e-26	0	ELN
SAMHD1	4.33e-38	0.449586	0.554	0.443	2.3e-33	0	SAMHD1
ITGA9	3.56e-40	0.44944	0.274	0.166	1.89e-35	0	ITGA9
WWOX	2.36e-47	0.447339	0.659	0.515	1.25e-42	0	WWOX
ARHGEF26	6.16e-62	0.442374	0.278	0.145	3.27e-57	0	ARHGEF26
ITPR1	1.21e-51	0.442076	0.43	0.287	6.43e-47	0	ITPR1
CACNB2	6.08e-65	0.437941	0.538	0.355	3.23e-60	0	CACNB2
CDH23	1.33e-75	0.437442	0.279	0.135	7.06e-71	0	CDH23
CORIN	9.43e-58	0.435712	0.528	0.389	5.01e-53	0	CORIN
RANBP9	1.85e-57	0.434892	0.44	0.29	9.83e-53	0	RANBP9
ANK2	1.18e-54	0.434708	0.539	0.382	6.27e-50	0	ANK2
SRPX2	3.41e-74	0.434006	0.416	0.24	1.81e-69	0	SRPX2
COL6A2	1.54e-68	0.433313	0.881	0.836	8.21e-64	0	COL6A2
PDE1A	6.33e-80	0.43219	0.309	0.149	3.36e-75	0	PDE1A
TSHZ2	2.3e-71	0.430636	0.681	0.515	1.22e-66	0	TSHZ2
NKD2	6.69e-79	0.430065	0.295	0.136	3.55e-74	0	NKD2
RPL6P27	3.15e-66	0.430023	0.77	0.612	1.67e-61	0	RPL6P27
EXT1	2.71e-78	0.427775	0.788	0.62	1.44e-73	0	EXT1
ELMO1	8.02e-33	0.427659	0.382	0.271	4.26e-28	0	ELMO1
SEPT11	5.09e-51	0.425307	0.628	0.493	2.7e-46	0	SEPT11
STXBP4	5.51e-78	0.424993	0.293	0.14	2.93e-73	0	STXBP4
CYR61	2.34e-05	0.422915	0.601	0.583	1	0	CYR61
ATXN1	7.56e-59	0.421182	0.625	0.473	4.02e-54	0	ATXN1
MAOB	5.26e-66	0.418883	0.274	0.134	2.79e-61	0	MAOB
PTPRK	5.68e-52	0.417845	0.432	0.285	3.02e-47	0	PTPRK
BICD1	2.84e-71	0.417819	0.396	0.23	1.51e-66	0	BICD1
DAAM1	2.56e-42	0.417171	0.509	0.376	1.36e-37	0	DAAM1
DLG1	1.03e-52	0.41705	0.512	0.358	5.49e-48	0	DLG1
KIF13B	9.8e-74	0.417014	0.398	0.229	5.21e-69	0	KIF13B
SNED1	6.64e-71	0.416354	0.608	0.425	3.53e-66	0	SNED1
FTO	1.09e-57	0.415467	0.524	0.37	5.79e-53	0	FTO
MAGI2	1.32e-72	0.414191	0.608	0.416	7e-68	0	MAGI2
REV3L	4.1e-45	0.411873	0.611	0.483	2.18e-40	0	REV3L
ZEB1	8.91e-24	0.411475	0.532	0.44	4.73e-19	0	ZEB1
PRH1	1.73e-66	0.411054	0.514	0.339	9.19e-62	0	PRH1
C9orf3	6.81e-49	0.405891	0.658	0.537	3.62e-44	0	C9orf3
ITGA1	4e-64	0.405045	0.517	0.336	2.13e-59	0	ITGA1
FAP	6.03e-68	0.404262	0.313	0.158	3.2e-63	0	FAP
KAT6B	2.66e-43	0.403101	0.417	0.285	1.42e-38	0	KAT6B
COL15A1	1.55e-63	0.402781	0.321	0.172	8.23e-59	0	COL15A1
PRICKLE2	2.31e-70	0.401585	0.535	0.349	1.22e-65	0	PRICKLE2
PFKFB3	1.38e-37	0.401373	0.378	0.261	7.33e-33	0	PFKFB3
SSBP2	4.56e-54	0.399364	0.644	0.5	2.42e-49	0	SSBP2
TEAD1	4.74e-55	0.399202	0.491	0.336	2.52e-50	0	TEAD1
BACH2	4.6e-61	0.398993	0.475	0.308	2.44e-56	0	BACH2
DIAPH2	1.4e-47	0.398727	0.703	0.576	7.42e-43	0	DIAPH2
PRICKLE1	1.09e-49	0.398533	0.285	0.16	5.8e-45	0	PRICKLE1
RPL3P4	2.67e-57	0.397182	0.79	0.641	1.42e-52	0	RPL3P4
MMP14	3.34e-23	0.397077	0.452	0.354	1.77e-18	0	MMP14
LPAR1	6.71e-46	0.396294	0.48	0.336	3.57e-41	0	LPAR1
MRC2	1.04e-52	0.395829	0.556	0.396	5.51e-48	0	MRC2
CSGALNACT2	7.47e-66	0.39546	0.413	0.251	3.97e-61	0	CSGALNACT2
DAGLB	4e-56	0.395443	0.568	0.425	2.12e-51	0	DAGLB
FRMD6	2.42e-57	0.395193	0.382	0.231	1.28e-52	0	FRMD6
EEF1A1P5	3.51e-41	0.394122	0.805	0.649	1.86e-36	0	EEF1A1P5
SLC9A9	6.25e-46	0.393984	0.382	0.252	3.32e-41	0	SLC9A9
GUSBP1	1.14e-69	0.392799	0.372	0.212	6.06e-65	0	GUSBP1
TANC2	3.27e-62	0.391722	0.434	0.269	1.74e-57	0	TANC2
SPON2	8.67e-22	0.391044	0.467	0.374	4.6e-17	0	SPON2
SPTBN1	2.73e-25	0.390577	0.7	0.618	1.45e-20	0	SPTBN1
PPFIBP1	3.38e-43	0.389117	0.475	0.339	1.79e-38	0	PPFIBP1
MT-RNR2	1.83e-45	0.386429	0.944	0.769	9.75e-41	0	MT-RNR2
SPECC1L	1.49e-53	0.383865	0.396	0.251	7.93e-49	0	SPECC1L
ARID1B	5.45e-61	0.382886	0.709	0.55	2.9e-56	0	ARID1B
PDE4DIP	2.97e-46	0.382815	0.526	0.385	1.58e-41	0	PDE4DIP
DCAF6	1.11e-51	0.382725	0.517	0.368	5.91e-47	0	DCAF6
EEF1G	1.09e-38	0.382075	0.726	0.626	5.8e-34	0	EEF1G
NORAD	1.74e-56	0.381296	0.372	0.23	9.25e-52	0	NORAD
BEX3	1.1e-57	0.38056	0.521	0.362	5.83e-53	0	BEX3
PTPN13	1.98e-56	0.37976	0.361	0.215	1.05e-51	0	PTPN13
EDIL3	9.28e-47	0.3787	0.332	0.2	4.93e-42	0	EDIL3
PTPRG	8.71e-75	0.378328	0.861	0.683	4.63e-70	0	PTPRG
AUH	2.04e-51	0.377376	0.34	0.205	1.08e-46	0	AUH
OXR1	1.25e-47	0.377167	0.634	0.505	6.64e-43	0	OXR1
KIF28P	1.29e-90	0.376858	0.264	0.113	6.85e-86	0	KIF28P
MDK	8.91e-52	0.37681	0.494	0.322	4.73e-47	0	MDK
SYNE1	1.05e-36	0.373585	0.581	0.462	5.57e-32	0	SYNE1
TSPAN5	6.25e-62	0.371107	0.275	0.139	3.32e-57	0	TSPAN5
EEF1A1P13	6.24e-27	0.370853	0.574	0.473	3.31e-22	0	EEF1A1P13
GAS5	1.15e-48	0.370622	0.606	0.461	6.1e-44	0	GAS5
MYO1D	1.63e-50	0.368864	0.501	0.344	8.68e-46	0	MYO1D
STXBP5	2.12e-57	0.368215	0.347	0.203	1.13e-52	0	STXBP5
ADGRE3	8.3e-53	0.366208	0.527	0.378	4.41e-48	0	ADGRE3
CAMK2D	1.58e-40	0.366028	0.593	0.455	8.41e-36	0	CAMK2D
VMP1	5.21e-36	0.365522	0.805	0.731	2.77e-31	0	VMP1
HERC2P9	1.38e-62	0.365446	0.317	0.176	7.33e-58	0	HERC2P9
CAPZB	3.9e-37	0.364993	0.725	0.682	2.07e-32	0	CAPZB
FMO2	0.00093247	0.364913	0.262	0.239	1	0	FMO2
RPL17-C18orf32	2.86e-54	0.363847	0.828	0.672	1.52e-49	0	RPL17-C18orf32
PRKN	2.61e-60	0.363251	0.493	0.328	1.39e-55	0	PRKN
ZNF521	5.63e-62	0.361696	0.362	0.208	2.99e-57	0	ZNF521
NAP1L1	3.07e-36	0.36152	0.803	0.734	1.63e-31	0	NAP1L1
MCC	4.64e-56	0.361503	0.399	0.248	2.47e-51	0	MCC
AUTS2	1.06e-49	0.35936	0.681	0.529	5.65e-45	0	AUTS2
DPYD	3.33e-57	0.359091	0.635	0.468	1.77e-52	0	DPYD
ANKRD10	8.11e-37	0.358477	0.637	0.535	4.31e-32	0	ANKRD10
GAS7	9.51e-55	0.358075	0.596	0.432	5.05e-50	0	GAS7
DKK3	1.42e-62	0.357188	0.497	0.303	7.56e-58	0	DKK3
STEAP1B	1.25e-52	0.356359	0.865	0.701	6.65e-48	0	STEAP1B
BCAS3	9.92e-63	0.355717	0.644	0.465	5.27e-58	0	BCAS3
PLAGL1	6.19e-33	0.355654	0.367	0.254	3.29e-28	0	PLAGL1
SPIDR	1.13e-55	0.3547	0.587	0.423	6e-51	0	SPIDR
MICAL2	1.98e-41	0.353966	0.357	0.23	1.05e-36	0	MICAL2
PHF21A	5.37e-46	0.352203	0.355	0.225	2.85e-41	0	PHF21A
KIAA1217	2.07e-34	0.350078	0.314	0.206	1.1e-29	0	KIAA1217
MGP	2.04e-60	0.349992	0.918	0.86	1.08e-55	0	MGP
GLI2	2.41e-61	0.347899	0.288	0.151	1.28e-56	0	GLI2
NME1-NME2	4.36e-37	0.346217	0.672	0.547	2.32e-32	0	NME1-NME2
TCEAL9	1.53e-54	0.34514	0.541	0.383	8.12e-50	0	TCEAL9
BGN	5.59e-30	0.34353	0.683	0.589	2.97e-25	0	BGN
CERS6	5.3e-44	0.342182	0.374	0.243	2.81e-39	0	CERS6
MAP3K5	5.45e-38	0.341872	0.484	0.358	2.89e-33	0	MAP3K5
SYNJ2	2.65e-52	0.341647	0.311	0.179	1.41e-47	0	SYNJ2
NDUFC2-KCTD14	7.65e-56	0.340429	0.509	0.353	4.06e-51	0	NDUFC2-KCTD14
LIMA1	3.53e-30	0.340333	0.619	0.512	1.88e-25	0	LIMA1
RIN2	4.45e-33	0.33965	0.414	0.294	2.37e-28	0	RIN2
RPL4P4	2.45e-38	0.337896	0.611	0.493	1.3e-33	0	RPL4P4
ZCCHC14	2.07e-41	0.337312	0.305	0.188	1.1e-36	0	ZCCHC14
IGF1R	1.21e-51	0.336172	0.544	0.389	6.43e-47	0	IGF1R
DENND2A	3.24e-34	0.336063	0.375	0.256	1.72e-29	0	DENND2A
MAP4K3	4.87e-46	0.334953	0.548	0.398	2.59e-41	0	MAP4K3
PHACTR2	2.35e-30	0.332931	0.449	0.336	1.25e-25	0	PHACTR2
LAMC1	2.07e-34	0.332763	0.596	0.47	1.1e-29	0	LAMC1
MID1	7.84e-42	0.332292	0.307	0.19	4.16e-37	0	MID1
PLSCR4	8.55e-34	0.332208	0.397	0.279	4.54e-29	0	PLSCR4
TTC39C	5.4e-41	0.330704	0.346	0.224	2.87e-36	0	TTC39C
MYO10	3.85e-40	0.330684	0.371	0.244	2.05e-35	0	MYO10
RTL8C	8.71e-49	0.330614	0.371	0.237	4.63e-44	0	RTL8C
NBPF15	2.61e-55	0.330542	0.399	0.251	1.39e-50	0	NBPF15
LINC00486	4.29e-50	0.328288	0.833	0.666	2.28e-45	0	LINC00486
ANKRD36	1.1e-45	0.327193	0.33	0.201	5.84e-41	0	ANKRD36
GULP1	2.08e-37	0.326746	0.342	0.221	1.11e-32	0	GULP1
LMCD1-AS1	4.48e-55	0.326287	0.33	0.188	2.38e-50	0	LMCD1-AS1
NBPF26	6.83e-49	0.326137	0.427	0.283	3.63e-44	0	NBPF26
TPT1-AS1	1.72e-43	0.325794	0.49	0.35	9.12e-39	0	TPT1-AS1
NEK7	2.07e-35	0.325292	0.368	0.25	1.1e-30	0	NEK7
CEP112	1.13e-46	0.324911	0.341	0.209	6.02e-42	0	CEP112
NEO1	3.9e-47	0.323474	0.3	0.175	2.07e-42	0	NEO1
PRR16	5.01e-47	0.322748	0.274	0.151	2.66e-42	0	PRR16
RPL13AP7	5.9e-55	0.322146	0.847	0.678	3.14e-50	0	RPL13AP7
MIR100HG	8.17e-67	0.321705	0.554	0.364	4.34e-62	0	MIR100HG
LIMS1	6.72e-25	0.321126	0.626	0.535	3.57e-20	0	LIMS1
SOS1	1.67e-38	0.321085	0.344	0.226	8.87e-34	0	SOS1
FARP1	2.76e-47	0.319108	0.349	0.215	1.47e-42	0	FARP1
NBPF14	1.65e-36	0.318585	0.547	0.42	8.79e-32	0	NBPF14
OPHN1	4.71e-36	0.31673	0.327	0.217	2.5e-31	0	OPHN1
FAM13A	7.77e-31	0.316401	0.362	0.254	4.13e-26	0	FAM13A
QSOX1	3.38e-21	0.315805	0.449	0.352	1.8e-16	0	QSOX1
CLASP2	9.51e-36	0.31392	0.407	0.285	5.05e-31	0	CLASP2
TSPAN9	1.1e-33	0.312879	0.485	0.364	5.87e-29	0	TSPAN9
HERC1	7.65e-41	0.312509	0.415	0.284	4.06e-36	0	HERC1
PKD2	8.84e-38	0.310935	0.498	0.363	4.7e-33	0	PKD2
STMP1	3.35e-52	0.309588	0.405	0.261	1.78e-47	0	STMP1
SDK1	1.23e-28	0.307847	0.576	0.452	6.54e-24	0	SDK1
RPL13P12	1.68e-49	0.307831	0.811	0.654	8.91e-45	0	RPL13P12
EDNRA	2.71e-59	0.307092	0.337	0.181	1.44e-54	0	EDNRA
FOXO3	5.36e-25	0.305013	0.76	0.705	2.85e-20	0	FOXO3
AKAP13	3.58e-57	0.303131	0.841	0.751	1.9e-52	0	AKAP13
MXRA5	4.94e-42	0.303022	0.312	0.186	2.62e-37	0	MXRA5
PKN2	9.21e-27	0.302781	0.37	0.268	4.89e-22	0	PKN2
PTBP2	2.28e-37	0.302329	0.452	0.322	1.21e-32	0	PTBP2
VCAN	2.15e-41	0.302091	0.619	0.465	1.14e-36	0	VCAN
FOXP1	6.7e-13	0.301979	0.7	0.672	3.56e-08	0	FOXP1
RACK1	8.84e-36	0.30114	0.768	0.63	4.7e-31	0	RACK1
RNF217	9.18e-35	0.298902	0.262	0.16	4.88e-30	0	RNF217
SAT1	3.86e-12	0.296778	0.856	0.844	2.05e-07	0	SAT1
CHCHD3	6.08e-18	0.29665	0.63	0.58	3.23e-13	0	CHCHD3
SERPINH1	6.31e-13	0.295568	0.508	0.44	3.35e-08	0	SERPINH1
ZHX3	1.26e-46	0.295201	0.268	0.15	6.69e-42	0	ZHX3
GLI3	7.38e-32	0.295139	0.356	0.246	3.92e-27	0	GLI3
CENPP	3.44e-29	0.294561	0.375	0.269	1.83e-24	0	CENPP
HECTD2	9.35e-46	0.293743	0.308	0.183	4.97e-41	0	HECTD2
PDXDC1	1.04e-35	0.293427	0.611	0.489	5.52e-31	0	PDXDC1
EPS15	7.46e-25	0.292972	0.494	0.393	3.96e-20	0	EPS15
CAMK2N1	2.62e-25	0.291099	0.291	0.197	1.39e-20	0	CAMK2N1
CCDC39	8.85e-30	0.289189	0.277	0.18	4.7e-25	0	CCDC39
PALM2-AKAP2	1.44e-39	0.288678	0.475	0.335	7.62e-35	0	PALM2-AKAP2
PTK7	7.87e-53	0.288555	0.308	0.169	4.18e-48	0	PTK7
KALRN	6.43e-57	0.288038	0.361	0.206	3.42e-52	0	KALRN
NTM	5.4e-21	0.287172	0.29	0.207	2.87e-16	0	NTM
GABARAP	1.75e-35	0.28684	0.691	0.586	9.29e-31	0	GABARAP
LBH	2.92e-33	0.286731	0.487	0.342	1.55e-28	0	LBH
MITF	1.15e-28	0.286691	0.413	0.3	6.09e-24	0	MITF
LRRFIP2	4.54e-27	0.285581	0.59	0.479	2.41e-22	0	LRRFIP2
PHF14	1.81e-25	0.285522	0.468	0.357	9.63e-21	0	PHF14
FOCAD	3.32e-53	0.285519	0.28	0.152	1.76e-48	0	FOCAD
EXOC4	2.99e-35	0.285422	0.584	0.46	1.59e-30	0	EXOC4
ZCCHC7	4.72e-26	0.284998	0.457	0.353	2.51e-21	0	ZCCHC7
SNHG6	6.52e-36	0.284027	0.481	0.346	3.46e-31	0	SNHG6
FBLN5	8.85e-10	0.283867	0.485	0.413	4.7e-05	0	FBLN5
RERE	1.07e-26	0.283817	0.581	0.472	5.66e-22	0	RERE
DNM1	6.57e-43	0.283771	0.308	0.186	3.49e-38	0	DNM1
HMGB1P5	6.17e-40	0.283633	0.449	0.317	3.28e-35	0	HMGB1P5
RPL7P9	3.01e-32	0.283463	0.697	0.561	1.6e-27	0	RPL7P9
TLN2	7.87e-34	0.282816	0.313	0.204	4.18e-29	0	TLN2
JAK2	1.33e-35	0.282753	0.304	0.192	7.06e-31	0	JAK2
AHCTF1	5.66e-32	0.282665	0.354	0.242	3.01e-27	0	AHCTF1
G0S2	0.000569441	0.282246	0.273	0.241	1	0	G0S2
BAZ2B	1.36e-21	0.281166	0.41	0.319	7.23e-17	0	BAZ2B
PRKCA	1.18e-45	0.279994	0.553	0.403	6.25e-41	0	PRKCA
MCTP2	3.24e-65	0.279706	0.341	0.182	1.72e-60	0	MCTP2
HNRNPLL	2.27e-29	0.279111	0.335	0.23	1.21e-24	0	HNRNPLL
ARMH4	3.98e-38	0.278524	0.494	0.358	2.11e-33	0	ARMH4
SEC31A	1.01e-22	0.278429	0.609	0.531	5.36e-18	0	SEC31A
FRS2	1.31e-35	0.278094	0.316	0.205	6.96e-31	0	FRS2
TBC1D5	3.23e-25	0.276852	0.484	0.377	1.71e-20	0	TBC1D5
ARHGAP21	2.61e-28	0.276363	0.436	0.327	1.39e-23	0	ARHGAP21
RRBP1	6.27e-21	0.275574	0.573	0.484	3.33e-16	0	RRBP1
DYNC2LI1	3.03e-27	0.275441	0.28	0.185	1.61e-22	0	DYNC2LI1
GMDS-DT	8.44e-34	0.273093	0.261	0.161	4.49e-29	0	GMDS-DT
CASK	3.42e-40	0.272835	0.458	0.324	1.82e-35	0	CASK
CCSER1	3.26e-40	0.272125	0.827	0.673	1.73e-35	0	CCSER1
JPX	2.15e-24	0.271936	0.332	0.237	1.14e-19	0	JPX
SELENOF	4.17e-31	0.27161	0.477	0.361	2.22e-26	0	SELENOF
RBMS3	1.09e-15	0.271477	0.576	0.506	5.81e-11	0	RBMS3
SNHG14	3.14e-28	0.271352	0.371	0.266	1.67e-23	0	SNHG14
SBF2	2.38e-37	0.270749	0.713	0.587	1.26e-32	0	SBF2
NBPF19	4.58e-36	0.270673	0.496	0.364	2.43e-31	0	NBPF19
CPLANE1	1.25e-42	0.270631	0.286	0.169	6.64e-38	0	CPLANE1
STIM1	3.17e-21	0.270265	0.389	0.296	1.68e-16	0	STIM1
CD302	5.85e-13	0.270114	0.36	0.288	3.11e-08	0	CD302
GPM6B	7.37e-18	0.269648	0.263	0.185	3.92e-13	0	GPM6B
ITIH5	5.98e-24	0.269273	0.3	0.207	3.18e-19	0	ITIH5
MALAT1	5.42e-58	0.268426	0.993	0.999	2.88e-53	0	MALAT1
PBX3	3e-19	0.268272	0.342	0.258	1.59e-14	0	PBX3
LRCH1	2.5e-35	0.268137	0.405	0.282	1.33e-30	0	LRCH1
LAMA4	1.14e-17	0.267821	0.516	0.428	6.06e-13	0	LAMA4
RPS2P5	7.79e-14	0.267178	0.429	0.359	4.14e-09	0	RPS2P5
PARD3B	1.91e-40	0.266777	0.682	0.533	1.02e-35	0	PARD3B
MUC20-OT1	2.56e-30	0.266163	0.386	0.274	1.36e-25	0	MUC20-OT1
ZNF280D	2.16e-27	0.266112	0.353	0.248	1.15e-22	0	ZNF280D
RPS3AP6	1.01e-26	0.266067	0.579	0.469	5.36e-22	0	RPS3AP6
TTC3	8.85e-17	0.265504	0.557	0.488	4.7e-12	0	TTC3
PTPN14	9.42e-27	0.26522	0.362	0.259	5e-22	0	PTPN14
OGA	2.16e-33	0.265053	0.363	0.247	1.15e-28	0	OGA
SEM1	5.64e-34	0.264781	0.537	0.408	3e-29	0	SEM1
MLLT10	7.4e-29	0.264466	0.417	0.304	3.93e-24	0	MLLT10
AKAP9	1.09e-11	0.264093	0.527	0.455	5.81e-07	0	AKAP9
ACSS3	1.03e-36	0.262366	0.256	0.152	5.47e-32	0	ACSS3
TBCK	3.91e-32	0.261075	0.265	0.166	2.08e-27	0	TBCK
PLEKHG1	4.09e-18	0.261042	0.251	0.18	2.17e-13	0	PLEKHG1
UACA	3.65e-16	0.259625	0.423	0.337	1.94e-11	0	UACA
RPL9P9	1.27e-26	0.259583	0.718	0.595	6.73e-22	0	RPL9P9
CADPS2	7.89e-35	0.259384	0.42	0.295	4.19e-30	0	CADPS2
DYNC2H1	5.23e-28	0.259132	0.289	0.191	2.78e-23	0	DYNC2H1
PPP1CB	3.09e-25	0.25852	0.715	0.645	1.64e-20	0	PPP1CB
FUT8	7.79e-28	0.258285	0.283	0.187	4.14e-23	0	FUT8
MTATP8P1	4.46e-37	0.258266	0.93	0.752	2.37e-32	0	MTATP8P1
PLOD2	4.01e-20	0.258218	0.351	0.261	2.13e-15	0	PLOD2
CAB39	7.21e-31	0.25817	0.542	0.42	3.83e-26	0	CAB39
TNRC6A	9.63e-26	0.257238	0.513	0.402	5.11e-21	0	TNRC6A
ARRDC3	4.76e-23	0.25717	0.314	0.222	2.53e-18	0	ARRDC3
CLVS1	2.48e-32	0.257164	0.584	0.47	1.32e-27	0	CLVS1
HDAC8	4.06e-28	0.25671	0.3	0.202	2.16e-23	0	HDAC8
MAP4	3.85e-24	0.256298	0.708	0.63	2.04e-19	0	MAP4
BABAM2	4.33e-33	0.256034	0.413	0.293	2.3e-28	0	BABAM2
FHL1	1.62e-05	0.255228	0.541	0.518	0.862964	0	FHL1
NAV2	4.61e-13	0.255207	0.428	0.349	2.45e-08	0	NAV2
SPATS2L	2.4e-16	0.255199	0.513	0.427	1.28e-11	0	SPATS2L
YEATS2	1.38e-41	0.25489	0.279	0.164	7.33e-37	0	YEATS2
KIAA1328	2.93e-27	0.254854	0.295	0.2	1.56e-22	0	KIAA1328
ZMYM4	1.28e-27	0.2546	0.441	0.332	6.78e-23	0	ZMYM4
PON2	2.59e-37	0.254515	0.407	0.274	1.38e-32	0	PON2
GAB1	5.33e-23	0.254445	0.295	0.208	2.83e-18	0	GAB1
DPYSL2	7.26e-14	0.253681	0.56	0.484	3.86e-09	0	DPYSL2
RHOBTB3	1.33e-23	0.253198	0.495	0.384	7.09e-19	0	RHOBTB3
FHIT	2.81e-27	0.252535	0.372	0.267	1.49e-22	0	FHIT
MTATP6P1	3.04e-29	0.252299	0.835	0.684	1.61e-24	0	MTATP6P1
CBFA2T2	2.56e-30	0.252003	0.327	0.22	1.36e-25	0	CBFA2T2
PGAP1	2.09e-38	0.25196	0.276	0.165	1.11e-33	0	PGAP1
COL14A1	3.33e-14	0.251542	0.486	0.402	1.77e-09	0	COL14A1
FBXO42	1.81e-27	0.251357	0.359	0.253	9.62e-23	0	FBXO42
MFAP5	0	2.93081	0.635	0.063	0	1	MFAP5
CFD	0	2.88052	0.86	0.518	0	1	CFD
IGFBP6	0	2.85739	0.836	0.422	0	1	IGFBP6
PLA2G2A	0	2.83543	0.622	0.179	0	1	PLA2G2A
APOD	6.87e-259	2.38242	0.614	0.309	3.65e-254	1	APOD
CCDC80	0	2.13046	0.908	0.617	0	1	CCDC80
GSN	0	2.02836	0.865	0.669	0	1	GSN
DCN	0	1.94657	0.965	0.809	0	1	DCN
UAP1	0	1.84319	0.833	0.417	0	1	UAP1
SFRP2	6.08e-287	1.79351	0.714	0.34	3.23e-282	1	SFRP2
PI16	0	1.76742	0.391	0.026	0	1	PI16
SLPI	0	1.73619	0.542	0.152	0	1	SLPI
DCLK1	0	1.70495	0.685	0.297	0	1	DCLK1
FBLN1	0	1.69855	0.937	0.639	0	1	FBLN1
CLU	0	1.67448	0.797	0.463	0	1	CLU
SFRP4	5.45e-82	1.66348	0.41	0.235	2.9e-77	1	SFRP4
C3	0	1.58291	0.9	0.506	0	1	C3
EXOSC7	2.02e-249	1.53521	0.498	0.21	1.07e-244	1	EXOSC7
FBN1	1.9e-284	1.49453	0.77	0.488	1.01e-279	1	FBN1
GPRC5A	0	1.48843	0.663	0.246	0	1	GPRC5A
PID1	0	1.42821	0.618	0.225	0	1	PID1
GFPT2	0	1.42073	0.722	0.353	0	1	GFPT2
MGST1	0	1.41875	0.726	0.309	0	1	MGST1
CDK19	2.17e-98	1.40175	0.433	0.248	1.15e-93	1	CDK19
SCARA5	0	1.3637	0.552	0.101	0	1	SCARA5
CXCL14	2.98e-146	1.35189	0.322	0.116	1.58e-141	1	CXCL14
F3	2.82e-276	1.31106	0.478	0.162	1.5e-271	1	F3
IGF2	0	1.30839	0.384	0.057	0	1	IGF2
ABTB2	1.78e-209	1.29552	0.427	0.159	9.46e-205	1	ABTB2
TEX26-AS1	0	1.29364	0.443	0.111	0	1	TEX26-AS1
UGDH	9.7e-249	1.28579	0.607	0.298	5.15e-244	1	UGDH
NEGR1	7.76e-271	1.28415	0.645	0.307	4.12e-266	1	NEGR1
TGFBR3	4.61e-268	1.27763	0.682	0.355	2.45e-263	1	TGFBR3
ABLIM1	0	1.27376	0.59	0.191	0	1	ABLIM1
CYP4Z2P	0	1.2665	0.312	0.044	0	1	CYP4Z2P
CBLB	2.9e-286	1.24441	0.836	0.54	1.54e-281	1	CBLB
PTGIS	0	1.23543	0.626	0.25	0	1	PTGIS
SPOCK1	0	1.23435	0.447	0.127	0	1	SPOCK1
LEPR	2.27e-253	1.18051	0.433	0.137	1.2e-248	1	LEPR
FSTL1	3.85e-233	1.17938	0.8	0.58	2.04e-228	1	FSTL1
SAMD4A	3.39e-283	1.17289	0.772	0.437	1.8e-278	1	SAMD4A
CST3	0	1.16135	0.939	0.869	0	1	CST3
EBF1	1.47e-298	1.15447	0.714	0.338	7.83e-294	1	EBF1
EFEMP1	9.09e-279	1.15163	0.723	0.415	4.83e-274	1	EFEMP1
IGFBP5	9.34e-132	1.14095	0.634	0.409	4.96e-127	1	IGFBP5
PCOLCE2	0	1.12964	0.418	0.108	0	1	PCOLCE2
LAMA21	0	1.11056	0.923	0.579	0	1	LAMA2
MGP1	2.66e-184	1.10871	0.938	0.854	1.41e-179	1	MGP
CREB5	2.27e-222	1.10655	0.593	0.289	1.21e-217	1	CREB5
ABI3BP	9.12e-256	1.10399	0.747	0.441	4.84e-251	1	ABI3BP
DHRS3	5.81e-207	1.09605	0.489	0.212	3.09e-202	1	DHRS3
MEDAG	2.3e-290	1.09286	0.499	0.171	1.22e-285	1	MEDAG
SERPINF1	2.25e-236	1.05675	0.842	0.563	1.19e-231	1	SERPINF1
FMNL2	1.83e-214	1.05081	0.597	0.301	9.75e-210	1	FMNL2
ADAMTSL1	1.29e-242	1.04996	0.426	0.137	6.83e-238	1	ADAMTSL1
ABCA1	3.14e-103	1.03509	0.572	0.373	1.67e-98	1	ABCA1
SDK11	2.43e-208	1.03423	0.704	0.408	1.29e-203	1	SDK1
SPSB1	3.72e-185	1.03124	0.599	0.325	1.98e-180	1	SPSB1
KAZN1	1.08e-250	1.02962	0.734	0.414	5.76e-246	1	KAZN
PCSK5	8.1e-160	1.02607	0.603	0.348	4.3e-155	1	PCSK5
ACKR3	0	1.0201	0.35	0.062	0	1	ACKR3
GALNT15	3.32e-275	1.01777	0.301	0.053	1.76e-270	1	GALNT15
HAS1	9.85e-164	1.01238	0.343	0.117	5.23e-159	1	HAS1
SLC39A14	2.19e-178	1.01141	0.507	0.248	1.17e-173	1	SLC39A14
H19	3.7e-271	1.0102	0.256	0.034	1.97e-266	1	H19
SNED11	2.13e-206	1.00867	0.699	0.398	1.13e-201	1	SNED1
ADH1B	8.04e-154	1.00605	0.703	0.454	4.27e-149	1	ADH1B
RARRES1	5.96e-103	1.00261	0.602	0.396	3.17e-98	1	RARRES1
AOX1	1.25e-287	0.998987	0.488	0.157	6.63e-283	1	AOX1
EMP1	8.21e-178	0.986482	0.83	0.624	4.36e-173	1	EMP1
SOD2	7.83e-108	0.984126	0.788	0.641	4.16e-103	1	SOD2
ABL2	1.66e-166	0.98373	0.645	0.395	8.81e-162	1	ABL2
FGFR1	6.43e-178	0.981587	0.71	0.457	3.42e-173	1	FGFR1
USP53	1.81e-223	0.973238	0.668	0.361	9.63e-219	1	USP53
CD34	0	0.945724	0.451	0.117	0	1	CD34
SEMA3C	8.52e-150	0.940086	0.582	0.338	4.53e-145	1	SEMA3C
ATP13A3	7e-122	0.937011	0.599	0.38	3.72e-117	1	ATP13A3
WISP2	6.25e-228	0.929015	0.454	0.154	3.32e-223	1	WISP2
MYC	2.92e-163	0.927744	0.574	0.313	1.55e-158	1	MYC
NLGN1	3.33e-220	0.911748	0.397	0.126	1.77e-215	1	NLGN1
GAS71	1.15e-160	0.907869	0.673	0.41	6.12e-156	1	GAS7
C1orf21	2.2e-188	0.905451	0.663	0.386	1.17e-183	1	C1orf21
FBLN2	6.39e-209	0.892606	0.63	0.326	3.4e-204	1	FBLN2
ITM2A	0	0.885889	0.322	0.049	0	1	ITM2A
MT1X	4.25e-121	0.883929	0.791	0.624	2.26e-116	1	MT1X
OGN	3.18e-209	0.878319	0.609	0.298	1.69e-204	1	OGN
MT1A	2.01e-99	0.858562	0.466	0.265	1.07e-94	1	MT1A
SFRP1	0	0.856768	0.287	0.036	0	1	SFRP1
SLC19A2	2.89e-178	0.85657	0.534	0.256	1.53e-173	1	SLC19A2
CD248	1.36e-132	0.854164	0.459	0.238	7.24e-128	1	CD248
ZFPM2	1.61e-218	0.853746	0.755	0.441	8.57e-214	1	ZFPM2
SLC16A7	1.78e-142	0.852775	0.388	0.165	9.48e-138	1	SLC16A7
C1R	2.09e-174	0.846457	0.859	0.721	1.11e-169	1	C1R
C16orf45	1.43e-132	0.846009	0.474	0.254	7.59e-128	1	C16orf45
GREB1	2.79e-222	0.841278	0.307	0.074	1.48e-217	1	GREB1
EPB41L3	5.11e-139	0.838085	0.412	0.187	2.71e-134	1	EPB41L3
HTRA3	2.47e-87	0.837783	0.436	0.244	1.31e-82	1	HTRA3
MRTFA	9.26e-173	0.828382	0.792	0.534	4.92e-168	1	MRTFA
TSHZ21	3.99e-161	0.828021	0.754	0.494	2.12e-156	1	TSHZ2
AKR1C1	3.19e-180	0.827023	0.397	0.149	1.7e-175	1	AKR1C1
PLIN2	8.36e-74	0.826424	0.449	0.279	4.44e-69	1	PLIN2
GPX3	2.93e-68	0.825651	0.665	0.516	1.56e-63	1	GPX3
TRIO	4.53e-116	0.824822	0.726	0.524	2.41e-111	1	TRIO
XYLT1	1.32e-136	0.821169	0.5	0.26	7e-132	1	XYLT1
DDR2	1.81e-121	0.819839	0.674	0.463	9.6e-117	1	DDR2
MEG3	5.59e-117	0.819685	0.638	0.398	2.97e-112	1	MEG3
NFIA	2.37e-157	0.817447	0.803	0.609	1.26e-152	1	NFIA
ABCC1	6.11e-144	0.814803	0.527	0.287	3.25e-139	1	ABCC1
C1QTNF3-AMACR	6.13e-175	0.809507	0.347	0.121	3.25e-170	1	C1QTNF3-AMACR
EXT11	2.76e-159	0.802788	0.841	0.607	1.47e-154	1	EXT1
GLIS3	1.18e-66	0.801956	0.502	0.346	6.28e-62	1	GLIS3
AKAP12	6.05e-130	0.801424	0.724	0.517	3.21e-125	1	AKAP12
ADM	2.09e-76	0.800703	0.337	0.178	1.11e-71	1	ADM
AKR1C2	4.94e-186	0.799223	0.371	0.128	2.62e-181	1	AKR1C2
PLAT	1.07e-99	0.79802	0.42	0.225	5.67e-95	1	PLAT
NAV21	1.34e-115	0.79159	0.53	0.313	7.14e-111	1	NAV2
FOSL1	4.4e-154	0.791278	0.422	0.184	2.34e-149	1	FOSL1
PTPRS	1.92e-131	0.785194	0.634	0.397	1.02e-126	1	PTPRS
GBE1	3.85e-105	0.78402	0.5	0.293	2.05e-100	1	GBE1
CACNB4	3.36e-173	0.77626	0.257	0.065	1.79e-168	1	CACNB4
PLAC9	1.99e-132	0.775002	0.796	0.643	1.06e-127	1	PLAC9
SLIT21	3.55e-186	0.77378	0.817	0.56	1.88e-181	1	SLIT2
TNXA	2.64e-229	0.772201	0.315	0.074	1.4e-224	1	TNXA
MCUB	1.71e-182	0.768634	0.468	0.207	9.08e-178	1	MCUB
EYA2	1.23e-174	0.768259	0.285	0.079	6.53e-170	1	EYA2
CYTOR	9.04e-93	0.763041	0.558	0.363	4.8e-88	1	CYTOR
B4GALT1	2.15e-105	0.761782	0.66	0.454	1.14e-100	1	B4GALT1
ANK21	8.84e-122	0.75458	0.602	0.365	4.69e-117	1	ANK2
RNASE4	7.12e-171	0.751046	0.515	0.254	3.78e-166	1	RNASE4
EGFR	4.03e-151	0.744575	0.633	0.374	2.14e-146	1	EGFR
ZSWIM6	1.2e-106	0.743557	0.689	0.472	6.39e-102	1	ZSWIM6
TWIST2	5.22e-147	0.735795	0.44	0.201	2.77e-142	1	TWIST2
ANGPTL4	6.98e-57	0.733611	0.333	0.195	3.71e-52	1	ANGPTL4
KLHL29	2.06e-61	0.731716	0.34	0.196	1.09e-56	1	KLHL29
TPST1	2.37e-96	0.727938	0.642	0.452	1.26e-91	1	TPST1
MEG8	2.41e-114	0.727122	0.299	0.12	1.28e-109	1	MEG8
LSP1P4	7.33e-188	0.724442	0.373	0.131	3.89e-183	1	LSP1P4
TIAM1	2.33e-96	0.721637	0.335	0.161	1.24e-91	1	TIAM1
ADGRD1	3.82e-182	0.716164	0.438	0.176	2.03e-177	1	ADGRD1
AUTS21	1.78e-151	0.716086	0.759	0.506	9.46e-147	1	AUTS2
RTN4	1.27e-171	0.7152	0.882	0.763	6.77e-167	1	RTN4
CYP1B1	2.62e-72	0.71096	0.468	0.285	1.39e-67	1	CYP1B1
SVEP1	1.12e-120	0.707472	0.509	0.275	5.92e-116	1	SVEP1
NOVA1	4.53e-215	0.704444	0.344	0.094	2.41e-210	1	NOVA1
GPRC5D-AS1	1.04e-119	0.699187	0.27	0.097	5.51e-115	1	GPRC5D-AS1
SPACA6	1.11e-92	0.694532	0.254	0.1	5.92e-88	1	SPACA6
TXNRD1	1.2e-160	0.693592	0.872	0.671	6.38e-156	1	TXNRD1
TGFBR2	5.49e-118	0.691898	0.602	0.384	2.92e-113	1	TGFBR2
DENND5A	5.58e-145	0.688361	0.662	0.409	2.96e-140	1	DENND5A
CLDN11	1.93e-136	0.679171	0.343	0.136	1.03e-131	1	CLDN11
NAV31	1.79e-106	0.678193	0.528	0.307	9.53e-102	1	NAV3
SRGAP1	5.09e-95	0.672183	0.739	0.546	2.7e-90	1	SRGAP1
NAV1	4.63e-111	0.671901	0.489	0.276	2.46e-106	1	NAV1
ABCA9-AS1	1.91e-165	0.666401	0.26	0.069	1.01e-160	1	ABCA9-AS1
C9	3.95e-128	0.666301	0.56	0.325	2.1e-123	1	C9
ARHGAP10	2.13e-92	0.665949	0.689	0.496	1.13e-87	1	ARHGAP10
ZFP36	2.33e-70	0.66193	0.845	0.767	1.24e-65	1	ZFP36
ELN1	2.09e-54	0.660407	0.68	0.531	1.11e-49	1	ELN
SLC4A7	3.59e-81	0.656559	0.449	0.273	1.91e-76	1	SLC4A7
CRISPLD2	1.72e-89	0.655866	0.855	0.707	9.14e-85	1	CRISPLD2
SH3PXD2B1	1.37e-110	0.654011	0.709	0.484	7.29e-106	1	SH3PXD2B
MT2A	6.08e-111	0.653328	0.954	0.922	3.23e-106	1	MT2A
SOAT1	3.09e-139	0.650895	0.483	0.246	1.64e-134	1	SOAT1
CXCL2	2.26e-09	0.649943	0.267	0.219	0.000120201	1	CXCL2
ERRFI1	8.79e-145	0.646471	0.57	0.304	4.67e-140	1	ERRFI1
FNIP2	2.07e-74	0.644071	0.393	0.231	1.1e-69	1	FNIP2
OAF	3.85e-130	0.643989	0.426	0.202	2.05e-125	1	OAF
UST	2.96e-113	0.640254	0.423	0.217	1.57e-108	1	UST
MT1M	1.62e-58	0.639847	0.585	0.43	8.62e-54	1	MT1M
MIR99AHG1	1.08e-86	0.638322	0.555	0.353	5.75e-82	1	MIR99AHG
ABL1	1.76e-103	0.637674	0.6	0.391	9.37e-99	1	ABL1
PITPNC1	5.24e-41	0.637058	0.431	0.307	2.78e-36	1	PITPNC1
SH3TC2	6.68e-233	0.624987	0.321	0.078	3.55e-228	1	SH3TC2
OMD	2.05e-158	0.624378	0.344	0.121	1.09e-153	1	OMD
CNTN4	8e-92	0.621352	0.346	0.167	4.25e-87	1	CNTN4
FLNB	1.05e-90	0.620674	0.263	0.111	5.58e-86	1	FLNB
S100A4	4.45e-127	0.620607	0.858	0.72	2.36e-122	1	S100A4
RPL10P9	4.36e-146	0.617993	0.897	0.665	2.31e-141	1	RPL10P9
ABCA10	1.32e-114	0.614198	0.285	0.109	7.03e-110	1	ABCA10
TNFAIP6	2.43e-39	0.613063	0.327	0.213	1.29e-34	1	TNFAIP6
JARID2	3.97e-36	0.612445	0.375	0.259	2.11e-31	1	JARID2
SMURF2	1.06e-66	0.611828	0.455	0.295	5.64e-62	1	SMURF2
CHRDL1	1.34e-150	0.610143	0.444	0.19	7.1e-146	1	CHRDL1
S100A6	2.38e-194	0.609366	0.965	0.937	1.26e-189	1	S100A6
ZNF385D	1.42e-97	0.608017	0.286	0.12	7.52e-93	1	ZNF385D
SMG6	6.35e-78	0.606688	0.553	0.376	3.37e-73	1	SMG6
SCHLAP1	6.79e-134	0.602982	0.884	0.657	3.6e-129	1	SCHLAP1
PRRX1	1.09e-91	0.602524	0.651	0.449	5.79e-87	1	PRRX1
ADD3	5.46e-102	0.593005	0.581	0.369	2.9e-97	1	ADD3
PROCR	7.55e-85	0.592413	0.352	0.182	4.01e-80	1	PROCR
PHLDB2	7.53e-53	0.591104	0.438	0.29	4e-48	1	PHLDB2
CD44	8e-56	0.590321	0.73	0.617	4.25e-51	1	CD44
FOXP2	4.65e-151	0.589952	0.298	0.096	2.47e-146	1	FOXP2
MYO1E	3.05e-51	0.586417	0.493	0.348	1.62e-46	1	MYO1E
SERPINE2	2.3e-20	0.58502	0.263	0.187	1.22e-15	1	SERPINE2
KLF4	3.99e-69	0.579931	0.573	0.393	2.12e-64	1	KLF4
NNMT	1.64e-85	0.578218	0.813	0.68	8.71e-81	1	NNMT
SENP3-EIF4A1	1.08e-118	0.577635	0.759	0.526	5.72e-114	1	SENP3-EIF4A1
PTPRG1	2.86e-129	0.576774	0.902	0.676	1.52e-124	1	PTPRG
GPNMB	1.06e-129	0.576369	0.609	0.343	5.62e-125	1	GPNMB
C1S	3.47e-114	0.574886	0.873	0.745	1.84e-109	1	C1S
CD55	1.79e-92	0.572577	0.474	0.277	9.53e-88	1	CD55
PARD3B1	3.06e-69	0.571524	0.695	0.535	1.63e-64	1	PARD3B
PDGFRL	4.54e-140	0.570701	0.36	0.141	2.41e-135	1	PDGFRL
FAM177B	6.97e-81	0.570439	0.263	0.118	3.7e-76	1	FAM177B
IL1R11	1.67e-46	0.568636	0.67	0.539	8.89e-42	1	IL1R1
RSPO3	2.27e-144	0.567626	0.278	0.085	1.21e-139	1	RSPO3
PRKAG2	1.94e-82	0.566218	0.416	0.235	1.03e-77	1	PRKAG2
ESR1	5.38e-109	0.56561	0.259	0.096	2.86e-104	1	ESR1
CYR611	1.49e-55	0.56425	0.699	0.546	7.89e-51	1	CYR61
ST3GAL1	2.78e-81	0.559983	0.499	0.316	1.48e-76	1	ST3GAL1
CCDC391	4.71e-97	0.559801	0.341	0.16	2.5e-92	1	CCDC39
S100A10	7.88e-93	0.559646	0.848	0.72	4.19e-88	1	S100A10
NFATC21	7.49e-73	0.558936	0.533	0.339	3.98e-68	1	NFATC2
TMTC1	5.28e-86	0.557214	0.303	0.141	2.81e-81	1	TMTC1
PLPP3	9.49e-13	0.556647	0.48	0.415	5.04e-08	1	PLPP3
ARMC9	2.19e-114	0.555273	0.866	0.66	1.17e-109	1	ARMC9
TNXB	9.24e-70	0.554331	0.446	0.276	4.91e-65	1	TNXB
RFX2	1.51e-91	0.552804	0.589	0.378	8.03e-87	1	RFX2
SERPINE11	6.28e-39	0.551748	0.516	0.393	3.34e-34	1	SERPINE1
ELF1	1.56e-64	0.548326	0.598	0.43	8.29e-60	1	ELF1
ACSL4	1.03e-46	0.547709	0.444	0.305	5.48e-42	1	ACSL4
PVT1	2.53e-92	0.54725	0.509	0.305	1.35e-87	1	PVT1
NAMPT	1.55e-55	0.544473	0.756	0.613	8.25e-51	1	NAMPT
DDX21	4.4e-73	0.542934	0.614	0.443	2.34e-68	1	DDX21
CLIP1	3.03e-65	0.540571	0.584	0.42	1.61e-60	1	CLIP1
ESYT2	1.08e-67	0.540287	0.622	0.453	5.73e-63	1	ESYT2
BICC11	6.09e-68	0.539679	0.668	0.491	3.23e-63	1	BICC1
PXN	6.1e-130	0.539492	0.318	0.124	3.24e-125	1	PXN
KANK1	1.12e-99	0.536452	0.39	0.194	5.93e-95	1	KANK1
LSP1	6.35e-158	0.534502	0.336	0.114	3.38e-153	1	LSP1
LINC00513	1.03e-96	0.529978	0.608	0.383	5.49e-92	1	LINC00513
CELF21	1.46e-126	0.529679	0.864	0.631	7.77e-122	1	CELF2
TENT5A	5.96e-79	0.526212	0.383	0.211	3.17e-74	1	TENT5A
ST3GAL5	4.06e-86	0.523215	0.275	0.12	2.16e-81	1	ST3GAL5
C71	8.43e-16	0.523197	0.535	0.458	4.48e-11	1	C7
MYO9B	4.17e-56	0.52238	0.503	0.353	2.21e-51	1	MYO9B
FNDC3B	1.27e-112	0.522205	0.88	0.698	6.72e-108	1	FNDC3B
SPAG9	1.41e-50	0.516003	0.631	0.486	7.49e-46	1	SPAG9
IL6ST	5e-153	0.512366	0.977	0.87	2.65e-148	1	IL6ST
ABCA61	9.57e-73	0.508381	0.449	0.265	5.08e-68	1	ABCA6
SYN31	2.95e-63	0.508062	0.534	0.349	1.57e-58	1	SYN3
CPE	2.4e-81	0.506631	0.522	0.322	1.28e-76	1	CPE
NDRG1	8e-71	0.506543	0.498	0.318	4.25e-66	1	NDRG1
SULF1	6.11e-58	0.505319	0.496	0.325	3.25e-53	1	SULF1
VEGFA	2.32e-75	0.505314	0.328	0.168	1.23e-70	1	VEGFA
FBXL71	4.22e-80	0.502909	0.662	0.452	2.24e-75	1	FBXL7
SRPX21	2.73e-87	0.502795	0.436	0.24	1.45e-82	1	SRPX2
FGF2	1.12e-62	0.50254	0.283	0.147	5.92e-58	1	FGF2
GCH1	5.07e-46	0.500705	0.272	0.156	2.7e-41	1	GCH1
CDK17	7.4e-56	0.500198	0.53	0.367	3.93e-51	1	CDK17
RPS13P2	4.48e-106	0.499923	0.698	0.465	2.38e-101	1	RPS13P2
RPS28P7	4.47e-91	0.499379	0.758	0.533	2.38e-86	1	RPS28P7
RPL21P75	2.27e-106	0.498389	0.882	0.653	1.21e-101	1	RPL21P75
LHFPL6	1.11e-94	0.496401	0.697	0.471	5.9e-90	1	LHFPL6
EMILIN2	1.16e-90	0.495973	0.262	0.109	6.15e-86	1	EMILIN2
IL33	1.38e-125	0.495701	0.261	0.085	7.31e-121	1	IL33
TTC28	6.18e-95	0.49535	0.742	0.529	3.29e-90	1	TTC28
DGKI	3.18e-91	0.491375	0.723	0.509	1.69e-86	1	DGKI
CYBRD1	2.87e-80	0.490771	0.637	0.442	1.53e-75	1	CYBRD1
IGFBP4	2.25e-68	0.488574	0.779	0.625	1.2e-63	1	IGFBP4
SMG1P1	3.73e-81	0.488285	0.622	0.419	1.98e-76	1	SMG1P1
ABCA8	4.65e-95	0.488235	0.495	0.273	2.47e-90	1	ABCA8
MIR4435-2HG	2.73e-31	0.488212	0.611	0.513	1.45e-26	1	MIR4435-2HG
HRH1	1.34e-72	0.487808	0.288	0.141	7.14e-68	1	HRH1
BNC21	2.57e-99	0.48777	0.765	0.528	1.37e-94	1	BNC2
LHFPL2	4.19e-56	0.481627	0.453	0.299	2.23e-51	1	LHFPL2
NAMPTP1	2.64e-71	0.479098	0.424	0.252	1.4e-66	1	NAMPTP1
TRPM7	2.91e-66	0.477439	0.501	0.33	1.55e-61	1	TRPM7
LINC-PINT	1.29e-63	0.474855	0.771	0.591	6.83e-59	1	LINC-PINT
ERCC1	2.12e-29	0.474717	0.578	0.468	1.13e-24	1	ERCC1
SERPING1	1.36e-87	0.472976	0.88	0.792	7.22e-83	1	SERPING1
ANXA1	2.25e-62	0.470405	0.831	0.71	1.2e-57	1	ANXA1
RAB7A	1.62e-34	0.469243	0.783	0.709	8.63e-30	1	RAB7A
RPL7P1	2.87e-81	0.4683	0.635	0.429	1.52e-76	1	RPL7P1
TSC22D2	2.05e-42	0.467308	0.441	0.309	1.09e-37	1	TSC22D2
UGP2	3.25e-19	0.466639	0.54	0.462	1.72e-14	1	UGP2
RPL13AP5	9.68e-81	0.464939	0.718	0.518	5.14e-76	1	RPL13AP5
UCK2	5.1e-60	0.464846	0.332	0.189	2.71e-55	1	UCK2
RPL41P2	7.46e-94	0.464485	0.768	0.538	3.96e-89	1	RPL41P2
RPL13P121	3.9e-92	0.464133	0.866	0.64	2.07e-87	1	RPL13P12
DENND4A	1.32e-64	0.463755	0.655	0.473	6.99e-60	1	DENND4A
RPL7P23	2.81e-98	0.461516	0.879	0.661	1.49e-93	1	RPL7P23
LDHA	1.72e-35	0.461323	0.732	0.657	9.13e-31	1	LDHA
BAG3	8.5e-39	0.461281	0.447	0.315	4.51e-34	1	BAG3
RPS27	6.14e-123	0.461126	0.956	0.956	3.26e-118	1	RPS27
GCLM	2.73e-66	0.460449	0.289	0.148	1.45e-61	1	GCLM
MIR100HG1	2.66e-89	0.458319	0.582	0.362	1.41e-84	1	MIR100HG
OSMR	3.3e-56	0.457185	0.529	0.367	1.75e-51	1	OSMR
LPAR11	4.23e-64	0.456325	0.509	0.331	2.25e-59	1	LPAR1
RPL13AP71	5.77e-87	0.456141	0.886	0.67	3.06e-82	1	RPL13AP7
SLC7A6	7.79e-73	0.454824	0.316	0.165	4.14e-68	1	SLC7A6
RBFOX2	1.4e-113	0.454078	0.936	0.798	7.44e-109	1	RBFOX2
RORA1	2.75e-67	0.452503	0.791	0.618	1.46e-62	1	RORA
ATP1A1	8.26e-55	0.452432	0.604	0.447	4.39e-50	1	ATP1A1
THBS1	1.1e-48	0.45126	0.56	0.421	5.84e-44	1	THBS1
NUP153	6.64e-68	0.449862	0.564	0.385	3.53e-63	1	NUP153
GAS1	4.47e-65	0.449193	0.303	0.157	2.37e-60	1	GAS1
PDPN	2.27e-64	0.448525	0.446	0.27	1.2e-59	1	PDPN
GRB10	2.2e-33	0.447475	0.354	0.244	1.17e-28	1	GRB10
DIAPH1	8.58e-53	0.44659	0.39	0.25	4.56e-48	1	DIAPH1
JUND	8.5e-40	0.44499	0.71	0.592	4.51e-35	1	JUND
RPL21P16	1.51e-83	0.442603	0.61	0.4	8.01e-79	1	RPL21P16
SRPX	1.57e-62	0.438787	0.371	0.212	8.34e-58	1	SRPX
CLMP1	1.79e-31	0.437805	0.49	0.365	9.49e-27	1	CLMP
FERMT2	1.56e-41	0.435631	0.582	0.449	8.3e-37	1	FERMT2
ELL2	1.18e-44	0.435131	0.683	0.527	6.29e-40	1	ELL2
CARMIL1	2.96e-67	0.434612	0.68	0.487	1.57e-62	1	CARMIL1
ELOC	6.56e-70	0.434437	0.511	0.334	3.49e-65	1	ELOC
KDM6B	5.68e-31	0.433707	0.356	0.25	3.02e-26	1	KDM6B
PHF20	4.25e-46	0.432331	0.602	0.46	2.26e-41	1	PHF20
ALCAM	3.71e-31	0.431991	0.289	0.186	1.97e-26	1	ALCAM
MB21D2	3.86e-39	0.431894	0.312	0.199	2.05e-34	1	MB21D2
ARHGAP26	3.29e-62	0.431672	0.461	0.288	1.75e-57	1	ARHGAP26
PITPNB	2.38e-57	0.431349	0.575	0.414	1.26e-52	1	PITPNB
DUSP1	2.67e-32	0.430366	0.856	0.814	1.42e-27	1	DUSP1
ERI2	1.87e-64	0.429172	0.341	0.19	9.92e-60	1	ERI2
EGR1	1.18e-23	0.428497	0.724	0.617	6.26e-19	1	EGR1
NFKB1	6.3e-49	0.428417	0.519	0.371	3.35e-44	1	NFKB1
FYN	2.16e-65	0.42712	0.46	0.289	1.15e-60	1	FYN
PLEKHA6	5.19e-75	0.422786	0.597	0.399	2.76e-70	1	PLEKHA6
ADK	4.91e-43	0.42252	0.504	0.369	2.61e-38	1	ADK
TNFAIP2	3.06e-47	0.422013	0.3	0.174	1.62e-42	1	TNFAIP2
RGPD8	7.78e-56	0.416063	0.411	0.262	4.13e-51	1	RGPD8
DLC1	3.06e-50	0.414508	0.679	0.528	1.62e-45	1	DLC1
SESTD1	5.79e-46	0.413965	0.451	0.316	3.08e-41	1	SESTD1
LRP1	4.76e-57	0.413815	0.708	0.553	2.53e-52	1	LRP1
DOK5	1.26e-34	0.413783	0.294	0.189	6.7e-30	1	DOK5
SORBS1	5.31e-73	0.413486	0.437	0.254	2.82e-68	1	SORBS1
IFITM2	3.29e-71	0.412704	0.884	0.844	1.75e-66	1	IFITM2
NEAT1	4.27e-66	0.411946	0.958	0.92	2.27e-61	1	NEAT1
ADAMTSL4-AS1	4.09e-30	0.411774	0.416	0.297	2.17e-25	1	ADAMTSL4-AS1
RNF19A	1.33e-53	0.411256	0.461	0.306	7.05e-49	1	RNF19A
ZFHX3	3.18e-49	0.410231	0.668	0.527	1.69e-44	1	ZFHX3
TIPARP	4.43e-39	0.407605	0.418	0.29	2.36e-34	1	TIPARP
DNMT1	2.93e-56	0.407465	0.461	0.306	1.56e-51	1	DNMT1
ITGAV	3.81e-29	0.407195	0.527	0.421	2.03e-24	1	ITGAV
KIF1B	1.01e-51	0.407106	0.588	0.431	5.34e-47	1	KIF1B
ULK41	2.92e-24	0.406422	0.333	0.245	1.55e-19	1	ULK4
RPL10P16	2.13e-72	0.4052	0.606	0.41	1.13e-67	1	RPL10P16
PCNX2	1.98e-67	0.404355	0.277	0.139	1.05e-62	1	PCNX2
SNX9	2.16e-45	0.404133	0.623	0.477	1.15e-40	1	SNX9
CSF1	2.1e-64	0.404121	0.292	0.15	1.11e-59	1	CSF1
ADAMTSL3	2.09e-78	0.403898	0.315	0.15	1.11e-73	1	ADAMTSL3
FOS	6.8e-14	0.402846	0.825	0.797	3.62e-09	1	FOS
FAM126A	2.36e-48	0.402685	0.497	0.347	1.25e-43	1	FAM126A
GATAD2A	1.44e-41	0.402633	0.427	0.301	7.65e-37	1	GATAD2A
TIMP2	5.08e-47	0.400888	0.716	0.588	2.7e-42	1	TIMP2
NPIPB4	3.55e-65	0.399875	0.663	0.479	1.89e-60	1	NPIPB4
SIK3	2.36e-63	0.399792	0.773	0.577	1.25e-58	1	SIK3
CAB39L	1.31e-56	0.399791	0.328	0.185	6.94e-52	1	CAB39L
HIPK3	5.99e-49	0.399088	0.55	0.396	3.18e-44	1	HIPK3
SMG1P3	1.52e-57	0.398565	0.558	0.384	8.05e-53	1	SMG1P3
HIF3A	2.15e-47	0.396578	0.282	0.16	1.14e-42	1	HIF3A
UBL3	2.79e-42	0.393354	0.436	0.301	1.48e-37	1	UBL3
MED13L	2.57e-59	0.392939	0.795	0.623	1.37e-54	1	MED13L
BACH21	6.72e-33	0.39134	0.448	0.326	3.57e-28	1	BACH2
VSIR	1.01e-104	0.390601	0.271	0.105	5.34e-100	1	VSIR
AXL	2.33e-44	0.390489	0.6	0.457	1.24e-39	1	AXL
SMG1P4	3.03e-48	0.390308	0.438	0.294	1.61e-43	1	SMG1P4
WTAP	4.25e-23	0.388339	0.494	0.394	2.26e-18	1	WTAP
PFKP	7.96e-51	0.385283	0.304	0.175	4.23e-46	1	PFKP
SELENOS	7.05e-64	0.384061	0.512	0.342	3.75e-59	1	SELENOS
REV3L1	2.38e-31	0.383512	0.61	0.488	1.26e-26	1	REV3L
EIF1	1.4e-74	0.382813	0.919	0.892	7.43e-70	1	EIF1
TCEAL91	2.94e-51	0.381984	0.546	0.388	1.56e-46	1	TCEAL9
JMJD1C	2.45e-47	0.38014	0.815	0.693	1.3e-42	1	JMJD1C
CHD1	1.54e-39	0.377491	0.596	0.459	8.16e-35	1	CHD1
ITGA5	2.41e-55	0.377393	0.28	0.15	1.28e-50	1	ITGA5
LTBP4	1.89e-48	0.377318	0.642	0.483	1e-43	1	LTBP4
ABHD15-AS1	4.04e-50	0.376245	0.381	0.242	2.14e-45	1	ABHD15-AS1
JUNB	6.38e-18	0.374661	0.828	0.799	3.39e-13	1	JUNB
SNHG5	1.41e-57	0.374376	0.66	0.477	7.51e-53	1	SNHG5
DNMBP	2.49e-60	0.373904	0.411	0.249	1.32e-55	1	DNMBP
TXLNG	1.04e-48	0.373851	0.338	0.205	5.54e-44	1	TXLNG
RASAL2	6.18e-12	0.373307	0.567	0.507	3.28e-07	1	RASAL2
PPP3CA	4.61e-35	0.37316	0.586	0.46	2.45e-30	1	PPP3CA
MAN1A1	2.05e-41	0.371217	0.565	0.425	1.09e-36	1	MAN1A1
RPL13AP25	7.42e-62	0.370403	0.563	0.382	3.94e-57	1	RPL13AP25
PER2	9.2e-50	0.370214	0.379	0.237	4.89e-45	1	PER2
CTSL	8.04e-30	0.370157	0.554	0.429	4.27e-25	1	CTSL
PLEKHA7	2.65e-68	0.369713	0.746	0.541	1.41e-63	1	PLEKHA7
RPS23P8	7.47e-67	0.368901	0.581	0.39	3.97e-62	1	RPS23P8
GLUL	6.47e-32	0.368191	0.648	0.537	3.44e-27	1	GLUL
RPS26P31	4.05e-57	0.367366	0.496	0.329	2.15e-52	1	RPS26P31
NPIPB5	2.27e-58	0.367294	0.691	0.51	1.2e-53	1	NPIPB5
RPL17-C18orf321	8.74e-72	0.365553	0.88	0.658	4.64e-67	1	RPL17-C18orf32
MAPK6	1.12e-39	0.365527	0.438	0.309	5.93e-35	1	MAPK6
ARL15	5e-27	0.365515	0.432	0.327	2.66e-22	1	ARL15
ECPAS	2.74e-59	0.364672	0.434	0.275	1.46e-54	1	ECPAS
KDM7A	2.05e-53	0.364666	0.282	0.154	1.09e-48	1	KDM7A
SYTL4	2.52e-61	0.36359	0.259	0.129	1.34e-56	1	SYTL4
RGPD5	2.32e-51	0.363552	0.399	0.256	1.23e-46	1	RGPD5
MAP4K5	1.36e-30	0.363126	0.475	0.365	7.24e-26	1	MAP4K5
SVIL	5.27e-33	0.363124	0.647	0.524	2.8e-28	1	SVIL
ANXA2	2.08e-45	0.362311	0.837	0.774	1.1e-40	1	ANXA2
NCOA1	1.2e-35	0.361105	0.613	0.487	6.4e-31	1	NCOA1
GPCPD1	8.3e-44	0.360214	0.526	0.375	4.41e-39	1	GPCPD1
PLEKHM2	2.29e-53	0.359767	0.368	0.228	1.22e-48	1	PLEKHM2
SMAD3	3.64e-38	0.358848	0.396	0.273	1.93e-33	1	SMAD3
PRSS23	1.01e-32	0.358075	0.449	0.333	5.37e-28	1	PRSS23
AGAP1	3.72e-39	0.35754	0.58	0.439	1.98e-34	1	AGAP1
LAMC11	9.09e-27	0.356462	0.583	0.48	4.83e-22	1	LAMC1
RACK11	5.94e-71	0.356041	0.828	0.613	3.16e-66	1	RACK1
FOXO11	8.28e-50	0.355857	0.778	0.615	4.4e-45	1	FOXO1
SLC9A91	6.26e-46	0.355817	0.391	0.254	3.33e-41	1	SLC9A9
HIVEP1	2.05e-37	0.354702	0.311	0.199	1.09e-32	1	HIVEP1
STEAP1B1	8.06e-69	0.354479	0.906	0.692	4.28e-64	1	STEAP1B
SKIL	5.54e-31	0.354087	0.522	0.408	2.94e-26	1	SKIL
RPS10-NUDT3	2.77e-60	0.352994	0.794	0.584	1.47e-55	1	RPS10-NUDT3
PHLPP1	1.71e-52	0.35293	0.312	0.18	9.08e-48	1	PHLPP1
BAZ1A	2.36e-29	0.352662	0.492	0.38	1.25e-24	1	BAZ1A
UGGT2	3.59e-35	0.350734	0.422	0.303	1.91e-30	1	UGGT2
SLC37A3	3.92e-55	0.349982	0.345	0.202	2.08e-50	1	SLC37A3
SSH2	1.14e-30	0.349521	0.479	0.362	6.06e-26	1	SSH2
MAFF	1.55e-35	0.348487	0.441	0.312	8.24e-31	1	MAFF
DRAM1	5.51e-42	0.347152	0.325	0.202	2.92e-37	1	DRAM1
NUP98	4.92e-53	0.34507	0.56	0.394	2.61e-48	1	NUP98
TRAF3	1.06e-36	0.345024	0.361	0.243	5.61e-32	1	TRAF3
ZBTB201	2.67e-63	0.344912	0.9	0.758	1.42e-58	1	ZBTB20
ZC3HAV1	4.45e-18	0.343395	0.369	0.285	2.37e-13	1	ZC3HAV1
FOSB	3.67e-11	0.343022	0.691	0.624	1.95e-06	1	FOSB
C5orf56	3.65e-15	0.342965	0.315	0.244	1.94e-10	1	C5orf56
STAG1	4.4e-51	0.342259	0.718	0.555	2.34e-46	1	STAG1
RAB8B	1.89e-40	0.340707	0.524	0.38	1e-35	1	RAB8B
RBMS31	2.05e-33	0.340196	0.622	0.491	1.09e-28	1	RBMS3
MT-RNR21	1.59e-69	0.339762	0.993	0.758	8.43e-65	1	MT-RNR2
DIP2C	3.08e-23	0.339753	0.453	0.356	1.64e-18	1	DIP2C
NFATC1	1.61e-25	0.339698	0.296	0.203	8.58e-21	1	NFATC1
TXNIP	5.58e-09	0.339296	0.578	0.523	0.00029637	1	TXNIP
TLN21	2.88e-32	0.337122	0.313	0.209	1.53e-27	1	TLN2
EEF1A1P51	3.36e-83	0.336934	0.858	0.635	1.79e-78	1	EEF1A1P5
ASAP2	6.77e-38	0.336744	0.323	0.207	3.6e-33	1	ASAP2
LDLRAD4	2.58e-16	0.335325	0.386	0.307	1.37e-11	1	LDLRAD4
PAPSS2	1.86e-22	0.333992	0.397	0.297	9.87e-18	1	PAPSS2
EML1	6.85e-60	0.332703	0.273	0.14	3.64e-55	1	EML1
NAALADL21	1.49e-52	0.331982	0.577	0.402	7.91e-48	1	NAALADL2
EIF1B	1.12e-19	0.328284	0.497	0.406	5.97e-15	1	EIF1B
UBAP1	4.4e-43	0.328278	0.513	0.364	2.34e-38	1	UBAP1
FOXO31	1.06e-31	0.325109	0.798	0.692	5.62e-27	1	FOXO3
SMIM14	1.05e-34	0.324783	0.458	0.336	5.6e-30	1	SMIM14
ZBTB16	7.18e-32	0.324064	0.672	0.539	3.82e-27	1	ZBTB16
ELL	1.95e-35	0.323882	0.474	0.344	1.03e-30	1	ELL
SIPA1L3	2.7e-28	0.321641	0.261	0.171	1.43e-23	1	SIPA1L3
TFPI	2.81e-46	0.320438	0.645	0.476	1.49e-41	1	TFPI
GABARAPL1	2.28e-33	0.319278	0.395	0.278	1.21e-28	1	GABARAPL1
RORA-AS11	3.36e-31	0.319246	0.365	0.254	1.78e-26	1	RORA-AS1
TXN	9.94e-12	0.319104	0.714	0.677	5.28e-07	1	TXN
MIR4300HG	4.49e-35	0.317431	0.481	0.351	2.39e-30	1	MIR4300HG
TUBB6	7.62e-30	0.31723	0.547	0.437	4.05e-25	1	TUBB6
TNFRSF12A	9.91e-15	0.315663	0.385	0.31	5.27e-10	1	TNFRSF12A
PLAUR	5.89e-18	0.31306	0.426	0.339	3.13e-13	1	PLAUR
ETF1	4.83e-24	0.312611	0.438	0.336	2.57e-19	1	ETF1
RPL9P91	4.07e-64	0.312387	0.793	0.572	2.16e-59	1	RPL9P9
NFIB	8.36e-31	0.312358	0.735	0.615	4.44e-26	1	NFIB
PNRC1	2.94e-09	0.312333	0.707	0.682	0.000156254	1	PNRC1
CPNE8	4.08e-31	0.312182	0.374	0.264	2.16e-26	1	CPNE8
RYBP	3.08e-16	0.31169	0.326	0.255	1.64e-11	1	RYBP
SOCS3	2.9e-17	0.311654	0.601	0.512	1.54e-12	1	SOCS3
WDFY2	1.19e-26	0.310226	0.298	0.206	6.3e-22	1	WDFY2
GALNT10	1.86e-21	0.310189	0.28	0.201	9.89e-17	1	GALNT10
SMG1P2	3.58e-35	0.309618	0.429	0.305	1.9e-30	1	SMG1P2
ZFAND3	1.23e-42	0.309239	0.756	0.601	6.51e-38	1	ZFAND3
SAMHD11	2.83e-28	0.309237	0.566	0.443	1.51e-23	1	SAMHD1
FLRT2	4.24e-41	0.30905	0.319	0.197	2.25e-36	1	FLRT2
RPS6KA3	9.29e-28	0.308369	0.478	0.366	4.94e-23	1	RPS6KA3
OOEP	1.68e-47	0.307872	0.425	0.279	8.93e-43	1	OOEP
ERC1	5.17e-33	0.307713	0.583	0.453	2.75e-28	1	ERC1
KLF9	1.07e-30	0.307587	0.638	0.52	5.7e-26	1	KLF9
HS6ST1	3.96e-32	0.306779	0.262	0.163	2.1e-27	1	HS6ST1
VCAN1	2.2e-15	0.306092	0.588	0.484	1.17e-10	1	VCAN
MT2P1	1.78e-46	0.306011	0.306	0.179	9.44e-42	1	MT2P1
SLC9B2	1.02e-48	0.305359	0.353	0.219	5.41e-44	1	SLC9B2
UHRF1BP1L	9.95e-39	0.304292	0.341	0.222	5.29e-34	1	UHRF1BP1L
PSME4	1.05e-34	0.302355	0.521	0.386	5.56e-30	1	PSME4
SELENOF1	8.54e-52	0.30104	0.514	0.352	4.53e-47	1	SELENOF
ACOX1	2.12e-28	0.300382	0.281	0.187	1.12e-23	1	ACOX1
RB1CC1	2.11e-24	0.300098	0.516	0.406	1.12e-19	1	RB1CC1
UBC	2.16e-07	0.298315	0.873	0.853	0.0114893	1	UBC
ITPKC	1.26e-20	0.297911	0.279	0.196	6.67e-16	1	ITPKC
DAGLB1	1.35e-52	0.297362	0.598	0.42	7.16e-48	1	DAGLB
RPS29	2.46e-45	0.295938	0.93	0.922	1.31e-40	1	RPS29
PIK3R1	1.98e-07	0.295837	0.443	0.392	0.0105316	1	PIK3R1
BTG2	6.56e-19	0.295408	0.484	0.389	3.49e-14	1	BTG2
ASXL1	8.76e-33	0.295221	0.55	0.422	4.66e-28	1	ASXL1
CAVIN1	3.87e-51	0.295062	0.563	0.387	2.05e-46	1	CAVIN1
RPL26P19	4.09e-44	0.294901	0.418	0.277	2.17e-39	1	RPL26P19
HIVEP2	1.33e-25	0.294865	0.431	0.326	7.05e-21	1	HIVEP2
EVI5	8.8e-24	0.294417	0.561	0.457	4.67e-19	1	EVI5
URGCP-MRPS24	3.75e-43	0.293406	0.416	0.279	1.99e-38	1	URGCP-MRPS24
NPIPB3	8.62e-47	0.292368	0.574	0.411	4.58e-42	1	NPIPB3
OLFML3	2.37e-36	0.292184	0.537	0.387	1.26e-31	1	OLFML3
DNM11	1.6e-40	0.29143	0.31	0.191	8.5e-36	1	DNM1
MTHFD1L	8.25e-41	0.290412	0.636	0.481	4.38e-36	1	MTHFD1L
MAGI2-AS3	2.74e-44	0.289644	0.273	0.159	1.46e-39	1	MAGI2-AS3
MAPKAPK2	4.36e-20	0.289265	0.44	0.347	2.31e-15	1	MAPKAPK2
EEF1B2P6	1.7e-48	0.288572	0.513	0.349	9.06e-44	1	EEF1B2P6
PBX1	6.08e-16	0.287713	0.661	0.586	3.23e-11	1	PBX1
MFHAS1	7.66e-16	0.287482	0.338	0.265	4.07e-11	1	MFHAS1
ACLY	9.77e-30	0.286702	0.262	0.169	5.19e-25	1	ACLY
RPL7P91	2.51e-52	0.286603	0.738	0.551	1.34e-47	1	RPL7P9
PALM	2.85e-47	0.286267	0.256	0.138	1.51e-42	1	PALM
HSPB8	1.42e-24	0.286172	0.328	0.23	7.52e-20	1	HSPB8
C16orf89	1.85e-63	0.285602	0.251	0.115	9.8e-59	1	C16orf89
PRKCA1	8.45e-11	0.28539	0.495	0.431	4.49e-06	1	PRKCA
SDCBP	3.93e-28	0.284504	0.638	0.53	2.09e-23	1	SDCBP
ELMSAN1	8.51e-25	0.283369	0.374	0.275	4.52e-20	1	ELMSAN1
RPL34P18	4.69e-44	0.283207	0.384	0.245	2.49e-39	1	RPL34P18
NOP53	1.29e-46	0.282844	0.558	0.397	6.87e-42	1	NOP53
SPART	4.9e-39	0.282714	0.304	0.192	2.61e-34	1	SPART
RPL21P28	2.24e-40	0.282327	0.408	0.274	1.19e-35	1	RPL21P28
SPG11	1.28e-24	0.282236	0.365	0.267	6.78e-20	1	SPG11
RPL34	1.9e-61	0.28219	0.959	0.963	1.01e-56	1	RPL34
PRELP	7.97e-38	0.281007	0.54	0.381	4.23e-33	1	PRELP
SLC2A3	7.98e-19	0.280983	0.589	0.481	4.24e-14	1	SLC2A3
PMF1-BGLAP	5.32e-18	0.280916	0.323	0.244	2.83e-13	1	PMF1-BGLAP
AGO3	1.77e-25	0.280748	0.466	0.361	9.41e-21	1	AGO3
PRDM2	2.65e-30	0.280393	0.419	0.301	1.41e-25	1	PRDM2
QKI	1.84e-24	0.280131	0.574	0.46	9.77e-20	1	QKI
USP12	6.74e-28	0.279432	0.358	0.256	3.58e-23	1	USP12
RPL15P3	7.58e-39	0.27905	0.504	0.36	4.03e-34	1	RPL15P3
SNHG61	2.43e-47	0.278875	0.495	0.346	1.29e-42	1	SNHG6
PINK1-AS	3.52e-43	0.278685	0.356	0.23	1.87e-38	1	PINK1-AS
IPO7	3.39e-24	0.278356	0.43	0.331	1.8e-19	1	IPO7
CDC27	2.37e-09	0.276182	0.386	0.323	0.000126051	1	CDC27
GADD45B	0.000182494	0.276047	0.65	0.633	1	1	GADD45B
MDN1	1.51e-31	0.274495	0.462	0.337	8e-27	1	MDN1
DBN1	3.25e-46	0.274164	0.279	0.158	1.73e-41	1	DBN1
ZFP36L1	1.67e-05	0.273586	0.719	0.689	0.886257	1	ZFP36L1
CRY1	6.59e-32	0.273297	0.495	0.36	3.5e-27	1	CRY1
AMBRA1	2.46e-40	0.272825	0.629	0.47	1.31e-35	1	AMBRA1
ADGRL3-AS1	3.99e-45	0.272824	0.356	0.223	2.12e-40	1	ADGRL3-AS1
SH3D191	4.72e-34	0.272765	0.664	0.528	2.51e-29	1	SH3D19
STK3	1.22e-28	0.272365	0.583	0.465	6.46e-24	1	STK3
RPS6KA5	1.77e-17	0.270508	0.268	0.195	9.39e-13	1	RPS6KA5
CCDC200	9.97e-23	0.270245	0.35	0.255	5.3e-18	1	CCDC200
BMPR2	1.82e-10	0.270162	0.535	0.472	9.65e-06	1	BMPR2
BRAF	2.42e-23	0.269511	0.507	0.399	1.29e-18	1	BRAF
UTP4	2.42e-27	0.268811	0.314	0.215	1.28e-22	1	UTP4
ATP5MPL	2.03e-51	0.267616	0.638	0.455	1.08e-46	1	ATP5MPL
THBS2	3.79e-26	0.267498	0.468	0.345	2.01e-21	1	THBS2
WWTR1	8.68e-18	0.267346	0.447	0.358	4.61e-13	1	WWTR1
WDR43	6.17e-36	0.266834	0.365	0.243	3.28e-31	1	WDR43
PHLDB1	1.73e-22	0.265052	0.337	0.241	9.2e-18	1	PHLDB1
MAPK1	1.51e-23	0.264928	0.475	0.374	8.02e-19	1	MAPK1
S100A13	3.83e-32	0.263525	0.744	0.592	2.03e-27	1	S100A13
SPTAN1	3.9e-12	0.263497	0.456	0.382	2.07e-07	1	SPTAN1
ELF2	3.61e-19	0.263368	0.531	0.439	1.92e-14	1	ELF2
ELMO11	1.65e-50	0.262862	0.42	0.261	8.79e-46	1	ELMO1
GALNT2	4.97e-26	0.262583	0.448	0.339	2.64e-21	1	GALNT2
SLC25A37	5.57e-23	0.26258	0.361	0.264	2.96e-18	1	SLC25A37
NFKBIA	2.7e-08	0.262293	0.709	0.655	0.00143661	1	NFKBIA
SYNE11	5.13e-13	0.262224	0.551	0.478	2.72e-08	1	SYNE1
ZNF609	8.27e-27	0.26189	0.531	0.408	4.39e-22	1	ZNF609
RNF149	1.39e-23	0.261066	0.473	0.363	7.41e-19	1	RNF149
HDAC7	3.28e-34	0.260948	0.339	0.223	1.74e-29	1	HDAC7
PRKCE	1.82e-24	0.260791	0.454	0.347	9.64e-20	1	PRKCE
TRAF3IP2-AS1	2.66e-29	0.260124	0.331	0.227	1.41e-24	1	TRAF3IP2-AS1
SDC2	1.32e-14	0.25999	0.493	0.413	7.04e-10	1	SDC2
OPHN11	6.24e-25	0.259981	0.321	0.224	3.31e-20	1	OPHN1
PXDN	1.73e-24	0.259843	0.305	0.211	9.21e-20	1	PXDN
FAM208B	1.09e-23	0.259392	0.417	0.316	5.81e-19	1	FAM208B
RUFY3	4.55e-13	0.259331	0.411	0.342	2.41e-08	1	RUFY3
PXDC1	3.72e-47	0.259149	0.269	0.148	1.98e-42	1	PXDC1
NUPR1	7.61e-10	0.258244	0.714	0.663	4.04e-05	1	NUPR1
MBNL1	3.27e-17	0.25779	0.706	0.62	1.74e-12	1	MBNL1
GPC61	2.22e-51	0.257176	0.533	0.361	1.18e-46	1	GPC6
NOP58	3.21e-22	0.256957	0.483	0.378	1.71e-17	1	NOP58
NUTM2A-AS1	9.13e-29	0.256772	0.447	0.333	4.85e-24	1	NUTM2A-AS1
USP36	4.29e-28	0.256706	0.392	0.282	2.28e-23	1	USP36
RPL10	1.17e-49	0.256112	0.961	0.96	6.19e-45	1	RPL10
GATA6	1.81e-22	0.255927	0.332	0.237	9.61e-18	1	GATA6
RPL39	1.41e-41	0.25591	0.942	0.946	7.48e-37	1	RPL39
NHSL1	3.06e-27	0.255137	0.284	0.189	1.63e-22	1	NHSL1
ELK3	1.86e-23	0.254786	0.315	0.223	9.91e-19	1	ELK3
RPL3P41	3.52e-44	0.254078	0.834	0.63	1.87e-39	1	RPL3P4
GNG11	1.11e-32	0.254069	0.448	0.315	5.89e-28	1	GNG11
LINC004861	1.69e-43	0.253311	0.862	0.662	8.98e-39	1	LINC00486
YWHAG	1.1e-23	0.252657	0.438	0.339	5.85e-19	1	YWHAG
AFDN	1.53e-38	0.252338	0.339	0.218	8.15e-34	1	AFDN
PAM	1.13e-23	0.252226	0.595	0.483	5.99e-19	1	PAM
CMSS1	2.97e-14	0.252032	0.513	0.425	1.58e-09	1	CMSS1
RLF	1.21e-25	0.251342	0.441	0.332	6.42e-21	1	RLF
MT-TE	7.22e-18	0.250567	0.318	0.239	3.83e-13	1	MT-TE
PDLIM4	3.21e-42	0.250344	0.329	0.199	1.71e-37	1	PDLIM4
RGS5	0	3.12355	0.45	0.068	0	2	RGS5
MYL9	0	2.85209	0.918	0.589	0	2	MYL9
MYH11	0	2.76042	0.613	0.09	0	2	MYH11
TPM2	0	2.53951	0.887	0.571	0	2	TPM2
COX4I2	0	2.40151	0.513	0.031	0	2	COX4I2
INPP4B	0	2.36049	0.661	0.149	0	2	INPP4B
NDUFA4L2	0	2.27811	0.497	0.06	0	2	NDUFA4L2
DGKG	0	2.27352	0.57	0.108	0	2	DGKG
DES	0	2.1556	0.338	0.03	0	2	DES
TINAGL1	0	2.11438	0.595	0.021	0	2	TINAGL1
ACTG2	0	2.08124	0.388	0.03	0	2	ACTG2
PPP1R14A	0	2.00968	0.763	0.249	0	2	PPP1R14A
COL4A1	2.66e-295	1.96672	0.75	0.414	1.41e-290	2	COL4A1
TACC1	4.33e-207	1.9353	0.811	0.684	2.3e-202	2	TACC1
NOTCH3	0	1.92852	0.607	0.106	0	2	NOTCH3
HIGD1B	0	1.85112	0.387	0.031	0	2	HIGD1B
LDB3	0	1.84664	0.43	0.018	0	2	LDB3
NTRK3	0	1.84586	0.41	0.059	0	2	NTRK3
RCAN2	0	1.83988	0.574	0.142	0	2	RCAN2
ACTA2	2.41e-228	1.79204	0.592	0.256	1.28e-223	2	ACTA2
EGFL6	0	1.77338	0.515	0.132	0	2	EGFL6
COL4A2	3.91e-291	1.75436	0.778	0.469	2.07e-286	2	COL4A2
CLMN	0	1.75405	0.51	0.094	0	2	CLMN
CPM	0	1.69163	0.421	0.084	0	2	CPM
IGFBP7	0	1.68911	0.961	0.795	0	2	IGFBP7
PTEN	1.66e-170	1.67568	0.724	0.524	8.81e-166	2	PTEN
PLN	0	1.65366	0.363	0.038	0	2	PLN
ADAMTS9	1.94e-276	1.62436	0.557	0.183	1.03e-271	2	ADAMTS9
PDK4	2.46e-148	1.58287	0.637	0.378	1.31e-143	2	PDK4
DSTN	1.97e-181	1.5825	0.845	0.783	1.05e-176	2	DSTN
MCAM	0	1.56861	0.432	0.014	0	2	MCAM
LPP	0	1.56378	0.916	0.791	0	2	LPP
APOLD1	6.58e-185	1.53128	0.415	0.149	3.49e-180	2	APOLD1
PDGFRB	7.39e-242	1.53002	0.675	0.359	3.92e-237	2	PDGFRB
SORBS2	4.03e-218	1.5123	0.363	0.093	2.14e-213	2	SORBS2
GJA4	0	1.48718	0.368	0.007	0	2	GJA4
RGS6	1.76e-224	1.47023	0.276	0.047	9.33e-220	2	RGS6
CALD1	0	1.45994	0.976	0.874	0	2	CALD1
EPS8	1.09e-204	1.43786	0.607	0.314	5.78e-200	2	EPS8
PTP4A3	0	1.41558	0.366	0.031	0	2	PTP4A3
PDE3A	1.29e-200	1.41181	0.561	0.249	6.83e-196	2	PDE3A
MAP1B	1.09e-182	1.40328	0.661	0.4	5.78e-178	2	MAP1B
ADGRL3	1.52e-250	1.40015	0.335	0.065	8.07e-246	2	ADGRL3
MEF2C	3.86e-277	1.40004	0.48	0.138	2.05e-272	2	MEF2C
LMOD1	1.98e-290	1.39972	0.474	0.125	1.05e-285	2	LMOD1
ADCY3	2.23e-207	1.36884	0.458	0.162	1.18e-202	2	ADCY3
CNN1	3.94e-188	1.35879	0.366	0.107	2.09e-183	2	CNN1
CRIP1	1.61e-176	1.35744	0.803	0.581	8.55e-172	2	CRIP1
CSRP2	1.24e-226	1.3381	0.495	0.173	6.58e-222	2	CSRP2
CACNA1C1	1.53e-200	1.33589	0.756	0.494	8.11e-196	2	CACNA1C
ADGRF5	0	1.33448	0.349	0.019	0	2	ADGRF5
ARHGEF7	4.02e-144	1.32402	0.507	0.266	2.13e-139	2	ARHGEF7
MYO1B	2.32e-115	1.31307	0.572	0.365	1.23e-110	2	MYO1B
SNCG	5.13e-246	1.30459	0.307	0.054	2.73e-241	2	SNCG
RNF152	1.33e-283	1.30335	0.367	0.069	7.09e-279	2	RNF152
CDH6	0	1.29342	0.354	0.03	0	2	CDH6
MYL6	7.73e-297	1.29246	0.92	0.855	4.1e-292	2	MYL6
SYNPO2	8.67e-129	1.2851	0.45	0.217	4.61e-124	2	SYNPO2
FLNA	3.96e-133	1.27956	0.694	0.528	2.1e-128	2	FLNA
SOD3	1.17e-176	1.26532	0.759	0.537	6.2e-172	2	SOD3
MT1A1	1.3e-25	1.26043	0.396	0.307	6.92e-21	2	MT1A
GRK5	8.16e-118	1.24578	0.567	0.347	4.33e-113	2	GRK5
NID1	2.04e-153	1.23677	0.629	0.381	1.08e-148	2	NID1
ADAMTS9-AS2	1.07e-136	1.23298	0.559	0.307	5.66e-132	2	ADAMTS9-AS2
FAM162B	1.5e-176	1.21836	0.286	0.066	7.95e-172	2	FAM162B
KCNAB1	2.06e-107	1.21671	0.291	0.107	1.09e-102	2	KCNAB1
LARGE1	3.08e-96	1.20551	0.559	0.373	1.64e-91	2	LARGE1
EPAS1	1.7e-167	1.1863	0.631	0.371	9.02e-163	2	EPAS1
BCAM	2.42e-267	1.18581	0.321	0.054	1.29e-262	2	BCAM
CRIP2	9.58e-164	1.18471	0.616	0.363	5.09e-159	2	CRIP2
CHN1	1.64e-114	1.18286	0.456	0.233	8.73e-110	2	CHN1
ITGA11	1.26e-147	1.18149	0.609	0.353	6.69e-143	2	ITGA1
PPP1R12A	1.4e-160	1.1797	0.659	0.443	7.43e-156	2	PPP1R12A
TBC1D1	4.23e-171	1.17769	0.45	0.182	2.25e-166	2	TBC1D1
DMD	6.19e-122	1.17717	0.628	0.413	3.29e-117	2	DMD
ROCK2	7.92e-109	1.16714	0.611	0.427	4.2e-104	2	ROCK2
ARHGAP42	3.55e-117	1.16662	0.383	0.166	1.88e-112	2	ARHGAP42
FHL5	0	1.16228	0.292	0.014	0	2	FHL5
HIP1	1.26e-106	1.15532	0.558	0.35	6.7e-102	2	HIP1
RHOB	3.3e-143	1.14825	0.743	0.585	1.75e-138	2	RHOB
FAM129A	3.42e-126	1.14609	0.344	0.13	1.81e-121	2	FAM129A
ECE1	9.85e-167	1.1459	0.49	0.211	5.23e-162	2	ECE1
SORT1	9.65e-148	1.13722	0.402	0.152	5.13e-143	2	SORT1
SORBS11	4.19e-58	1.12754	0.431	0.282	2.22e-53	2	SORBS1
CAVIN3	1.11e-96	1.12678	0.52	0.34	5.89e-92	2	CAVIN3
ATP1B3	7.31e-32	1.12642	0.588	0.549	3.88e-27	2	ATP1B3
CAV1	1.14e-175	1.12588	0.723	0.47	6.07e-171	2	CAV1
WFDC1	5.93e-226	1.12118	0.329	0.068	3.15e-221	2	WFDC1
FRMD4A	1.99e-113	1.11568	0.519	0.293	1.06e-108	2	FRMD4A
ADAMTS4	2.14e-89	1.11566	0.322	0.138	1.13e-84	2	ADAMTS4
NCKAP5	1.82e-95	1.11181	0.297	0.118	9.69e-91	2	NCKAP5
MIR1244-2	2.42e-134	1.11174	0.733	0.593	1.29e-129	2	MIR1244-2
RBPMS	9.26e-139	1.11149	0.71	0.518	4.92e-134	2	RBPMS
CRISPLD21	2.01e-91	1.10475	0.803	0.739	1.07e-86	2	CRISPLD2
TPM1	1.9e-134	1.10419	0.688	0.48	1.01e-129	2	TPM1
ABLIM2	5.28e-207	1.10309	0.286	0.055	2.8e-202	2	ABLIM2
MT1M1	1.24e-70	1.09933	0.62	0.447	6.58e-66	2	MT1M
SPECC1	6.39e-134	1.09632	0.341	0.121	3.39e-129	2	SPECC1
KALRN1	4.61e-113	1.08156	0.448	0.219	2.45e-108	2	KALRN
PAG1	1.44e-95	1.07628	0.343	0.149	7.68e-91	2	PAG1
HES4	2.59e-155	1.07582	0.4	0.148	1.38e-150	2	HES4
FRY	4.59e-158	1.07361	0.356	0.116	2.44e-153	2	FRY
SOX5	4.83e-115	1.06968	0.47	0.242	2.57e-110	2	SOX5
MYH9	1.18e-172	1.06345	0.729	0.512	6.26e-168	2	MYH9
FAM13C	2.49e-158	1.06033	0.333	0.1	1.32e-153	2	FAM13C
PRKG11	1.31e-182	1.0591	0.865	0.702	6.97e-178	2	PRKG1
SELENOM	2.98e-92	1.05859	0.676	0.552	1.59e-87	2	SELENOM
GJC1	0	1.0576	0.296	0.034	0	2	GJC1
SPARCL1	5.39e-161	1.05641	0.928	0.819	2.86e-156	2	SPARCL1
MAP3K7CL	1.5e-216	1.04607	0.276	0.048	7.96e-212	2	MAP3K7CL
PLCB1	9.75e-98	1.04482	0.519	0.302	5.18e-93	2	PLCB1
ADAMTS1	1.06e-94	1.0386	0.499	0.291	5.63e-90	2	ADAMTS1
KLHL23	2.23e-243	1.03755	0.32	0.059	1.18e-238	2	KLHL23
TAGLN	5.48e-36	1.03132	0.279	0.16	2.91e-31	2	TAGLN
TRPC6	1.28e-119	1.03013	0.306	0.103	6.82e-115	2	TRPC6
TPPP3	2.71e-90	1.02512	0.46	0.258	1.44e-85	2	TPPP3
LGI4	0	1.02228	0.262	0.017	0	2	LGI4
HSPB1P1	1.21e-65	1.01745	0.63	0.525	6.45e-61	2	HSPB1P1
C2orf40	5.56e-155	1.01723	0.324	0.093	2.95e-150	2	C2orf40
ASAP1	1.13e-62	1.01545	0.655	0.597	5.98e-58	2	ASAP1
PARM1	0	1.0069	0.318	0.028	0	2	PARM1
CARMN	5.99e-160	0.998465	0.252	0.054	3.18e-155	2	CARMN
FKBP5	2.53e-90	0.998334	0.755	0.648	1.35e-85	2	FKBP5
EBF11	5.24e-163	0.995218	0.701	0.396	2.78e-158	2	EBF1
PDGFA	1.46e-161	0.992317	0.282	0.069	7.73e-157	2	PDGFA
JAG1	4.47e-106	0.989676	0.413	0.196	2.38e-101	2	JAG1
CRIM1	3.33e-85	0.985939	0.508	0.309	1.77e-80	2	CRIM1
HSPB1	5.94e-120	0.977884	0.865	0.818	3.16e-115	2	HSPB1
TOB1	5e-50	0.960693	0.448	0.322	2.66e-45	2	TOB1
DAAM2	2.36e-133	0.955291	0.344	0.119	1.25e-128	2	DAAM2
COX7A1	1.74e-109	0.955008	0.619	0.427	9.22e-105	2	COX7A1
SEPT4	5.41e-197	0.948717	0.349	0.086	2.87e-192	2	SEPT4
PTMA	1.35e-260	0.946785	0.961	0.92	7.15e-256	2	PTMA
MTHFD2	5.34e-96	0.935987	0.406	0.207	2.83e-91	2	MTHFD2
BCAS31	1.89e-71	0.934433	0.626	0.501	1e-66	2	BCAS3
PLCE1	6.2e-80	0.934361	0.384	0.205	3.29e-75	2	PLCE1
ACTB	2.59e-153	0.932419	0.969	0.946	1.38e-148	2	ACTB
CDH13	1.37e-101	0.930537	0.365	0.156	7.3e-97	2	CDH13
EFHD1	9.6e-203	0.921411	0.331	0.077	5.1e-198	2	EFHD1
TBX5	3.58e-39	0.920321	0.289	0.172	1.9e-34	2	TBX5
ITGA7	5.23e-258	0.918259	0.27	0.036	2.78e-253	2	ITGA7
PHLDA1	6.03e-63	0.917371	0.48	0.328	3.21e-58	2	PHLDA1
HEYL	8.41e-239	0.916845	0.291	0.047	4.47e-234	2	HEYL
MFGE8	5.12e-95	0.912863	0.638	0.483	2.72e-90	2	MFGE8
C1QTNF1	1.48e-124	0.909656	0.371	0.148	7.85e-120	2	C1QTNF1
SH3BGRL	1.12e-108	0.908457	0.657	0.508	5.96e-104	2	SH3BGRL
CAV2	2.89e-106	0.906283	0.46	0.244	1.53e-101	2	CAV2
STOM	2.8e-75	0.901232	0.561	0.42	1.49e-70	2	STOM
SLIT3	2.32e-53	0.898342	0.646	0.555	1.23e-48	2	SLIT3
DTWD2	2.94e-75	0.894914	0.625	0.515	1.56e-70	2	DTWD2
ESAM	0	0.890269	0.257	0.008	0	2	ESAM
TSC22D1	1.47e-78	0.885646	0.659	0.525	7.8e-74	2	TSC22D1
ZFHX31	1.09e-88	0.876673	0.688	0.544	5.81e-84	2	ZFHX3
CNTN41	1.51e-73	0.86796	0.367	0.189	8e-69	2	CNTN4
RAPGEF5	3.33e-112	0.864584	0.294	0.097	1.77e-107	2	RAPGEF5
FCHSD2	6.9e-37	0.85875	0.445	0.339	3.67e-32	2	FCHSD2
ID4	2.81e-47	0.853108	0.312	0.179	1.49e-42	2	ID4
IGFBP2	6.3e-66	0.851362	0.346	0.175	3.35e-61	2	IGFBP2
SOX6	7.51e-66	0.848608	0.287	0.134	3.99e-61	2	SOX6
UBA2	1.6e-68	0.844966	0.496	0.348	8.48e-64	2	UBA2
LINC01619	1.07e-52	0.844906	0.548	0.421	5.69e-48	2	LINC01619
EDNRB	1.49e-203	0.833874	0.268	0.047	7.93e-199	2	EDNRB
ISYNA1	3.06e-166	0.830786	0.305	0.078	1.63e-161	2	ISYNA1
SELENOW	2.24e-66	0.83073	0.531	0.401	1.19e-61	2	SELENOW
IMMP2L	5.69e-36	0.828567	0.544	0.464	3.02e-31	2	IMMP2L
CSRP1	5.96e-46	0.822321	0.508	0.389	3.17e-41	2	CSRP1
ARHGDIB	4.06e-54	0.817805	0.371	0.223	2.16e-49	2	ARHGDIB
SLC7A2	1.48e-108	0.815974	0.269	0.086	7.84e-104	2	SLC7A2
TGFB1I1	1.24e-73	0.814641	0.433	0.259	6.61e-69	2	TGFB1I1
FRZB	1.66e-92	0.812739	0.406	0.19	8.84e-88	2	FRZB
TMEM131L	2.45e-46	0.811292	0.288	0.161	1.3e-41	2	TMEM131L
COL18A1	4.7e-64	0.809792	0.463	0.301	2.5e-59	2	COL18A1
AKAP121	1.28e-26	0.807567	0.622	0.566	6.82e-22	2	AKAP12
GUCY1A2	1.52e-39	0.803377	0.297	0.178	8.09e-35	2	GUCY1A2
HIPK2	3.61e-48	0.794596	0.471	0.347	1.92e-43	2	HIPK2
ZBTB161	3.88e-89	0.788511	0.729	0.548	2.06e-84	2	ZBTB16
MYO101	7.03e-35	0.786726	0.375	0.266	3.74e-30	2	MYO10
SYS1-DBNDD2	1.42e-95	0.77731	0.344	0.154	7.52e-91	2	SYS1-DBNDD2
NR2F2	1.27e-61	0.769385	0.425	0.26	6.74e-57	2	NR2F2
GPM6B1	1.04e-81	0.768586	0.373	0.18	5.51e-77	2	GPM6B
SEPT7	5.15e-80	0.767673	0.716	0.65	2.74e-75	2	SEPT7
MALAT11	1.75e-132	0.767425	0.997	0.997	9.31e-128	2	MALAT1
SYNE2	1.12e-83	0.762396	0.391	0.199	5.95e-79	2	SYNE2
ARHGEF17	3.41e-108	0.757107	0.279	0.094	1.81e-103	2	ARHGEF17
MAGI1	1.4e-57	0.754437	0.393	0.234	7.41e-53	2	MAGI1
RAPGEF2	1.82e-31	0.753333	0.396	0.294	9.67e-27	2	RAPGEF2
MYLK1	2.62e-62	0.751023	0.57	0.406	1.39e-57	2	MYLK
AOC3	1.77e-78	0.747751	0.397	0.202	9.42e-74	2	AOC3
BCL2L14	5.44e-48	0.745655	0.575	0.476	2.89e-43	2	BCL2L14
MT1E	1.24e-48	0.745244	0.743	0.66	6.6e-44	2	MT1E
NEURL1B	9.94e-78	0.744161	0.278	0.118	5.28e-73	2	NEURL1B
SGIP11	4.87e-20	0.740168	0.312	0.231	2.59e-15	2	SGIP1
NUDT4	1.44e-35	0.73822	0.408	0.306	7.64e-31	2	NUDT4
CAMK1D	3.65e-13	0.735259	0.409	0.357	1.94e-08	2	CAMK1D
TJP1	2.44e-40	0.734939	0.538	0.456	1.29e-35	2	TJP1
SMIM12	5.47e-61	0.733524	0.312	0.164	2.9e-56	2	SMIM12
RASAL21	5e-61	0.731702	0.639	0.503	2.66e-56	2	RASAL2
RRAD	4.69e-82	0.731204	0.286	0.112	2.49e-77	2	RRAD
PDLIM7	4.44e-45	0.729747	0.483	0.367	2.36e-40	2	PDLIM7
TBX2	8.72e-81	0.722878	0.326	0.143	4.63e-76	2	TBX2
NCK2	8.89e-76	0.721905	0.272	0.115	4.72e-71	2	NCK2
MT2A1	3.04e-35	0.72148	0.941	0.929	1.61e-30	2	MT2A
OAZ2	3.69e-43	0.721197	0.422	0.308	1.96e-38	2	OAZ2
ELL21	1.03e-25	0.719623	0.609	0.563	5.47e-21	2	ELL2
SH3RF3	2.63e-42	0.71819	0.477	0.357	1.4e-37	2	SH3RF3
CHCHD10	2.29e-76	0.715066	0.395	0.207	1.22e-71	2	CHCHD10
BTBD9	2.31e-15	0.710384	0.423	0.38	1.23e-10	2	BTBD9
MSRB3	4.09e-51	0.70561	0.491	0.363	2.17e-46	2	MSRB3
NEXN	2.32e-40	0.703771	0.485	0.37	1.23e-35	2	NEXN
CRYAB	1.47e-34	0.700964	0.487	0.391	7.79e-30	2	CRYAB
PDZD2	2.56e-05	0.689952	0.25	0.228	1	2	PDZD2
PPP1R12B	5.49e-43	0.683793	0.493	0.379	2.92e-38	2	PPP1R12B
LHFPL61	1.16e-39	0.67514	0.607	0.52	6.17e-35	2	LHFPL6
DLC11	4.82e-15	0.674599	0.576	0.569	2.56e-10	2	DLC1
RFTN1	1.48e-25	0.668869	0.283	0.195	7.88e-21	2	RFTN1
SLC39A11	3.06e-26	0.668306	0.391	0.308	1.63e-21	2	SLC39A11
EDIL31	6.83e-68	0.668078	0.397	0.212	3.63e-63	2	EDIL3
ID1	1.06e-15	0.6637	0.27	0.203	5.64e-11	2	ID1
RGS16	4.01e-25	0.662092	0.269	0.171	2.13e-20	2	RGS16
ITM2C	1.12e-45	0.661696	0.369	0.231	5.93e-41	2	ITM2C
GPX31	1.72e-74	0.660822	0.72	0.528	9.13e-70	2	GPX3
ITPR11	8.04e-44	0.659504	0.447	0.31	4.27e-39	2	ITPR1
CD151	2.89e-35	0.659449	0.558	0.501	1.54e-30	2	CD151
NFASC	1.08e-77	0.658801	0.254	0.097	5.73e-73	2	NFASC
EDNRA1	1.56e-54	0.658403	0.365	0.205	8.29e-50	2	EDNRA
SEMA5A	8e-48	0.658321	0.329	0.189	4.25e-43	2	SEMA5A
PPP1CB1	4.86e-39	0.658261	0.694	0.662	2.58e-34	2	PPP1CB
FBLIM1	4.27e-60	0.654794	0.377	0.213	2.27e-55	2	FBLIM1
MYO1D1	9.75e-45	0.65469	0.507	0.372	5.18e-40	2	MYO1D
ARHGAP261	4.25e-21	0.642691	0.403	0.324	2.26e-16	2	ARHGAP26
TNS1	7.87e-50	0.640107	0.561	0.439	4.18e-45	2	TNS1
ARHGAP15	4.63e-33	0.638822	0.304	0.192	2.46e-28	2	ARHGAP15
CEBPD	5.07e-35	0.631156	0.675	0.621	2.69e-30	2	CEBPD
TLN1	5.96e-32	0.630614	0.465	0.38	3.17e-27	2	TLN1
SLC44A2	3.71e-50	0.628642	0.277	0.144	1.97e-45	2	SLC44A2
TANC11	7.41e-28	0.627265	0.471	0.38	3.94e-23	2	TANC1
ANXA6	2.83e-36	0.626366	0.502	0.411	1.5e-31	2	ANXA6
ACTN1	1.01e-34	0.625017	0.531	0.439	5.39e-30	2	ACTN1
BBX	4.31e-32	0.624434	0.497	0.416	2.29e-27	2	BBX
ARHGAP29	5.48e-47	0.624234	0.314	0.178	2.91e-42	2	ARHGAP29
UTRN	3.55e-31	0.62381	0.579	0.522	1.88e-26	2	UTRN
SMOC2	3.39e-40	0.623657	0.307	0.181	1.8e-35	2	SMOC2
EHD2	6.66e-36	0.614833	0.361	0.25	3.54e-31	2	EHD2
ARHGAP61	3e-42	0.611829	0.517	0.385	1.59e-37	2	ARHGAP6
PDLIM5	1.75e-33	0.610776	0.575	0.509	9.27e-29	2	PDLIM5
TASP1	2.14e-18	0.60868	0.371	0.304	1.14e-13	2	TASP1
KIAA0040	7.25e-74	0.606673	0.252	0.098	3.85e-69	2	KIAA0040
ATP10A	3.99e-42	0.605442	0.388	0.252	2.12e-37	2	ATP10A
MGST3	6.09e-43	0.605034	0.646	0.595	3.24e-38	2	MGST3
SLC8A1	6.22e-18	0.602061	0.267	0.191	3.31e-13	2	SLC8A1
PICALM	3.32e-25	0.599122	0.568	0.514	1.76e-20	2	PICALM
BGN1	5.88e-34	0.598216	0.699	0.604	3.12e-29	2	BGN
ZNF331	0.00425681	0.59599	0.291	0.29	1	2	ZNF331
NCALD	5.44e-56	0.585947	0.37	0.21	2.89e-51	2	NCALD
PTMAP5	1.01e-28	0.583231	0.413	0.328	5.36e-24	2	PTMAP5
CDKN1A	9.37e-19	0.58129	0.483	0.429	4.98e-14	2	CDKN1A
RERG	5.87e-32	0.580786	0.415	0.298	3.12e-27	2	RERG
ACTN4	4.24e-24	0.580283	0.414	0.338	2.26e-19	2	ACTN4
NHS	1.51e-32	0.580137	0.273	0.164	8.03e-28	2	NHS
H2AFJ	4.37e-35	0.578757	0.55	0.475	2.32e-30	2	H2AFJ
NBEAL1	5.14e-23	0.570993	0.601	0.58	2.73e-18	2	NBEAL1
ID3	6.65e-15	0.56975	0.495	0.434	3.53e-10	2	ID3
CARMIL11	1.04e-18	0.567686	0.58	0.533	5.53e-14	2	CARMIL1
BCL6	1.74e-23	0.561837	0.336	0.25	9.25e-19	2	BCL6
TM4SF1	5.16e-98	0.561236	0.393	0.167	2.74e-93	2	TM4SF1
DGKH	2.18e-21	0.561065	0.428	0.352	1.16e-16	2	DGKH
VPS13D	5.74e-17	0.560894	0.403	0.348	3.05e-12	2	VPS13D
ADGRE31	4.46e-22	0.557421	0.47	0.415	2.37e-17	2	ADGRE3
ATP2A2	4.79e-07	0.549056	0.41	0.407	0.0254642	2	ATP2A2
SGCA	6.88e-62	0.546697	0.269	0.116	3.66e-57	2	SGCA
SMTN	1.09e-26	0.545385	0.277	0.183	5.81e-22	2	SMTN
PACSIN2	2.44e-25	0.542312	0.463	0.379	1.3e-20	2	PACSIN2
NDUFA4	1.98e-06	0.538626	0.608	0.733	0.105369	2	NDUFA4
PARD3	1.02e-10	0.535157	0.603	0.621	5.42e-06	2	PARD3
ADAMTSL31	5.55e-17	0.534885	0.259	0.184	2.95e-12	2	ADAMTSL3
MAML31	5.45e-19	0.528249	0.349	0.266	2.89e-14	2	MAML3
PRR161	4.54e-23	0.520756	0.267	0.175	2.41e-18	2	PRR16
HES1	9.31e-26	0.517874	0.353	0.243	4.95e-21	2	HES1
PFN1	2.92e-50	0.515566	0.782	0.752	1.55e-45	2	PFN1
CERS61	2.99e-16	0.515471	0.34	0.273	1.59e-11	2	CERS6
RPS7	3.35e-78	0.506583	0.872	0.84	1.78e-73	2	RPS7
FILIP1	5.09e-29	0.50644	0.398	0.286	2.7e-24	2	FILIP1
MGST2	4.45e-26	0.501253	0.583	0.548	2.37e-21	2	MGST2
JADE1	9.41e-25	0.500866	0.281	0.187	5e-20	2	JADE1
COX6A1	7.54e-34	0.500161	0.647	0.614	4e-29	2	COX6A1
TLE1	6.1e-17	0.493827	0.367	0.298	3.24e-12	2	TLE1
SDC21	2.22e-25	0.492675	0.503	0.423	1.18e-20	2	SDC2
COX7A2	1.7e-31	0.490222	0.674	0.65	9.03e-27	2	COX7A2
CD59	2.94e-18	0.489081	0.633	0.651	1.56e-13	2	CD59
MRTFB	1.07e-22	0.488211	0.251	0.167	5.71e-18	2	MRTFB
VASP	2.67e-21	0.484855	0.287	0.204	1.42e-16	2	VASP
NDRG2	6.03e-36	0.484554	0.329	0.2	3.2e-31	2	NDRG2
AXL1	4.43e-14	0.484265	0.517	0.493	2.35e-09	2	AXL
SKP1	2.09e-52	0.483174	0.776	0.763	1.11e-47	2	SKP1
PAWR	4.58e-18	0.47938	0.336	0.256	2.44e-13	2	PAWR
ST5	1.17e-06	0.477273	0.277	0.249	0.0623831	2	ST5
TACC2	3.29e-20	0.475221	0.275	0.194	1.75e-15	2	TACC2
ISG15	2.3e-10	0.472884	0.279	0.228	1.22e-05	2	ISG15
PKIG	5.51e-17	0.472078	0.46	0.409	2.93e-12	2	PKIG
RSU1	7.93e-14	0.471564	0.4	0.352	4.21e-09	2	RSU1
AGAP11	0.000298555	0.470815	0.459	0.482	1	2	AGAP1
MAPRE2	9.21e-14	0.468448	0.265	0.204	4.89e-09	2	MAPRE2
GUCY1A11	1.82e-27	0.466732	0.299	0.196	9.66e-23	2	GUCY1A1
FABP4	2.28e-22	0.465446	0.274	0.184	1.21e-17	2	FABP4
MKLN1	2.01e-14	0.462877	0.531	0.507	1.07e-09	2	MKLN1
RABGAP1	4.46e-15	0.460649	0.355	0.296	2.37e-10	2	RABGAP1
COX6A1P2	2.13e-15	0.459215	0.386	0.335	1.13e-10	2	COX6A1P2
FILIP1L	1.15e-07	0.45891	0.376	0.351	0.00612004	2	FILIP1L
ATP5MD	2.84e-21	0.457595	0.529	0.469	1.51e-16	2	ATP5MD
ATP5F1B	4.61e-17	0.457126	0.398	0.343	2.45e-12	2	ATP5F1B
IFITM3	1.03e-50	0.456136	0.913	0.898	5.49e-46	2	IFITM3
CTBP2	3.12e-11	0.454296	0.365	0.327	1.66e-06	2	CTBP2
FRG1HP	6.75e-14	0.450685	0.321	0.265	3.58e-09	2	FRG1HP
PPIA	3.05e-33	0.449524	0.736	0.718	1.62e-28	2	PPIA
IGFBP51	1.25e-16	0.448626	0.537	0.46	6.64e-12	2	IGFBP5
SMURF1	2.35e-09	0.446686	0.356	0.323	0.000124812	2	SMURF1
CCNH	1.1e-08	0.445999	0.283	0.242	0.00058518	2	CCNH
ATP5MC2	8.61e-25	0.445217	0.568	0.502	4.58e-20	2	ATP5MC2
COX7B	8.04e-17	0.443951	0.547	0.531	4.27e-12	2	COX7B
TRAK1	1.88e-09	0.443625	0.423	0.394	9.98e-05	2	TRAK1
SBDS	2.73e-13	0.440235	0.469	0.444	1.45e-08	2	SBDS
LINC00174	3.87e-13	0.439291	0.418	0.387	2.06e-08	2	LINC00174
CCDC102B1	8.68e-07	0.438148	0.408	0.382	0.0461075	2	CCDC102B
MRPL33	1.14e-09	0.437218	0.448	0.438	6.07e-05	2	MRPL33
PTGIR	2.36e-29	0.436761	0.258	0.151	1.25e-24	2	PTGIR
ANKRD101	9.19e-10	0.436444	0.555	0.569	4.88e-05	2	ANKRD10
MGAT5	1.96e-13	0.434889	0.271	0.21	1.04e-08	2	MGAT5
SSBP3	1.12e-08	0.434207	0.331	0.299	0.000595839	2	SSBP3
FGD4	3.32e-20	0.427701	0.327	0.236	1.76e-15	2	FGD4
IFITM21	8.08e-29	0.425262	0.852	0.856	4.29e-24	2	IFITM2
MPRIP	3.07e-11	0.425176	0.415	0.38	1.63e-06	2	MPRIP
TNS2	1.72e-11	0.422608	0.28	0.223	9.15e-07	2	TNS2
MTUS1	5.63e-14	0.41946	0.302	0.237	2.99e-09	2	MTUS1
CYCS	4.46e-06	0.415566	0.452	0.455	0.237193	2	CYCS
SBF21	1.02e-13	0.414505	0.633	0.625	5.43e-09	2	SBF2
CDC42EP4	4.31e-17	0.413399	0.302	0.223	2.29e-12	2	CDC42EP4
ANAPC16	3.9e-09	0.412911	0.476	0.473	0.000207335	2	ANAPC16
NDUFB10	2.27e-12	0.411219	0.466	0.442	1.2e-07	2	NDUFB10
CAVIN11	3.08e-12	0.411149	0.456	0.432	1.64e-07	2	CAVIN1
MOB3B	1.48e-11	0.410578	0.29	0.231	7.88e-07	2	MOB3B
CPE1	4.12e-10	0.408423	0.417	0.37	2.19e-05	2	CPE
ARIH1	0.000227369	0.406902	0.505	0.526	1	2	ARIH1
CHURC1	1.74e-10	0.40659	0.42	0.397	9.26e-06	2	CHURC1
TPM4	1.84e-18	0.405593	0.66	0.663	9.79e-14	2	TPM4
ETV6	8.68e-13	0.404858	0.411	0.36	4.61e-08	2	ETV6
SORBS3	4.19e-13	0.404064	0.284	0.226	2.23e-08	2	SORBS3
TOB2	3.74e-06	0.402451	0.259	0.23	0.198511	2	TOB2
PLCB41	1.87e-15	0.400564	0.267	0.193	9.95e-11	2	PLCB4
CHSY1	0.000293616	0.399088	0.292	0.277	1	2	CHSY1
CSNK1E	2.43e-09	0.397882	0.265	0.221	0.000129352	2	CSNK1E
SH3KBP1	0.00161531	0.397361	0.332	0.334	1	2	SH3KBP1
LINC01278	2.53e-10	0.396111	0.257	0.208	1.34e-05	2	LINC01278
UQCRB	1.17e-21	0.395256	0.718	0.717	6.19e-17	2	UQCRB
RPS7P1	3.34e-12	0.393971	0.415	0.375	1.77e-07	2	RPS7P1
JUNB1	3.73e-07	0.392902	0.77	0.814	0.0198398	2	JUNB
ZBTB38	5.68e-10	0.392625	0.343	0.298	3.02e-05	2	ZBTB38
CASC151	1.33e-11	0.39149	0.451	0.402	7.07e-07	2	CASC15
TMSB4X	6.39e-60	0.389053	0.992	0.986	3.4e-55	2	TMSB4X
HCFC1R1	3.11e-07	0.388067	0.429	0.414	0.0165312	2	HCFC1R1
ALDOA	5.07e-19	0.387598	0.671	0.666	2.69e-14	2	ALDOA
MEF2D	1.3e-11	0.387287	0.26	0.203	6.91e-07	2	MEF2D
PTK2	5.82e-17	0.385607	0.618	0.586	3.09e-12	2	PTK2
RAP1A	8.47e-06	0.385047	0.445	0.453	0.449917	2	RAP1A
MYLIP	2.89e-16	0.382143	0.269	0.19	1.53e-11	2	MYLIP
WDR1	2.22e-06	0.380818	0.344	0.326	0.117935	2	WDR1
LBH1	1.55e-13	0.374808	0.443	0.376	8.22e-09	2	LBH
EZR	1.06e-24	0.373348	0.472	0.374	5.62e-20	2	EZR
CRTC3	7.41e-06	0.372088	0.372	0.362	0.393425	2	CRTC3
NDUFB7	6.88e-10	0.371887	0.505	0.502	3.65e-05	2	NDUFB7
RYR21	1.31e-38	0.369467	0.529	0.363	6.98e-34	2	RYR2
CREB3L2	2.53e-05	0.367882	0.353	0.337	1	2	CREB3L2
MAP1LC3A	3.11e-06	0.367149	0.334	0.308	0.165362	2	MAP1LC3A
CFL1	2.42e-29	0.36321	0.785	0.77	1.29e-24	2	CFL1
MAP3K20	3.6e-12	0.358393	0.435	0.396	1.91e-07	2	MAP3K20
NXN1	0.00932914	0.358234	0.282	0.275	1	2	NXN
COX17	0.000289346	0.358096	0.338	0.332	1	2	COX17
PSME1	2.37e-07	0.3573	0.48	0.477	0.012576	2	PSME1
PPIAP31	2.66e-07	0.354895	0.306	0.277	0.0141166	2	PPIAP31
PPDPF	1.38e-17	0.353988	0.71	0.715	7.34e-13	2	PPDPF
DENND2A1	7.32e-06	0.353618	0.317	0.289	0.388996	2	DENND2A
COX5B	2.28e-16	0.353335	0.637	0.637	1.21e-11	2	COX5B
CACNB21	2.37e-15	0.352816	0.473	0.4	1.26e-10	2	CACNB2
SLMAP	0.00634593	0.352724	0.343	0.349	1	2	SLMAP
BTG21	0.00124604	0.35019	0.42	0.415	1	2	BTG2
PDE8A	0.000707058	0.348588	0.357	0.361	1	2	PDE8A
PTPRG2	1.15e-17	0.34812	0.764	0.733	6.09e-13	2	PTPRG
VCL	3.88e-07	0.346716	0.497	0.489	0.0205897	2	VCL
ATP5IF1	4.93e-09	0.345257	0.348	0.312	0.000262102	2	ATP5IF1
PON21	0.000112943	0.342848	0.324	0.313	1	2	PON2
PTMS	1.1e-15	0.342748	0.649	0.632	5.85e-11	2	PTMS
PTPRK1	7.17e-09	0.339682	0.368	0.324	0.000380734	2	PTPRK
UBXN1	0.000136442	0.337728	0.392	0.388	1	2	UBXN1
FXYD1	1.37e-08	0.335688	0.509	0.492	0.000726095	2	FXYD1
DYNLRB1	1.59e-06	0.334909	0.468	0.468	0.084302	2	DYNLRB1
KLF12	2.63e-07	0.334292	0.313	0.273	0.0139821	2	KLF12
ARHGAP101	6.46e-13	0.332419	0.583	0.543	3.43e-08	2	ARHGAP10
CYB5R3	1.14e-08	0.330885	0.512	0.515	0.00060401	2	CYB5R3
ATP6V1E1	8.58e-05	0.33055	0.318	0.307	1	2	ATP6V1E1
GNAS	0.00036521	0.329564	0.6	0.641	1	2	GNAS
NDUFB4	3.52e-06	0.327916	0.498	0.506	0.187222	2	NDUFB4
ATP5PF	7.06e-07	0.325943	0.445	0.44	0.0374909	2	ATP5PF
SRSF3	3.6e-08	0.323913	0.574	0.582	0.00191309	2	SRSF3
DLEU2	7.05e-06	0.323293	0.255	0.222	0.374773	2	DLEU2
H3F3B	2.38e-33	0.322772	0.887	0.888	1.27e-28	2	H3F3B
JPT1	5.07e-16	0.321981	0.587	0.545	2.69e-11	2	JPT1
KCNT2	6.22e-09	0.320447	0.302	0.253	0.000330319	2	KCNT2
COX14	9.19e-06	0.319225	0.358	0.341	0.488417	2	COX14
PLS3	2.56e-06	0.319142	0.388	0.369	0.136153	2	PLS3
NDUFA5	0.000107659	0.318461	0.372	0.366	1	2	NDUFA5
B2M	9.37e-33	0.318193	0.977	0.981	4.98e-28	2	B2M
ETS2	0.000104377	0.315084	0.301	0.279	1	2	ETS2
ATP5MC3	1.8e-06	0.314807	0.402	0.385	0.0957505	2	ATP5MC3
COX8A	3.37e-08	0.313979	0.53	0.533	0.00178889	2	COX8A
MDM2	0.00738344	0.313385	0.267	0.262	1	2	MDM2
PHACTR4	0.00774099	0.312461	0.26	0.253	1	2	PHACTR4
NDUFB9	5.33e-06	0.31162	0.477	0.481	0.283281	2	NDUFB9
PTBP21	0.000695098	0.311399	0.365	0.361	1	2	PTBP2
FAM168A	1.91e-07	0.310207	0.412	0.389	0.0101728	2	FAM168A
CCSER11	1.67e-18	0.309635	0.766	0.712	8.88e-14	2	CCSER1
COX7C	3.93e-14	0.309516	0.754	0.772	2.09e-09	2	COX7C
MYL12A	3e-07	0.309066	0.634	0.665	0.0159545	2	MYL12A
PFDN5	5.24e-25	0.305396	0.817	0.821	2.78e-20	2	PFDN5
KANK2	4.63e-05	0.303564	0.361	0.346	1	2	KANK2
SSBP21	2.62e-08	0.302786	0.548	0.544	0.00139162	2	SSBP2
H2AFZ	6.43e-06	0.302683	0.485	0.478	0.34177	2	H2AFZ
RNF115	0.0059117	0.299878	0.31	0.309	1	2	RNF115
NDUFB1	6.02e-07	0.299653	0.544	0.557	0.0319627	2	NDUFB1
SERPINB6	1.78e-05	0.299448	0.323	0.304	0.947572	2	SERPINB6
ATP5F1D	3.11e-09	0.297233	0.458	0.432	0.000165209	2	ATP5F1D
UQCRC1	0.000589799	0.297049	0.279	0.264	1	2	UQCRC1
ESD	1.37e-05	0.295837	0.487	0.496	0.725992	2	ESD
SYF2	8.16e-05	0.294834	0.383	0.371	1	2	SYF2
SAP18	5.3e-07	0.29319	0.567	0.578	0.0281469	2	SAP18
HOOK2	0.00259827	0.293152	0.391	0.398	1	2	HOOK2
NACA	1.64e-21	0.293098	0.821	0.822	8.7e-17	2	NACA
MT-ND2	7.13e-35	0.291359	0.994	0.99	3.79e-30	2	MT-ND2
NOP531	2.02e-06	0.290858	0.454	0.439	0.107463	2	NOP53
MSN	0.000708717	0.290383	0.458	0.473	1	2	MSN
GUK1	2.52e-07	0.289876	0.575	0.59	0.0134105	2	GUK1
ATP5F1C	1.4e-05	0.289439	0.335	0.317	0.742054	2	ATP5F1C
NDUFS2	3.39e-05	0.286474	0.271	0.243	1	2	NDUFS2
RB1	7.81e-05	0.286441	0.262	0.238	1	2	RB1
DEPP11	9.97e-05	0.286326	0.324	0.28	1	2	DEPP1
GAS6	1.44e-05	0.285497	0.354	0.323	0.767541	2	GAS6
ASAH1	0.00463182	0.284656	0.375	0.385	1	2	ASAH1
RPS27L	1.02e-08	0.282653	0.698	0.712	0.000543398	2	RPS27L
NDUFA6	0.000925683	0.280862	0.371	0.367	1	2	NDUFA6
TSPYL2	0.0013591	0.277133	0.259	0.238	1	2	TSPYL2
ARL3	4.44e-05	0.276144	0.306	0.279	1	2	ARL3
PSMB6	0.00494108	0.275568	0.39	0.404	1	2	PSMB6
FAU	1.89e-24	0.27468	0.879	0.884	1.01e-19	2	FAU
ENAH1	0.00665875	0.274513	0.578	0.612	1	2	ENAH
ROCK1	8.71e-07	0.271145	0.503	0.502	0.0462855	2	ROCK1
LRRFIP1	1.56e-11	0.266871	0.514	0.469	8.3e-07	2	LRRFIP1
BTF3	6.71e-16	0.265053	0.766	0.771	3.56e-11	2	BTF3
PXDN1	0.000738697	0.264921	0.255	0.233	1	2	PXDN
SRP14	8.64e-14	0.262088	0.775	0.784	4.59e-09	2	SRP14
ELOB	5.26e-08	0.261184	0.565	0.545	0.0027943	2	ELOB
TMEM256-PLSCR3	0.00218031	0.260879	0.272	0.264	1	2	TMEM256-PLSCR3
ATP5MG	1.03e-08	0.260862	0.574	0.555	0.000546918	2	ATP5MG
C4orf3	6.86e-05	0.258853	0.539	0.552	1	2	C4orf3
SOD1	1.96e-06	0.258268	0.588	0.621	0.1043	2	SOD1
HMGB1	2.27e-10	0.257881	0.75	0.771	1.21e-05	2	HMGB1
ATP5PD	0.000705628	0.256432	0.352	0.35	1	2	ATP5PD
MT-ATP8	3.45e-21	0.255773	0.867	0.828	1.83e-16	2	MT-ATP8
NDUFS5	9.44e-10	0.25577	0.686	0.705	5.01e-05	2	NDUFS5
RPL6P271	1.99e-11	0.252738	0.692	0.655	1.06e-06	2	RPL6P27
HMGB1P51	0.00148464	0.252308	0.363	0.357	1	2	HMGB1P5
DNAJB4	0.000806392	0.252034	0.291	0.273	1	2	DNAJB4
MTATP8P11	2.39e-17	0.250337	0.85	0.799	1.27e-12	2	MTATP8P1
NBL1	0	2.86938	0.969	0.037	0	3	NBL1
RPL26	0	2.85351	0.982	0.053	0	3	RPL26
MT-CO3	0	2.82957	0.983	0.053	0	3	MT-CO3
MT-ND4	0	2.82485	0.973	0.052	0	3	MT-ND4
GNB2L1	0	2.78563	0.983	0.05	0	3	GNB2L1
RPS10	0	2.63622	0.961	0.047	0	3	RPS10
SEPP1	0	2.59905	0.893	0.036	0	3	SEPP1
FTH1	0	2.56341	0.989	0.304	0	3	FTH1
HNRNPA1	0	2.55456	0.962	0.046	0	3	HNRNPA1
SELM	0	2.5139	0.963	0.046	0	3	SELM
EEF1D	0	2.47348	0.97	0.137	0	3	EEF1D
GLTSCR2	0	2.4551	0.95	0.043	0	3	GLTSCR2
PPIB	0	2.45276	0.946	0.073	0	3	PPIB
CALM2	0	2.3868	0.95	0.047	0	3	CALM2
UBB	0	2.36258	0.976	0.226	0	3	UBB
ATP5E	0	2.35311	0.936	0.044	0	3	ATP5E
IGKC	0	2.31087	0.835	0.041	0	3	IGKC
SUMO2	0	2.2468	0.948	0.129	0	3	SUMO2
ATP5L	0	2.22714	0.912	0.04	0	3	ATP5L
GAPDH	0	2.19657	0.978	0.326	0	3	GAPDH
C11orf96	0	2.15992	0.713	0.03	0	3	C11orf96
TUBA1B	0	2.1586	0.881	0.095	0	3	TUBA1B
PTRF	0	2.15372	0.846	0.033	0	3	PTRF
TCEB2	0	2.13921	0.878	0.039	0	3	TCEB2
ATP5G2	0	2.13886	0.891	0.042	0	3	ATP5G2
IER3	0	2.12252	0.723	0.098	0	3	IER3
BTG1	0	2.08505	0.851	0.058	0	3	BTG1
NGFRAP1	0	2.06912	0.832	0.034	0	3	NGFRAP1
ATP5D	0	2.03806	0.845	0.038	0	3	ATP5D
NDUFA11	0	2.02803	0.836	0.032	0	3	NDUFA11
ARL6IP4	0	2.025	0.83	0.035	0	3	ARL6IP4
KDELR2	0	2.01804	0.781	0.027	0	3	KDELR2
ATP5O	0	1.99577	0.833	0.036	0	3	ATP5O
NEDD8	0	1.99446	0.839	0.036	0	3	NEDD8
FKBP1A	0	1.98871	0.795	0.033	0	3	FKBP1A
ARPC1B	0	1.97322	0.756	0.029	0	3	ARPC1B
WDR83OS	0	1.97202	0.826	0.033	0	3	WDR83OS
C19orf43	0	1.96085	0.811	0.036	0	3	C19orf43
ATP5J	0	1.95964	0.815	0.034	0	3	ATP5J
VKORC1	0	1.9582	0.782	0.029	0	3	VKORC1
EIF4A1	0	1.94877	0.778	0.03	0	3	EIF4A1
TAGLN1	0	1.92533	0.724	0.1	0	3	TAGLN
WBP5	0	1.92235	0.762	0.029	0	3	WBP5
ATP5G3	0	1.91974	0.782	0.031	0	3	ATP5G3
UQCR11	0	1.91792	0.797	0.035	0	3	UQCR11
NDUFC2	0	1.91299	0.781	0.032	0	3	NDUFC2
PRKCDBP	0	1.90543	0.775	0.035	0	3	PRKCDBP
CLIC1	0	1.90039	0.811	0.074	0	3	CLIC1
SHFM1	0	1.89514	0.798	0.034	0	3	SHFM1
CTSD	0	1.89511	0.771	0.031	0	3	CTSD
RPL17	0	1.89242	0.762	0.032	0	3	RPL17
MCL1	0	1.89057	0.747	0.068	0	3	MCL1
PRDX2	0	1.88896	0.777	0.031	0	3	PRDX2
SEPW1	0	1.86586	0.78	0.037	0	3	SEPW1
FXYD6	0	1.86213	0.673	0.016	0	3	FXYD6
CALR	0	1.81918	0.871	0.245	0	3	CALR
ARPC3	0	1.80319	0.753	0.051	0	3	ARPC3
ATP5B	0	1.78607	0.726	0.031	0	3	ATP5B
MIF	0	1.78025	0.709	0.026	0	3	MIF
C14orf2	0	1.77906	0.749	0.032	0	3	C14orf2
PDIA6	0	1.76585	0.768	0.132	0	3	PDIA6
NDUFB8	0	1.76401	0.736	0.032	0	3	NDUFB8
PCBP1	0	1.75296	0.739	0.04	0	3	PCBP1
ATP5H	0	1.75204	0.719	0.03	0	3	ATP5H
C14orf166	0	1.74649	0.739	0.031	0	3	C14orf166
VAMP2	0	1.74419	0.715	0.03	0	3	VAMP2
TYMP	0	1.74163	0.695	0.115	0	3	TYMP
PRDX1	0	1.73448	0.864	0.238	0	3	PRDX1
TCF21	0	1.71614	0.57	0.047	0	3	TCF21
ADIRF	0	1.70494	0.619	0.068	0	3	ADIRF
SELK	0	1.69738	0.711	0.029	0	3	SELK
PRELID1	0	1.69091	0.685	0.037	0	3	PRELID1
C19orf60	0	1.68426	0.676	0.025	0	3	C19orf60
ATP5I	0	1.68423	0.695	0.028	0	3	ATP5I
ATP5C1	0	1.68269	0.694	0.027	0	3	ATP5C1
TMBIM4	0	1.67269	0.68	0.025	0	3	TMBIM4
RPS23	0	1.67066	0.989	0.609	0	3	RPS23
ATP5A1	0	1.6605	0.693	0.031	0	3	ATP5A1
C11orf31	0	1.65971	0.664	0.025	0	3	C11orf31
LINC00657	0	1.65572	0.639	0.018	0	3	LINC00657
H3F3A	0	1.65426	0.977	0.504	0	3	H3F3A
IGLC2	0	1.64039	0.593	0.072	0	3	IGLC2
RPL30	0	1.63644	0.981	0.586	0	3	RPL30
HIGD2A	0	1.63285	0.671	0.028	0	3	HIGD2A
USMG5	0	1.62373	0.673	0.032	0	3	USMG5
MYEOV2	0	1.61688	0.643	0.026	0	3	MYEOV2
ZNF503	0	1.6152	0.58	0.019	0	3	ZNF503
VIMP	0	1.61136	0.621	0.023	0	3	VIMP
C10orf10	0	1.61116	0.422	0.019	0	3	C10orf10
ATP5J2	0	1.60176	0.643	0.026	0	3	ATP5J2
HMGN2	0	1.60129	0.868	0.313	0	3	HMGN2
TMEM176A	0	1.59602	0.804	0.289	0	3	TMEM176A
ARHGDIA	0	1.58976	0.648	0.041	0	3	ARHGDIA
ATP5G1	0	1.58842	0.641	0.025	0	3	ATP5G1
LHFP	0	1.57252	0.597	0.025	0	3	LHFP
PDGFRA	0	1.56456	0.56	0.012	0	3	PDGFRA
CNPY2	0	1.5644	0.631	0.024	0	3	CNPY2
PYURF	0	1.55399	0.635	0.035	0	3	PYURF
TCEB1	0	1.54721	0.629	0.028	0	3	TCEB1
ATPIF1	0	1.5396	0.632	0.029	0	3	ATPIF1
CES1	0	1.5347	0.519	0.045	0	3	CES1
FAM96B	0	1.53002	0.622	0.027	0	3	FAM96B
RAB5C	0	1.52743	0.621	0.025	0	3	RAB5C
DAB2	0	1.52225	0.566	0.021	0	3	DAB2
FAM195B	0	1.5218	0.596	0.021	0	3	FAM195B
C8orf4	0	1.49852	0.49	0.016	0	3	C8orf4
SSPN	0	1.4928	0.731	0.22	0	3	SSPN
LINC00493	0	1.48978	0.597	0.025	0	3	LINC00493
MDK1	0	1.48448	0.839	0.309	0	3	MDK
IGHA1	0	1.4836	0.57	0.116	0	3	IGHA1
PGAM1	0	1.48326	0.727	0.206	0	3	PGAM1
STUB1	0	1.46696	0.588	0.027	0	3	STUB1
CDK4	0	1.46685	0.579	0.023	0	3	CDK4
MXRA8	0	1.46455	0.893	0.398	0	3	MXRA8
CYGB	0	1.46434	0.602	0.131	0	3	CYGB
CNN2	0	1.45253	0.575	0.084	0	3	CNN2
POLR2F	0	1.45176	0.597	0.042	0	3	POLR2F
FAM127A	0	1.45074	0.563	0.02	0	3	FAM127A
COL10A1	0	1.44963	0.353	0.038	0	3	COL10A1
TMEM176B	0	1.44115	0.837	0.369	0	3	TMEM176B
OS9	0	1.44084	0.651	0.11	0	3	OS9
TRAPPC1	0	1.4399	0.567	0.04	0	3	TRAPPC1
BLOC1S1	0	1.43755	0.57	0.026	0	3	BLOC1S1
ATP5F1	0	1.4368	0.577	0.025	0	3	ATP5F1
PSMA1	0	1.43021	0.675	0.112	0	3	PSMA1
PDLIM2	0	1.41592	0.789	0.326	0	3	PDLIM2
SRSF9	0	1.40614	0.564	0.04	0	3	SRSF9
GCSH	0	1.4036	0.522	0.017	0	3	GCSH
TMEM205	0	1.3989	0.525	0.019	0	3	TMEM205
LINC01420	0	1.39629	0.536	0.021	0	3	LINC01420
NDUFS7	0	1.3892	0.612	0.092	0	3	NDUFS7
IGHG3	0	1.38853	0.455	0.056	0	3	IGHG3
PSMA2	0	1.37728	0.548	0.023	0	3	PSMA2
P4HB	0	1.3729	0.885	0.428	0	3	P4HB
PHB	0	1.36691	0.558	0.038	0	3	PHB
PTP4A2	0	1.36621	0.58	0.101	0	3	PTP4A2
C7orf73	0	1.36368	0.509	0.019	0	3	C7orf73
GAS61	0	1.3605	0.721	0.272	0	3	GAS6
EIF3F	0	1.36036	0.875	0.418	0	3	EIF3F
BUD31	0	1.35914	0.583	0.059	0	3	BUD31
LOXL1	0	1.35669	0.683	0.241	0	3	LOXL1
HEXA	0	1.35662	0.508	0.016	0	3	HEXA
EFEMP2	0	1.3549	0.791	0.336	0	3	EFEMP2
CAP1	0	1.34263	0.586	0.083	0	3	CAP1
C16orf13	0	1.33964	0.524	0.018	0	3	C16orf13
SMIM7	0	1.33526	0.516	0.02	0	3	SMIM7
IRF1	5.99e-282	1.33115	0.669	0.263	3.18e-277	3	IRF1
NHP2	0	1.32792	0.561	0.065	0	3	NHP2
HES11	4.46e-280	1.3256	0.618	0.208	2.37e-275	3	HES1
ARL6IP1	0	1.32549	0.502	0.021	0	3	ARL6IP1
TSPAN4	0	1.3153	0.822	0.365	0	3	TSPAN4
DDOST	0	1.3144	0.527	0.059	0	3	DDOST
MPG	0	1.30877	0.556	0.067	0	3	MPG
DDT	0	1.30691	0.582	0.118	0	3	DDT
NPDC1	0	1.30484	0.471	0.023	0	3	NPDC1
IER2	0	1.29618	0.938	0.499	0	3	IER2
HTRA1	1.69e-291	1.29185	0.707	0.308	9e-287	3	HTRA1
PHLDA3	0	1.2903	0.602	0.195	0	3	PHLDA3
ILK	0	1.29013	0.57	0.1	0	3	ILK
LINC00152	0	1.27865	0.434	0.017	0	3	LINC00152
DKK31	0	1.27721	0.745	0.308	0	3	DKK3
C8orf59	0	1.27677	0.601	0.143	0	3	C8orf59
IGHG4	0	1.27583	0.425	0.057	0	3	IGHG4
TMEM179B	0	1.27533	0.503	0.055	0	3	TMEM179B
EMILIN11	0	1.27433	0.835	0.364	0	3	EMILIN1
NR4A1	8.53e-219	1.27031	0.543	0.2	4.53e-214	3	NR4A1
TNFSF13B	4.66e-230	1.26722	0.533	0.188	2.47e-225	3	TNFSF13B
TMEM98	0	1.2605	0.718	0.307	0	3	TMEM98
RTFDC1	0	1.2598	0.499	0.02	0	3	RTFDC1
HSD17B11	0	1.25897	0.5	0.062	0	3	HSD17B11
C17orf89	0	1.25247	0.476	0.019	0	3	C17orf89
CLEC11A	0	1.25246	0.763	0.343	0	3	CLEC11A
EIF3G	0	1.25111	0.8	0.372	0	3	EIF3G
EIF6	0	1.24436	0.485	0.03	0	3	EIF6
FRZB1	1.2e-291	1.2422	0.584	0.171	6.37e-287	3	FRZB
ARL2BP	0	1.24121	0.48	0.039	0	3	ARL2BP
SSR2	0	1.23971	0.929	0.514	0	3	SSR2
MESDC2	0	1.23944	0.458	0.015	0	3	MESDC2
AC090498.1	0	1.23417	0.464	0.019	0	3	AC090498.1
IL32	2.57e-284	1.2337	0.734	0.324	1.37e-279	3	IL32
WHSC1L1	0	1.23266	0.455	0.016	0	3	WHSC1L1
AES	0	1.22908	0.59	0.145	0	3	AES
TMEM261	0	1.22252	0.46	0.016	0	3	TMEM261
ERGIC3	0	1.2216	0.775	0.362	0	3	ERGIC3
MMP23B	9.1e-261	1.22093	0.654	0.283	4.84e-256	3	MMP23B
NAA10	0	1.21302	0.469	0.018	0	3	NAA10
CTSK	5.47e-255	1.21109	0.728	0.361	2.91e-250	3	CTSK
C12orf57	0	1.20684	0.928	0.543	0	3	C12orf57
THY1	2.78e-248	1.20495	0.736	0.374	1.48e-243	3	THY1
PLTP	3.59e-299	1.20023	0.764	0.366	1.91e-294	3	PLTP
GUCY1A3	0	1.19619	0.436	0.016	0	3	GUCY1A3
RAB34	0	1.19598	0.774	0.352	0	3	RAB34
TMEM119	3.75e-281	1.19209	0.538	0.159	1.99e-276	3	TMEM119
ARPC1A	0	1.19073	0.476	0.022	0	3	ARPC1A
IGF1	3.14e-122	1.19	0.427	0.189	1.67e-117	3	IGF1
FNIP1	0	1.18855	0.435	0.016	0	3	FNIP1
LTBP21	4.02e-270	1.18775	0.707	0.296	2.14e-265	3	LTBP2
NTAN1	0	1.18674	0.442	0.032	0	3	NTAN1
PODN	4.01e-303	1.18378	0.553	0.154	2.13e-298	3	PODN
IGFBP3	6.28e-148	1.1831	0.375	0.121	3.34e-143	3	IGFBP3
TMEM14C	0	1.18241	0.773	0.384	0	3	TMEM14C
SPTSSA	0	1.18119	0.428	0.019	0	3	SPTSSA
CTSA	2.91e-303	1.17978	0.577	0.178	1.54e-298	3	CTSA
HSPA8	0	1.17861	0.877	0.484	0	3	HSPA8
AC013461.1	0	1.17762	0.448	0.021	0	3	AC013461.1
CTSF	7.01e-292	1.17577	0.666	0.259	3.72e-287	3	CTSF
MAFB	3.09e-235	1.17281	0.604	0.234	1.64e-230	3	MAFB
EIF4A2	0	1.17207	0.924	0.545	0	3	EIF4A2
IGLC3	0	1.17083	0.433	0.07	0	3	IGLC3
MFAP2	2.05e-250	1.17067	0.58	0.209	1.09e-245	3	MFAP2
JTB	0	1.16992	0.785	0.391	0	3	JTB
C11orf73	0	1.1686	0.448	0.017	0	3	C11orf73
IMPDH2	4.65e-281	1.16826	0.667	0.277	2.47e-276	3	IMPDH2
EVA1B	1.76e-286	1.16657	0.498	0.134	9.34e-282	3	EVA1B
ISLR	1.13e-281	1.16412	0.706	0.292	5.99e-277	3	ISLR
FAM46A	0	1.16367	0.385	0.013	0	3	FAM46A
ICAM1	1.4e-247	1.16355	0.401	0.091	7.45e-243	3	ICAM1
EPB41L4A-AS1	4.57e-261	1.16257	0.589	0.214	2.43e-256	3	EPB41L4A-AS1
TMEM256	0	1.16166	0.437	0.019	0	3	TMEM256
FKBP11	0	1.16105	0.407	0.012	0	3	FKBP11
RAD23A	9.49e-294	1.16012	0.588	0.191	5.04e-289	3	RAD23A
MRFAP1	0	1.15971	0.849	0.462	0	3	MRFAP1
RARRES3	7.81e-269	1.15633	0.631	0.243	4.15e-264	3	RARRES3
AKR7A2	9.97e-279	1.15619	0.61	0.225	5.3e-274	3	AKR7A2
CDC26	0	1.15578	0.463	0.045	0	3	CDC26
IGHG1	0	1.15365	0.408	0.061	0	3	IGHG1
CTHRC11	1.76e-246	1.15098	0.692	0.278	9.35e-242	3	CTHRC1
CARHSP1	9.57e-242	1.15074	0.524	0.175	5.08e-237	3	CARHSP1
ATRAID	0	1.15063	0.816	0.405	0	3	ATRAID
RAB13	6.73e-278	1.14605	0.746	0.368	3.57e-273	3	RAB13
BDH2	0	1.14552	0.426	0.026	0	3	BDH2
FKBP8	0	1.14326	0.804	0.395	0	3	FKBP8
SLC9A3R2	0	1.13793	0.461	0.095	0	3	SLC9A3R2
SNHG7	6.04e-252	1.13679	0.629	0.263	3.21e-247	3	SNHG7
HERPUD1	4.3e-280	1.13534	0.736	0.342	2.29e-275	3	HERPUD1
CHMP1B	0	1.13461	0.382	0.019	0	3	CHMP1B
SMDT1	6.34e-272	1.13412	0.706	0.328	3.37e-267	3	SMDT1
CALM3	1.63e-286	1.13392	0.635	0.233	8.65e-282	3	CALM3
EIF3L	0	1.1337	0.85	0.472	0	3	EIF3L
RGS3	7.07e-233	1.13368	0.48	0.144	3.76e-228	3	RGS3
LRP10	3.32e-260	1.13308	0.612	0.238	1.76e-255	3	LRP10
IER3IP1	0	1.1327	0.42	0.014	0	3	IER3IP1
EEF1B2	0	1.13012	0.948	0.593	0	3	EEF1B2
PPIC	6.71e-284	1.12992	0.775	0.398	3.57e-279	3	PPIC
VAMP5	3.19e-293	1.12784	0.778	0.393	1.7e-288	3	VAMP5
SLC40A1	6.85e-241	1.12705	0.572	0.2	3.64e-236	3	SLC40A1
SLC39A1	1e-272	1.12445	0.636	0.252	5.32e-268	3	SLC39A1
SNHG8	1.8e-259	1.12429	0.74	0.376	9.56e-255	3	SNHG8
C1QBP	0	1.12354	0.506	0.114	0	3	C1QBP
ABHD14B	0	1.12282	0.417	0.024	0	3	ABHD14B
ERP29	4.85e-271	1.12088	0.703	0.332	2.58e-266	3	ERP29
BAD	1.02e-264	1.11866	0.604	0.23	5.41e-260	3	BAD
PEBP1	0	1.11718	0.938	0.573	0	3	PEBP1
VDAC2	8.28e-287	1.11414	0.752	0.374	4.4e-282	3	VDAC2
TMED9	9.94e-287	1.11298	0.775	0.402	5.28e-282	3	TMED9
TP53I13	0	1.11293	0.398	0.012	0	3	TP53I13
ISCU	0	1.11285	0.808	0.42	0	3	ISCU
RNF187	3.59e-279	1.11218	0.49	0.13	1.9e-274	3	RNF187
TAX1BP3	9.49e-267	1.11061	0.73	0.372	5.04e-262	3	TAX1BP3
KCNQ1OT1	9.32e-173	1.11041	0.584	0.282	4.95e-168	3	KCNQ1OT1
EMC10	1.12e-284	1.10775	0.524	0.149	5.93e-280	3	EMC10
TGM2	4.31e-227	1.1075	0.675	0.293	2.29e-222	3	TGM2
LMO4	4.49e-254	1.10589	0.724	0.348	2.38e-249	3	LMO4
TUBB4B	8.56e-207	1.10397	0.615	0.284	4.55e-202	3	TUBB4B
ARL2	1.14e-278	1.10211	0.733	0.354	6.08e-274	3	ARL2
SELT	0	1.10142	0.423	0.019	0	3	SELT
FAM3C	1.08e-254	1.10132	0.62	0.254	5.75e-250	3	FAM3C
TMEM230	0	1.10044	0.8	0.412	0	3	TMEM230
YIPF3	8.75e-245	1.09855	0.591	0.234	4.65e-240	3	YIPF3
CMTM3	1.1e-216	1.09673	0.488	0.165	5.87e-212	3	CMTM3
PPP1CA	2.8e-302	1.09643	0.493	0.12	1.49e-297	3	PPP1CA
HNRNPA0	0	1.09574	0.851	0.477	0	3	HNRNPA0
CTDNEP1	0	1.09474	0.407	0.02	0	3	CTDNEP1
LXN	1.15e-163	1.09464	0.521	0.23	6.08e-159	3	LXN
SAMD11	0	1.09435	0.389	0.049	0	3	SAMD11
LAMTOR1	7.91e-270	1.09119	0.711	0.339	4.2e-265	3	LAMTOR1
BRK1	0	1.08972	0.89	0.502	0	3	BRK1
OSTC	2.29e-297	1.08867	0.8	0.422	1.22e-292	3	OSTC
DPT	6.52e-211	1.08855	0.637	0.272	3.47e-206	3	DPT
TMED2	0	1.08808	0.814	0.432	0	3	TMED2
EMC4	1.62e-255	1.08778	0.599	0.231	8.58e-251	3	EMC4
KDELR1	1.11e-263	1.08747	0.712	0.35	5.88e-259	3	KDELR1
SF3B5	1.85e-287	1.08532	0.746	0.367	9.83e-283	3	SF3B5
KRT10	1.02e-273	1.08043	0.757	0.392	5.41e-269	3	KRT10
SDF4	3.61e-247	1.07935	0.679	0.326	1.92e-242	3	SDF4
UXT	2.99e-283	1.07931	0.757	0.382	1.59e-278	3	UXT
PRDX5	0	1.07839	0.884	0.509	0	3	PRDX5
LINC00998	0	1.07682	0.403	0.015	0	3	LINC00998
AP2M1	4.21e-277	1.07491	0.767	0.41	2.24e-272	3	AP2M1
CERCAM	2.44e-189	1.07467	0.52	0.214	1.3e-184	3	CERCAM
NDN	9.98e-229	1.07459	0.607	0.258	5.3e-224	3	NDN
SLC25A3	0	1.07175	0.889	0.527	0	3	SLC25A3
GABARAPL2	0	1.07167	0.835	0.442	0	3	GABARAPL2
MYDGF	2.49e-265	1.07159	0.765	0.407	1.32e-260	3	MYDGF
TMEM219	1.18e-263	1.07136	0.712	0.345	6.25e-259	3	TMEM219
LY6E	0	1.06972	0.887	0.519	0	3	LY6E
PGLS	1.5e-231	1.06955	0.613	0.266	7.99e-227	3	PGLS
MTCH1	3.29e-270	1.06922	0.745	0.386	1.75e-265	3	MTCH1
FAM92A1	0	1.06793	0.37	0.011	0	3	FAM92A1
PRDX4	1.13e-227	1.0665	0.647	0.3	5.99e-223	3	PRDX4
UBXN11	1.79e-253	1.065	0.711	0.343	9.51e-249	3	UBXN1
CHMP4A	0	1.06344	0.402	0.019	0	3	CHMP4A
RBP1	4.38e-206	1.06321	0.565	0.234	2.33e-201	3	RBP1
SIVA1	9.64e-263	1.06057	0.704	0.334	5.12e-258	3	SIVA1
AEBP1	0	1.0601	0.92	0.554	0	3	AEBP1
TRMT112	0	1.05936	0.868	0.503	0	3	TRMT112
CCDC107	0	1.05932	0.403	0.022	0	3	CCDC107
MARCKS	5.2e-230	1.05913	0.706	0.339	2.76e-225	3	MARCKS
GYPC	4.91e-235	1.05885	0.741	0.408	2.61e-230	3	GYPC
SOX4	7.05e-248	1.05599	0.775	0.397	3.74e-243	3	SOX4
MZT2B	8.44e-276	1.05512	0.773	0.41	4.48e-271	3	MZT2B
GPAA1	5.07e-240	1.05435	0.558	0.203	2.69e-235	3	GPAA1
ATF4	8.1e-280	1.05426	0.8	0.432	4.3e-275	3	ATF4
C9orf16	1.49e-237	1.05294	0.706	0.364	7.94e-233	3	C9orf16
BANF1	2.36e-244	1.05254	0.682	0.327	1.25e-239	3	BANF1
TMEM109	3.7e-239	1.05226	0.583	0.223	1.97e-234	3	TMEM109
LSM1	0	1.05181	0.402	0.029	0	3	LSM1
S100A16	7.29e-234	1.05082	0.682	0.318	3.87e-229	3	S100A16
HMGN1	1.76e-293	1.05065	0.807	0.419	9.35e-289	3	HMGN1
HYI	0	1.04968	0.372	0.015	0	3	HYI
SERP1	4.72e-300	1.0483	0.829	0.468	2.51e-295	3	SERP1
FAM89B	0	1.04806	0.382	0.014	0	3	FAM89B
ALKBH7	7.58e-232	1.04789	0.608	0.257	4.03e-227	3	ALKBH7
VPS51	1.32e-292	1.04647	0.452	0.098	7.03e-288	3	VPS51
FCGRT	6.78e-290	1.04625	0.832	0.471	3.6e-285	3	FCGRT
SERPINH11	2.28e-263	1.04625	0.796	0.413	1.21e-258	3	SERPINH1
ST6GALNAC6	0	1.04543	0.425	0.054	0	3	ST6GALNAC6
CDIPT	1.65e-218	1.04447	0.516	0.187	8.76e-214	3	CDIPT
SEC11A	5.1e-296	1.0428	0.831	0.481	2.71e-291	3	SEC11A
SCPEP1	4.93e-227	1.04271	0.662	0.309	2.62e-222	3	SCPEP1
CH17-189H20.1	0	1.04236	0.373	0.012	0	3	CH17-189H20.1
COX7A2L	7.03e-267	1.04089	0.74	0.375	3.73e-262	3	COX7A2L
DHRS7	4.14e-247	1.03972	0.476	0.135	2.2e-242	3	DHRS7
TUBA1A	1.05e-274	1.03869	0.861	0.497	5.56e-270	3	TUBA1A
PARK7	0	1.03816	0.906	0.552	0	3	PARK7
EIF3K	0	1.03741	0.9	0.536	0	3	EIF3K
MAF1	9.11e-234	1.03533	0.583	0.23	4.84e-229	3	MAF1
NEU1	4e-203	1.03514	0.483	0.168	2.13e-198	3	NEU1
MANF	7.64e-197	1.03485	0.581	0.265	4.06e-192	3	MANF
ATG101	0	1.03371	0.379	0.026	0	3	ATG101
NSA2	1.43e-210	1.03357	0.596	0.265	7.6e-206	3	NSA2
CAMLG	1.04e-233	1.03119	0.688	0.341	5.53e-229	3	CAMLG
POLR3GL	0	1.03104	0.377	0.014	0	3	POLR3GL
MRPL51	1.77e-246	1.03102	0.725	0.378	9.41e-242	3	MRPL51
PSMC1	7.82e-259	1.02978	0.484	0.132	4.15e-254	3	PSMC1
EDF1	0	1.02933	0.959	0.631	0	3	EDF1
APH1A	1.36e-228	1.02893	0.537	0.196	7.21e-224	3	APH1A
C4orf31	0	1.02819	0.864	0.505	0	3	C4orf3
DNAJB1	5.98e-240	1.02727	0.764	0.386	3.18e-235	3	DNAJB1
DDIT4	1.14e-213	1.02724	0.348	0.075	6.07e-209	3	DDIT4
ANKRD12	3.31e-235	1.02688	0.486	0.142	1.76e-230	3	ANKRD12
SUPT4H1	1.73e-221	1.02657	0.589	0.246	9.2e-217	3	SUPT4H1
TUBB	0	1.02635	0.909	0.529	0	3	TUBB
YIPF2	0	1.02632	0.405	0.067	0	3	YIPF2
FBL	2.8e-218	1.02632	0.596	0.258	1.49e-213	3	FBL
LMAN2	1.24e-236	1.02392	0.679	0.333	6.6e-232	3	LMAN2
HLA-E	4.61e-285	1.02371	0.858	0.512	2.45e-280	3	HLA-E
PHB2	4.18e-215	1.02192	0.583	0.247	2.22e-210	3	PHB2
TMEM204	4.98e-246	1.0219	0.442	0.11	2.65e-241	3	TMEM204
STRA13	0	1.02121	0.367	0.014	0	3	STRA13
MRPL43	4.54e-227	1.02043	0.528	0.187	2.41e-222	3	MRPL43
BST2	1.7e-128	1.01922	0.472	0.221	9.06e-124	3	BST2
SERTAD1	3.74e-165	1.01771	0.564	0.27	1.98e-160	3	SERTAD1
SAT2	2.52e-206	1.0175	0.605	0.277	1.34e-201	3	SAT2
C10orf54	0	1.017	0.35	0.017	0	3	C10orf54
YIF1A	1.37e-206	1.01563	0.593	0.267	7.27e-202	3	YIF1A
LEPROT	3.22e-248	1.0154	0.753	0.406	1.71e-243	3	LEPROT
TMEM147	2.2e-218	1.01448	0.647	0.314	1.17e-213	3	TMEM147
ARF3	0	1.01268	0.378	0.016	0	3	ARF3
RCN1	1.57e-227	1.01037	0.695	0.356	8.36e-223	3	RCN1
EIF3I	7.11e-243	1.00958	0.717	0.369	3.78e-238	3	EIF3I
OST4	0	1.00938	0.919	0.58	0	3	OST4
BRD2	6.39e-198	1.00875	0.653	0.325	3.4e-193	3	BRD2
PTOV1	4.57e-280	1.00663	0.43	0.091	2.43e-275	3	PTOV1
PA2G4	2.58e-207	1.00612	0.595	0.265	1.37e-202	3	PA2G4
CERS2	0	1.00594	0.379	0.028	0	3	CERS2
LBH2	5.97e-197	1.00521	0.694	0.343	3.17e-192	3	LBH
LGALS3BP	1.08e-272	1.00498	0.855	0.524	5.73e-268	3	LGALS3BP
MRPL20	1.28e-228	1.00468	0.678	0.334	6.82e-224	3	MRPL20
UFD1L	0	1.00444	0.382	0.017	0	3	UFD1L
NR2F1	1.24e-184	1.00404	0.61	0.289	6.6e-180	3	NR2F1
GUK11	0	1.00254	0.888	0.545	0	3	GUK1
SPG20	0	1.00205	0.353	0.012	0	3	SPG20
DAD1	1.01e-305	1.00203	0.871	0.52	5.39e-301	3	DAD1
MDFI	5.15e-237	1.00203	0.39	0.089	2.73e-232	3	MDFI
APOA1BP	0	1.00128	0.37	0.013	0	3	APOA1BP
EIF4B	2.51e-222	1.00121	0.71	0.377	1.33e-217	3	EIF4B
CD82	4.15e-166	1.00079	0.496	0.198	2.2e-161	3	CD82
PLD3	1.55e-228	1.00028	0.727	0.406	8.24e-224	3	PLD3
PVRL2	0	0.998681	0.347	0.012	0	3	PVRL2
SPCS2	3.37e-274	0.996869	0.814	0.467	1.79e-269	3	SPCS2
EIF5	3.72e-242	0.996518	0.759	0.421	1.97e-237	3	EIF5
HEBP1	2.6e-196	0.995936	0.548	0.235	1.38e-191	3	HEBP1
CXCL12	8.01e-193	0.995728	0.641	0.297	4.26e-188	3	CXCL12
RWDD1	1.49e-241	0.995682	0.757	0.424	7.92e-237	3	RWDD1
PHPT1	1.93e-279	0.995595	0.84	0.505	1.03e-274	3	PHPT1
C1orf122	2.1e-181	0.994628	0.554	0.253	1.12e-176	3	C1orf122
CUTA	7.29e-272	0.994395	0.81	0.457	3.87e-267	3	CUTA
UFC1	2.8e-218	0.993344	0.669	0.338	1.49e-213	3	UFC1
LDHB	2.43e-267	0.992597	0.816	0.466	1.29e-262	3	LDHB
RPS4Y1	8.15e-165	0.992466	0.666	0.372	4.33e-160	3	RPS4Y1
VPS28	2.42e-227	0.992143	0.714	0.382	1.28e-222	3	VPS28
PSME11	3.1e-250	0.991291	0.778	0.435	1.65e-245	3	PSME1
SH3BGRL3	3.37e-258	0.991281	0.825	0.457	1.79e-253	3	SH3BGRL3
DCTN3	5.32e-220	0.990468	0.626	0.284	2.83e-215	3	DCTN3
TWF2	0	0.990395	0.354	0.016	0	3	TWF2
FAM63B	0	0.989344	0.327	0.011	0	3	FAM63B
EIF3D	3.7e-199	0.987495	0.638	0.325	1.97e-194	3	EIF3D
ENG	2.5e-187	0.985997	0.646	0.333	1.33e-182	3	ENG
ITGBL11	1.11e-180	0.985441	0.503	0.179	5.87e-176	3	ITGBL1
C9orf142	0	0.984923	0.356	0.016	0	3	C9orf142
TUFM	1.85e-222	0.98482	0.673	0.338	9.8e-218	3	TUFM
PPP1CC	7.93e-187	0.984756	0.619	0.32	4.21e-182	3	PPP1CC
EIF3H	5.74e-268	0.98367	0.826	0.497	3.05e-263	3	EIF3H
BRI3	2.62e-202	0.982688	0.645	0.319	1.39e-197	3	BRI3
NDUFB5	2.6e-202	0.981767	0.609	0.29	1.38e-197	3	NDUFB5
RNF7	8.57e-207	0.979908	0.629	0.306	4.55e-202	3	RNF7
SRSF7	1.53e-217	0.97867	0.756	0.427	8.14e-213	3	SRSF7
MAGED2	3.18e-198	0.97754	0.61	0.28	1.69e-193	3	MAGED2
LSM2	4.27e-200	0.977151	0.536	0.216	2.27e-195	3	LSM2
ZNF428	3.73e-195	0.976249	0.601	0.286	1.98e-190	3	ZNF428
HEXB	1.26e-197	0.976169	0.636	0.323	6.68e-193	3	HEXB
MAGEH1	4.09e-205	0.976077	0.469	0.156	2.17e-200	3	MAGEH1
FKBP10	9.42e-210	0.975494	0.675	0.341	5.01e-205	3	FKBP10
CHID1	5.31e-186	0.974664	0.551	0.244	2.82e-181	3	CHID1
NENF	8.12e-279	0.974604	0.842	0.508	4.32e-274	3	NENF
LRPAP1	2.45e-225	0.97442	0.695	0.354	1.3e-220	3	LRPAP1
LAMP1	8.25e-247	0.973949	0.774	0.436	4.38e-242	3	LAMP1
PSMD7	3.92e-218	0.973459	0.458	0.14	2.08e-213	3	PSMD7
POLR2E	5.99e-195	0.972817	0.564	0.247	3.18e-190	3	POLR2E
IFT20	0	0.972302	0.382	0.053	0	3	IFT20
SPRY1	2.28e-180	0.972026	0.634	0.309	1.21e-175	3	SPRY1
SPSB3	0	0.971862	0.344	0.014	0	3	SPSB3
DNPH1	5.15e-187	0.971678	0.52	0.213	2.73e-182	3	DNPH1
BGN2	0	0.971562	0.974	0.567	0	3	BGN
UBE2L6	1.11e-184	0.971046	0.535	0.229	5.91e-180	3	UBE2L6
KXD1	3.68e-198	0.970699	0.457	0.154	1.95e-193	3	KXD1
AHCY	0	0.96904	0.372	0.036	0	3	AHCY
TMED3	1.19e-183	0.969022	0.576	0.275	6.35e-179	3	TMED3
DPP7	8.63e-196	0.968267	0.608	0.286	4.59e-191	3	DPP7
PCOLCE	1.1e-301	0.967602	0.937	0.568	5.82e-297	3	PCOLCE
SAP181	6.24e-283	0.96732	0.864	0.535	3.32e-278	3	SAP18
RPS19BP1	3.7e-202	0.967137	0.618	0.293	1.96e-197	3	RPS19BP1
PYCR1	0	0.966104	0.313	0.019	0	3	PYCR1
SPCS1	2.47e-252	0.965519	0.788	0.455	1.31e-247	3	SPCS1
CHMP2A	5.29e-224	0.964653	0.704	0.37	2.81e-219	3	CHMP2A
RHOC	1.65e-256	0.963415	0.813	0.472	8.79e-252	3	RHOC
KCTD12	4.65e-169	0.963039	0.483	0.191	2.47e-164	3	KCTD12
CLEC2B	1.27e-165	0.962379	0.496	0.207	6.73e-161	3	CLEC2B
COMMD6	0	0.962179	0.915	0.598	0	3	COMMD6
SPINT2	1.63e-152	0.962113	0.4	0.136	8.65e-148	3	SPINT2
PSMB9	3.04e-173	0.960888	0.49	0.194	1.62e-168	3	PSMB9
PCBD1	3.56e-192	0.959721	0.52	0.206	1.89e-187	3	PCBD1
MDH2	1.14e-189	0.959185	0.604	0.293	6.06e-185	3	MDH2
TADA3	1.55e-202	0.959104	0.483	0.169	8.24e-198	3	TADA3
ANGPTL2	6.37e-152	0.958865	0.417	0.153	3.39e-147	3	ANGPTL2
SLC39A7	4.13e-182	0.958375	0.479	0.182	2.2e-177	3	SLC39A7
PPP2R4	0	0.958337	0.335	0.011	0	3	PPP2R4
RCN3	3.79e-152	0.957854	0.567	0.29	2.01e-147	3	RCN3
RRAS	2.18e-168	0.957018	0.472	0.185	1.16e-163	3	RRAS
LMCD1	1.49e-180	0.956679	0.592	0.255	7.89e-176	3	LMCD1
UBE2I	6.82e-201	0.956304	0.647	0.333	3.62e-196	3	UBE2I
RER1	1.1e-184	0.956149	0.565	0.259	5.84e-180	3	RER1
EIF3M	2.05e-178	0.955226	0.579	0.28	1.09e-173	3	EIF3M
ID2	3.61e-223	0.954896	0.82	0.469	1.92e-218	3	ID2
ST13	5.83e-240	0.954863	0.797	0.481	3.1e-235	3	ST13
ITM2C1	4.44e-186	0.954593	0.532	0.212	2.36e-181	3	ITM2C
NME3	3.51e-202	0.953853	0.652	0.327	1.87e-197	3	NME3
HCFC1R11	3.41e-171	0.953355	0.665	0.381	1.81e-166	3	HCFC1R1
C17orf62	0	0.952843	0.34	0.012	0	3	C17orf62
SUMO1	8.83e-212	0.952281	0.695	0.38	4.69e-207	3	SUMO1
PCBP2	3.61e-234	0.950035	0.758	0.425	1.92e-229	3	PCBP2
ARL6IP5	9.73e-269	0.949778	0.866	0.522	5.17e-264	3	ARL6IP5
FIS1	2.64e-226	0.949367	0.739	0.413	1.4e-221	3	FIS1
[truncated: 7,102 more rows]

## Sheet: Table S4
Table S4. Markers used for each LAF subtype
mLAF	vLAF	lpLAF	cLAF	apLAF	dLAF	iLAF	nLAF	wLAF
COL1A1	MFAP5	RGS5	NBL1	MSR1	ITLN1	CCL4	POLDIP3	SFTPB
COL3A1	CFD	MYL9	RPL26	APOC1	HP	CXCR4	H2AFZ	KCNMA1
ROBO2	IGFBP6	MYH11	MT-CO3	HLA-DRA	RBFOX1	SYTL3	MTCO1P40	NEDD4L
POSTN	PLA2G2A	TPM2	MT-ND4	TYROBP	WWC1	CD69	MTND4P12	ELF3
COL1A2	APOD	COX4I2	GNB2L1	CD74	KRT18	CCL5	DISC1FP1	SLC4A4
FN1	CCDC80	INPP4B	RPS10	C1QB	TM4SF1	CRYBG1	STMN1	CMAHP
A2M	GSN	NDUFA4L2	SEPP1	C1QA	KRT19	PTPRC	HIST1H4C	LINC00511
ITGA8	DCN	DGKG	FTH1	FTL	CLIC4	RGS1	TUBB	NRG1
TNC	UAP1	DES	HNRNPA1	CCL18	MAST4	CNOT6L	COL1A1	SCGB3A1
RYR2	SFRP2	TINAGL1	SELM	HLA-DRB1	ADAMTS9	GNG2	PTTG1	ANK3
COL6A3	PI16	ACTG2	EEF1D	CD52	KRT8	CD247	TIMP1	CDH1
LUM	SLPI	PPP1R14A	GLTSCR2	FABP4	COBL	RHOH	RPL22L1	MACROD2
CACNA1D	DCLK1	COL4A1	PPIB	FCER1G	EFNA5	CD3D	TK1	KRT19
HMCN1	FBLN1	TACC1	CALM2	MARCO	FAM155A	PRKCH	BIRC5	KRT7
KIF26B	CLU	NOTCH3	UBB	HLA-DPA1	SLC39A8	SRGN	UBE2C	SCGB3A2
NEBL	SFRP4	HIGD1B	ATP5E	HLA-DPB1	ALDH1A3	LTB	TOP2A	TFCP2L1
CCBE1	C3	LDB3	IGKC	LAPTM5	MSLN	NKG7	TYMS	USP54
PIEZO2	EXOSC7	NTRK3	SUMO2	C1QC	SGMS2	GNLY	LGALS1	RAB11FIP1
LIMCH1	FBN1	RCAN2	ATP5L	SLC16A10	EZR	RUNX3	CDK19	WFDC2
COL5A2	GPRC5A	ACTA2	GAPDH	RBM47	CUX1	DUSP2	HS3ST4	TACSTD2

## Sheet: Table S5
Table S5. Sinificant marker genes between Scissor+ and Scissor- LAF cell subclusters
	p_val	avg_log2FC	pct.1	pct.2	p_val_adj
ITLN1	4.94e-81	2.39662	0.136	0.013	2.62e-76
HP	6.9e-83	1.92464	0.179	0.033	3.66e-78
SERPINE1	8.38e-243	1.91175	0.664	0.243	4.45e-238
CYTOR	0	1.83423	0.697	0.236	0
MIR4435-2HG	0	1.78328	0.804	0.346	0
UGDH	0	1.68037	0.678	0.205	0
HAS1	3.56e-252	1.54055	0.413	0.053	1.89e-247
PTX3	4.53e-108	1.53411	0.227	0.039	2.41e-103
PVT1	0	1.52003	0.664	0.185	0
GLIS3	1.65e-216	1.50626	0.639	0.242	8.76e-212
GPRC5A	5.64e-307	1.49404	0.645	0.175	3e-302
TM4SF1	4.89e-119	1.48319	0.364	0.116	2.6e-114
MAP4K4	1.04e-189	1.4625	0.726	0.356	5.53e-185
ATP13A3	4.1e-243	1.44174	0.704	0.282	2.18e-238
GFPT2	4.22e-275	1.42726	0.732	0.278	2.24e-270
TRIO	1.71e-232	1.38193	0.792	0.423	9.07e-228
TNFRSF12A	0	1.35455	0.645	0.138	0
ALDH1A3	1.22e-213	1.34596	0.476	0.115	6.47e-209
SLPI	1.88e-114	1.34004	0.43	0.164	9.98e-110
FOSL1	2.07e-296	1.32473	0.528	0.097	1.1e-291
KRT18	1.3e-90	1.31846	0.217	0.048	6.92e-86
PLA2G2A	5.07e-138	1.31405	0.495	0.188	2.69e-133
IL1R1	8.7e-165	1.28272	0.779	0.452	4.62e-160
TIMP1	2.82e-144	1.27979	0.935	0.858	1.5e-139
SEMA3C	5e-181	1.26777	0.641	0.279	2.65e-176
ABL2	1.28e-220	1.26692	0.703	0.3	6.78e-216
UAP1	1.24e-214	1.26439	0.774	0.372	6.59e-210
ABCC1	1.5e-263	1.26121	0.623	0.192	7.97e-259
RBFOX1	3.74e-78	1.24647	0.34	0.138	1.99e-73
ANGPTL4	6.44e-147	1.23251	0.41	0.12	3.42e-142
SRGAP1	2.85e-129	1.22695	0.783	0.496	1.51e-124
EMP1	1.19e-143	1.21977	0.844	0.568	6.3e-139
MFAP5	1.12e-99	1.2063	0.364	0.129	5.96e-95
MEDAG	7.48e-288	1.17947	0.526	0.096	3.97e-283
MTND4P12	1.04e-85	1.15995	0.314	0.109	5.54e-81
ERRFI1	5.86e-193	1.15237	0.609	0.236	3.11e-188
CBLB	9.25e-143	1.14153	0.79	0.502	4.91e-138
CXCL8	4.27e-50	1.12202	0.253	0.106	2.27e-45
WWC1	8.38e-87	1.12057	0.207	0.044	4.45e-82
CCL2	1.05e-52	1.10391	0.555	0.345	5.57e-48
EXT1	4.89e-141	1.10279	0.827	0.542	2.6e-136
CD44	2.07e-168	1.09629	0.838	0.543	1.1e-163
CXCL2	8.43e-66	1.08401	0.364	0.17	4.48e-61
CLIC4	1.6e-88	1.0734	0.771	0.504	8.48e-84
COL1A1	5.06e-45	1.04765	0.743	0.616	2.69e-40
ACSL4	8.35e-173	1.04738	0.583	0.218	4.44e-168
KRT19	3.66e-92	1.03673	0.198	0.036	1.94e-87
LHFPL2	5.55e-215	1.03147	0.592	0.192	2.95e-210
CUX1	2.97e-131	1.02777	0.785	0.497	1.58e-126
SOD2	9.37e-108	1.01805	0.822	0.59	4.98e-103
ZSWIM6	8.15e-131	1.01559	0.711	0.388	4.33e-126
SPACA6	1.94e-124	1.0152	0.288	0.061	1.03e-119
KLF6	9.2e-127	1.0075	0.835	0.566	4.89e-122
CCDC80	4.44e-127	1.00067	0.855	0.619	2.36e-122
PDPN	6.86e-223	0.992043	0.568	0.165	3.65e-218
ABTB2	7.52e-77	0.981514	0.369	0.156	4e-72
DDX21	6.25e-198	0.972699	0.737	0.35	3.32e-193
CXCL1	9.71e-77	0.972478	0.187	0.039	5.16e-72
SLC16A1	7.44e-183	0.966511	0.466	0.125	3.95e-178
SLC4A7	6.93e-172	0.963238	0.545	0.189	3.68e-167
FAT1	1.19e-115	0.961994	0.401	0.137	6.31e-111
SLC12A8	2.71e-143	0.954656	0.276	0.042	1.44e-138
KRT8	4.57e-95	0.949206	0.224	0.048	2.43e-90
TEX26-AS1	6.64e-199	0.941251	0.408	0.077	3.53e-194
FLNB	5.67e-185	0.937504	0.354	0.058	3.01e-180
FGFR1	8.47e-125	0.937406	0.717	0.399	4.5e-120
MT2A	6.4e-72	0.926349	0.955	0.914	3.4e-67
S100A10	4.16e-144	0.914022	0.88	0.698	2.21e-139
HRH1	3.05e-197	0.912995	0.392	0.072	1.62e-192
F3	2.18e-89	0.91044	0.402	0.164	1.16e-84
KIAA1217	1.39e-145	0.907583	0.425	0.127	7.4e-141
MYO1E	3.34e-113	0.905497	0.569	0.262	1.78e-108
SENP3-EIF4A1	3.43e-158	0.904837	0.753	0.463	1.82e-153
UCK2	3.83e-218	0.89882	0.461	0.094	2.04e-213
SLC39A14	2.1e-187	0.897456	0.54	0.169	1.12e-182
PALM2-AKAP2	5.25e-146	0.893689	0.587	0.249	2.79e-141
H19	5.7e-118	0.882999	0.22	0.03	3.03e-113
TNFAIP6	2.43e-111	0.880737	0.401	0.144	1.29e-106
HMOX1	3.64e-66	0.872436	0.281	0.107	1.93e-61
MT1G	9.36e-33	0.869102	0.23	0.113	4.97e-28
IGF2BP2	3.63e-112	0.867284	0.509	0.221	1.93e-107
ADAM12	2.99e-92	0.863595	0.266	0.073	1.59e-87
ATP2B4	6.51e-104	0.86091	0.575	0.286	3.46e-99
SGMS2	2.12e-102	0.856326	0.36	0.122	1.13e-97
EFNA5	4.53e-78	0.853555	0.387	0.169	2.41e-73
MAST4	6.24e-45	0.853142	0.471	0.288	3.31e-40
ADAMTS9	8.09e-31	0.84889	0.305	0.176	4.3e-26
NFKB1	9.86e-108	0.848367	0.604	0.308	5.24e-103
NFATC2	7.59e-93	0.843515	0.55	0.277	4.03e-88
RASAL2	2.07e-89	0.835228	0.68	0.407	1.1e-84
MIR222HG	6.82e-141	0.832831	0.365	0.093	3.62e-136
SPSB1	4.28e-117	0.830251	0.583	0.273	2.27e-112
CREB5	2.6e-110	0.828868	0.549	0.255	1.38e-105
COBL	4.34e-82	0.824144	0.26	0.078	2.31e-77
CRABP2	2.99e-107	0.813306	0.315	0.09	1.59e-102
ROR1	1.17e-92	0.811635	0.522	0.251	6.23e-88
HSPH1	1.33e-127	0.810725	0.5	0.195	7.06e-123
PTGIS	1.14e-132	0.810689	0.557	0.234	6.04e-128
LINC00513	1.79e-102	0.807971	0.624	0.335	9.5e-98
IGF2	3.19e-76	0.807609	0.252	0.078	1.69e-71
SERPINE2	3.11e-83	0.807339	0.352	0.133	1.65e-78
SLC20A1	1.07e-156	0.80307	0.456	0.135	5.67e-152
TNC	2.08e-29	0.802574	0.289	0.165	1.1e-24
UGP2	1.06e-73	0.802399	0.654	0.405	5.64e-69
CDK19	1.01e-34	0.801967	0.391	0.237	5.36e-30
ZFAND3	9.78e-123	0.797822	0.819	0.509	5.19e-118
MTHFD1L	3.52e-127	0.79724	0.722	0.395	1.87e-122
FAM155A	3.12e-59	0.796886	0.277	0.112	1.66e-54
SAMD4A	1.39e-115	0.787613	0.718	0.389	7.4e-111
PLOD2	1.38e-147	0.784978	0.491	0.168	7.33e-143
MTCO1P40	9.81e-45	0.772287	0.229	0.094	5.21e-40
SGK1	3.11e-124	0.769299	0.456	0.167	1.65e-119
RAB7A	1.05e-77	0.769011	0.853	0.632	5.59e-73
JARID2	1.34e-56	0.768179	0.432	0.227	7.13e-52
DOK5	7.65e-155	0.762541	0.415	0.112	4.06e-150
CD55	8.19e-103	0.761375	0.519	0.242	4.35e-98
ABI3BP	6.1e-24	0.759378	0.642	0.5	3.24e-19
ENO1	5.59e-151	0.749974	0.789	0.458	2.97e-146
LDHA	5.48e-113	0.749336	0.818	0.59	2.91e-108
HSPA1B	9.18e-41	0.745829	0.519	0.34	4.88e-36
KLHL29	3.29e-68	0.745312	0.377	0.17	1.75e-63
MT1E	8.51e-33	0.743926	0.77	0.621	4.52e-28
HIF1A	4.86e-115	0.742047	0.745	0.438	2.58e-110
LINC01060	3.11e-80	0.741274	0.176	0.032	1.65e-75
LINC01943	5.31e-151	0.733162	0.355	0.079	2.82e-146
TXNRD1	4.24e-100	0.7321	0.836	0.644	2.25e-95
ITGAV	2.95e-120	0.731895	0.648	0.328	1.57e-115
KDM6B	9.46e-133	0.727408	0.487	0.18	5.03e-128
CYP1B1	7.94e-65	0.720114	0.467	0.248	4.22e-60
TFPI2	1.5e-120	0.713483	0.214	0.024	7.95e-116
MEG3	3.25e-84	0.712405	0.606	0.334	1.73e-79
SERPINH1	1.22e-79	0.710583	0.596	0.348	6.49e-75
HOMER1	1.67e-112	0.708652	0.33	0.091	8.87e-108
EXOSC7	2.42e-57	0.708391	0.423	0.223	1.29e-52
PDLIM4	4.97e-196	0.708079	0.455	0.104	2.64e-191
DENND5A	2.19e-115	0.706534	0.666	0.345	1.16e-110
GPC6	2.08e-59	0.705541	0.546	0.319	1.11e-54
ROR2	5.1e-95	0.705541	0.537	0.261	2.71e-90
C3	7.89e-59	0.704721	0.753	0.575	4.19e-54
ANKRD28	1.11e-89	0.703769	0.544	0.267	5.9e-85
RFX2	6.96e-83	0.703049	0.599	0.329	3.7e-78
ANXA1	1.55e-89	0.702508	0.871	0.674	8.21e-85
CNKSR3	1.89e-57	0.702085	0.239	0.087	1e-52
MSLN	1.57e-91	0.698725	0.131	0.006	8.32e-87
CRY1	7.86e-109	0.697475	0.576	0.272	4.17e-104
PFKP	2.18e-165	0.694135	0.406	0.097	1.16e-160
S100A16	2.56e-129	0.693805	0.582	0.257	1.36e-124
CD248	4.77e-95	0.691968	0.444	0.192	2.53e-90
GEM	1.57e-83	0.691634	0.644	0.371	8.36e-79
RPS6KA3	1.05e-107	0.690845	0.596	0.29	5.57e-103
PITPNB	1.45e-146	0.690673	0.671	0.309	7.7e-142
ALDH1A2	1.15e-65	0.689372	0.29	0.114	6.1e-61
SLC39A8	5.47e-65	0.688181	0.215	0.065	2.91e-60
DIP2C	3.5e-96	0.687705	0.561	0.277	1.86e-91
PROCR	5.81e-118	0.68726	0.395	0.129	3.09e-113
IQCJ-SCHIP1	4.62e-130	0.681234	0.412	0.127	2.45e-125
ITGA5	1.03e-156	0.680972	0.37	0.083	5.5e-152
MAP2K3	7.35e-174	0.680447	0.506	0.153	3.9e-169
FNIP2	3.04e-96	0.678563	0.443	0.183	1.62e-91
GCLM	2.2e-159	0.67797	0.387	0.089	1.17e-154
PLAUR	2.04e-127	0.677881	0.592	0.26	1.08e-122
FSTL1	3.3e-43	0.677453	0.743	0.564	1.75e-38
SYNJ2	1.08e-135	0.675371	0.398	0.115	5.74e-131
NEAT1	1.43e-65	0.674143	0.969	0.903	7.58e-61
HSPA1A	3.27e-24	0.673355	0.61	0.464	1.74e-19
RPS2P5	4.34e-83	0.67089	0.535	0.291	2.3e-78
MYO9B	2.59e-114	0.670459	0.592	0.275	1.38e-109
ELOVL5	1.11e-128	0.669259	0.604	0.265	5.9e-124
GALNT2	2.07e-137	0.668298	0.564	0.227	1.1e-132
PRSS23	4.08e-105	0.664529	0.543	0.259	2.17e-100
TSPAN5	1.48e-130	0.657936	0.342	0.084	7.84e-126
ANXA2	1.1e-117	0.657539	0.902	0.707	5.86e-113
CA12	3.17e-145	0.656427	0.241	0.024	1.68e-140
COL3A1	4.03e-29	0.656189	0.717	0.615	2.14e-24
PHLDB2	1.89e-69	0.65309	0.483	0.243	1.01e-64
MYC	6.47e-117	0.650945	0.577	0.253	3.44e-112
SMG1P3	6e-115	0.650671	0.616	0.298	3.19e-110
SMG1P1	1.85e-107	0.650444	0.657	0.34	9.84e-103
GATAD2A	2.02e-128	0.647654	0.537	0.218	1.07e-123
MAP4K5	4.74e-107	0.647608	0.592	0.289	2.52e-102
IGFBP6	1.46e-57	0.64758	0.671	0.451	7.77e-53
DNMBP	9.34e-104	0.647546	0.474	0.197	4.96e-99
MT1A	6.2e-43	0.646013	0.426	0.243	3.3e-38
SULF1	3.56e-95	0.644917	0.54	0.257	1.89e-90
MIR31HG	2.12e-90	0.643874	0.151	0.014	1.13e-85
ADM	1.36e-43	0.642387	0.316	0.161	7.2e-39
TXN	4.12e-89	0.641832	0.822	0.6	2.19e-84
MAPK6	1.63e-119	0.638631	0.542	0.231	8.68e-115
RUNX1	1.09e-105	0.637288	0.729	0.414	5.79e-101
CLDN1	4.32e-89	0.636318	0.157	0.017	2.3e-84
NFKBIA	3.2e-59	0.635922	0.798	0.604	1.7e-54
MT2P1	2.13e-111	0.635913	0.366	0.115	1.13e-106
CLIP1	2.75e-89	0.635747	0.631	0.344	1.46e-84
PRG4	1.78e-41	0.635576	0.181	0.067	9.46e-37
FBN1	2.31e-24	0.635347	0.656	0.503	1.23e-19
LMCD1-AS1	1.48e-53	0.63356	0.344	0.165	7.85e-49
PRKCA	1.95e-72	0.632814	0.603	0.346	1.04e-67
XYLT1	7.19e-72	0.631513	0.466	0.229	3.82e-67
LRRFIP1	2.3e-92	0.63116	0.67	0.361	1.22e-87
HSPD1	1.86e-85	0.629435	0.636	0.347	9.91e-81
TUBB6	4.76e-136	0.62702	0.682	0.327	2.53e-131
BAG3	2.6e-96	0.625299	0.508	0.223	1.38e-91
THBS1	1.15e-56	0.623903	0.591	0.367	6.09e-52
PHLDA2	4.96e-170	0.62376	0.375	0.073	2.64e-165
EIF5A	3.69e-104	0.622433	0.723	0.416	1.96e-99
CACNB4	1.46e-101	0.620845	0.244	0.052	7.75e-97
DCLK1	9.5e-38	0.619313	0.504	0.321	5.05e-33
FGF2	1.41e-87	0.618319	0.33	0.112	7.48e-83
PLAT	8.31e-68	0.616826	0.415	0.198	4.41e-63
GBE1	2.02e-65	0.614118	0.504	0.267	1.07e-60
SGPP2	1.7e-65	0.613672	0.121	0.015	9.05e-61
GPRC5D-AS1	2.77e-110	0.610934	0.285	0.067	1.47e-105
THBS2	2.31e-101	0.607812	0.559	0.265	1.23e-96
PTPN1	4.17e-70	0.606557	0.573	0.314	2.21e-65
SDK1	2.23e-40	0.606094	0.601	0.42	1.18e-35
TIAM1	2.84e-69	0.604474	0.345	0.146	1.51e-64
TWIST2	1.71e-105	0.60447	0.438	0.166	9.07e-101
VEGFA	1.17e-112	0.6022	0.383	0.124	6.24e-108
WTAP	2.11e-68	0.600326	0.585	0.324	1.12e-63
WDR43	1.63e-136	0.597712	0.485	0.167	8.66e-132
PAPPA	2.62e-63	0.596586	0.382	0.176	1.39e-58
IFI27	6.04e-81	0.595431	0.412	0.18	3.21e-76
TRAF3	2.51e-130	0.592909	0.487	0.178	1.33e-125
YWHAG	1.39e-129	0.591228	0.576	0.245	7.37e-125
B4GALT1	3.2e-63	0.591159	0.666	0.411	1.7e-58
NME1-NME2	9.87e-71	0.591054	0.7	0.492	5.25e-66
FNDC3B	7.77e-70	0.588326	0.863	0.64	4.13e-65
NAMPTP1	2.05e-95	0.587911	0.47	0.206	1.09e-90
SMG1P4	3.43e-105	0.586988	0.515	0.226	1.82e-100
CAMK1D	1.91e-78	0.586429	0.52	0.262	1.01e-73
MEMO1	3.62e-110	0.580921	0.486	0.2	1.92e-105
MCUB	2.37e-113	0.577891	0.469	0.183	1.26e-108
WT1	5.81e-136	0.577119	0.252	0.033	3.08e-131
SPAG9	1.55e-72	0.576656	0.688	0.42	8.21e-68
MEG8	4.99e-88	0.574967	0.294	0.09	2.65e-83
CALB2	3.38e-98	0.569217	0.141	0.006	1.8e-93
DISC1FP1	1.05e-99	0.568577	0.361	0.124	5.56e-95
CTNNAL1	1.46e-111	0.56803	0.498	0.199	7.76e-107
SMS	3.72e-92	0.564679	0.529	0.249	1.97e-87
ARC	7.94e-81	0.564504	0.15	0.018	4.22e-76
UPK3B	9.73e-74	0.559498	0.104	0.004	5.17e-69
C16orf45	3.92e-63	0.557891	0.46	0.237	2.08e-58
TJP2	7.74e-44	0.556985	0.456	0.269	4.11e-39
NPAS2	2.78e-95	0.555455	0.335	0.11	1.48e-90
GNG12	2.32e-95	0.555313	0.572	0.274	1.23e-90
BAZ1A	2.25e-93	0.554846	0.596	0.298	1.19e-88
EVI5	2.91e-69	0.553983	0.647	0.386	1.55e-64
IPO7	1.04e-112	0.550948	0.561	0.246	5.54e-108
PI16	2.68e-20	0.549936	0.179	0.096	1.42e-15
TPST1	6.15e-70	0.549601	0.658	0.391	3.27e-65
PMS2P7	4.66e-52	0.547735	0.106	0.016	2.48e-47
HMGA1	5.69e-106	0.547608	0.265	0.061	3.02e-101
GOLM1	4.3e-127	0.543347	0.419	0.131	2.29e-122
NPIPB4	5.04e-70	0.543202	0.691	0.422	2.67e-65
OAF	3.8e-79	0.542503	0.404	0.175	2.02e-74
NLGN1	8.18e-81	0.540279	0.333	0.12	4.35e-76
SMG1P2	2.82e-107	0.540167	0.531	0.232	1.5e-102
MGST1	1.84e-74	0.538584	0.604	0.34	9.75e-70
POLDIP3	7.92e-22	0.537898	0.277	0.163	4.21e-17
RRAS2	5.63e-94	0.53615	0.428	0.171	2.99e-89
VCAM1	6.73e-52	0.535743	0.247	0.097	3.57e-47
SPARC	2.23e-21	0.534864	0.816	0.74	1.19e-16
SDC4	2.69e-77	0.530842	0.367	0.15	1.43e-72
SIPA1L2	7.08e-34	0.530016	0.271	0.141	3.76e-29
TSC22D2	1.09e-76	0.529487	0.505	0.248	5.8e-72
LMNA	2.39e-65	0.527616	0.891	0.708	1.27e-60
HEG1	1.89e-90	0.525965	0.522	0.243	1e-85
IL6	1.37e-46	0.524915	0.268	0.116	7.3e-42
SLC35F1	3.13e-88	0.524643	0.47	0.211	1.66e-83
PIM1	1.22e-110	0.523899	0.425	0.149	6.5e-106
DKK1	2.57e-66	0.522839	0.103	0.006	1.36e-61
ECPAS	6.74e-103	0.521598	0.502	0.214	3.58e-98
GALNT18	4.72e-87	0.521596	0.238	0.059	2.51e-82
TMTC1	8.15e-81	0.520992	0.315	0.11	4.33e-76
EEF1A1P13	3.43e-38	0.520625	0.619	0.434	1.82e-33
DDX10	1e-99	0.520101	0.406	0.15	5.32e-95
MT1X	7.11e-20	0.518091	0.748	0.614	3.78e-15
HIVEP3	1.67e-33	0.517226	0.462	0.292	8.88e-29
KIF21A	1.08e-104	0.515081	0.229	0.041	5.75e-100
SPHK1	9.46e-129	0.514846	0.284	0.053	5.03e-124
NAMPT	1.35e-40	0.514762	0.765	0.557	7.2e-36
HSPE1	1.08e-66	0.514582	0.678	0.42	5.72e-62
NFATC1	2.7e-88	0.514418	0.368	0.137	1.44e-83
ANXA8L1	1.05e-94	0.512779	0.147	0.01	5.58e-90
CTHRC1	2.72e-32	0.512623	0.406	0.257	1.44e-27
ACACA	2.75e-97	0.51147	0.471	0.196	1.46e-92
MPP6	3.08e-118	0.511246	0.342	0.091	1.64e-113
MB21D2	3.13e-86	0.510615	0.374	0.143	1.66e-81
NME1	1.77e-120	0.510076	0.461	0.165	9.39e-116
FAM153B	6.21e-62	0.50995	0.141	0.026	3.3e-57
CHCHD3	2.89e-60	0.508612	0.721	0.52	1.53e-55
DAPK1	4.32e-58	0.508087	0.494	0.271	2.29e-53
PSME4	9.09e-86	0.505268	0.603	0.309	4.83e-81
PKM	4.91e-65	0.504324	0.692	0.466	2.61e-60
NOL10	7.95e-93	0.503968	0.428	0.17	4.22e-88
CKAP4	2.93e-124	0.50394	0.477	0.173	1.55e-119
RAN	1.15e-81	0.503161	0.696	0.431	6.12e-77
TNFAIP3	3.09e-46	0.501245	0.408	0.223	1.64e-41
ELOC	1.36e-86	0.500978	0.555	0.278	7.22e-82
PLIN2	1.85e-41	0.495993	0.46	0.269	9.85e-37
EGFR	5.79e-65	0.495903	0.609	0.352	3.08e-60
RCC1	8.41e-87	0.495867	0.421	0.176	4.47e-82
VCAN	6.26e-41	0.4957	0.621	0.441	3.32e-36
CTSL	1.09e-53	0.495566	0.619	0.381	5.77e-49
PLAU	1.11e-67	0.494916	0.246	0.08	5.88e-63
FAM177B	1.1e-91	0.494858	0.296	0.089	5.82e-87
BACH1	6.98e-89	0.494715	0.519	0.24	3.71e-84
PEAK1	3.19e-54	0.494519	0.693	0.456	1.69e-49
DDR2	4.09e-58	0.494301	0.688	0.432	2.17e-53
AKR1C2	3.53e-39	0.492837	0.301	0.152	1.88e-34
ZFP36L1	4.57e-46	0.492093	0.814	0.63	2.43e-41
SMAD3	5.51e-61	0.491449	0.449	0.231	2.93e-56
NEDD4L	1.63e-68	0.490224	0.21	0.057	8.68e-64
GJA1	3.17e-138	0.48997	0.353	0.082	1.68e-133
PTPRE	3.81e-69	0.488974	0.308	0.119	2.02e-64
AKR1C1	1.04e-38	0.487457	0.321	0.168	5.54e-34
TRIB1	1.2e-106	0.485624	0.355	0.11	6.4e-102
TRPM7	5.16e-81	0.483744	0.555	0.276	2.74e-76
RPL7P1	4.51e-64	0.482796	0.625	0.396	2.4e-59
RPL22L1	1.49e-78	0.482181	0.529	0.271	7.92e-74
MIR100HG	6.23e-52	0.481958	0.584	0.344	3.31e-47
EMP3	1.69e-62	0.479474	0.757	0.521	9e-58
CAVIN1	2.42e-94	0.479035	0.611	0.313	1.29e-89
COL5A1	1.03e-46	0.478419	0.58	0.38	5.48e-42
ADK	3.22e-63	0.477272	0.559	0.309	1.71e-58
EEF1B2P6	4.94e-74	0.477247	0.547	0.305	2.63e-69
GMDS	1.23e-95	0.477129	0.454	0.19	6.55e-91
USP12	9.76e-90	0.47712	0.45	0.191	5.18e-85
FAM160A1	1.83e-69	0.477035	0.15	0.026	9.7e-65
MAPKAPK2	6.35e-93	0.475948	0.543	0.251	3.37e-88
GRB10	7.62e-59	0.475769	0.398	0.191	4.05e-54
MTSS1	1.5e-31	0.475293	0.32	0.182	7.98e-27
EIF3J	1.57e-109	0.475107	0.59	0.272	8.35e-105
SMURF2	4.37e-65	0.475081	0.482	0.248	2.32e-60
SIK3	1.43e-60	0.474464	0.772	0.516	7.61e-56
RALGPS2	8.95e-70	0.472332	0.33	0.13	4.76e-65
HTRA3	3.64e-16	0.471632	0.38	0.266	1.94e-11
EEF1A1P5	2.28e-36	0.47024	0.773	0.648	1.21e-31
CYCS	3.74e-92	0.468757	0.645	0.338	1.98e-87
BHLHE40	1.24e-86	0.468155	0.504	0.233	6.58e-82
C4B	1.25e-28	0.467997	0.261	0.145	6.66e-24
PLCB1	4.87e-56	0.465976	0.458	0.242	2.59e-51
DDAH1	2.32e-59	0.465787	0.332	0.144	1.23e-54
FLNC	1.03e-142	0.462376	0.237	0.022	5.45e-138
ANXA8	1.61e-90	0.462332	0.133	0.006	8.53e-86
HNRNPC	1.35e-57	0.461618	0.877	0.68	7.19e-53
NTM	5.91e-68	0.459679	0.349	0.145	3.14e-63
USP36	1.29e-81	0.459293	0.482	0.223	6.85e-77
RLF	7.03e-77	0.459072	0.527	0.263	3.73e-72
ALCAM	1.64e-40	0.458646	0.327	0.167	8.69e-36
CLVS1	2.7e-60	0.457562	0.649	0.419	1.43e-55
DAGLB	7.95e-76	0.456791	0.633	0.367	4.22e-71
PHACTR1	3.37e-20	0.456612	0.235	0.141	1.79e-15
KCNK1	4.18e-123	0.456286	0.223	0.027	2.22e-118
RYBP	2.64e-74	0.456009	0.432	0.195	1.4e-69
PTK2	1.12e-60	0.454645	0.734	0.474	5.94e-56
MAP3K8	2.83e-63	0.452142	0.581	0.33	1.51e-58
LINC01133	8.02e-114	0.452106	0.223	0.032	4.26e-109
LIF	1.63e-116	0.45065	0.182	0.013	8.67e-112
RPS10-NUDT3	1.62e-50	0.450062	0.738	0.582	8.61e-46
BZW2	1.1e-118	0.449059	0.376	0.112	5.84e-114
EIF3B	1.54e-111	0.448783	0.41	0.138	8.17e-107
NUP153	2.93e-83	0.446829	0.612	0.318	1.56e-78
SND1	4.61e-69	0.446513	0.623	0.357	2.45e-64
MYOF	1.31e-66	0.445987	0.655	0.382	6.96e-62
ACKR3	3.86e-58	0.445758	0.24	0.087	2.05e-53
ABLIM1	5.95e-65	0.445385	0.459	0.23	3.16e-60
ENOX1	2.98e-84	0.445366	0.311	0.102	1.58e-79
MET	2.02e-82	0.445098	0.155	0.02	1.07e-77
CAMSAP2	1.18e-71	0.444837	0.503	0.252	6.27e-67
SLC41A2	3.41e-118	0.444474	0.317	0.078	1.81e-113
IL6R	3.79e-71	0.44234	0.261	0.086	2.01e-66
NOP58	2.58e-84	0.442276	0.598	0.303	1.37e-79
PRKCE	8.56e-55	0.439751	0.522	0.294	4.55e-50
TAF4B	6.31e-76	0.439483	0.267	0.083	3.35e-71
DENND4A	1.23e-62	0.438809	0.683	0.417	6.54e-58
ANO6	2.55e-56	0.436659	0.668	0.412	1.35e-51
CLMP	7.92e-44	0.436243	0.542	0.33	4.21e-39
HSP90AA1	3.6e-24	0.435956	0.86	0.727	1.91e-19
XPO6	1.19e-95	0.435008	0.459	0.19	6.32e-91
DGKH	4.89e-69	0.434843	0.511	0.259	2.6e-64
MICAL2	4.98e-77	0.433272	0.402	0.171	2.64e-72
KIF1B	1.06e-59	0.432782	0.628	0.372	5.64e-55
AFAP1	3.38e-85	0.431679	0.395	0.156	1.8e-80
TUBB2A	1.67e-124	0.43095	0.347	0.09	8.85e-120
KLF5	1.44e-88	0.430739	0.194	0.034	7.66e-84
MAP1B	1.29e-67	0.430635	0.575	0.31	6.85e-63
COL1A2	3.98e-13	0.429981	0.823	0.785	2.12e-08
COL12A1	1.43e-73	0.429292	0.343	0.132	7.62e-69
ARAP2	3.83e-44	0.427836	0.17	0.058	2.04e-39
SRM	9.05e-109	0.427652	0.453	0.17	4.81e-104
MEIS2	3.15e-55	0.426937	0.398	0.196	1.67e-50
THY1	1.49e-48	0.426675	0.524	0.32	7.91e-44
STEAP1B	7.84e-38	0.426577	0.816	0.704	4.16e-33
SEPT9	2.12e-64	0.426505	0.54	0.295	1.13e-59
FAM153A	6.47e-59	0.426272	0.144	0.03	3.44e-54
OTUD4	7.65e-109	0.425577	0.384	0.124	4.06e-104
HSPA9	3.58e-88	0.42312	0.608	0.302	1.9e-83
HSPA8	1.29e-51	0.423044	0.687	0.453	6.86e-47
RPL4P4	1.06e-52	0.423024	0.658	0.447	5.66e-48
GALNT13	1.19e-54	0.4223	0.116	0.019	6.32e-50
ANKH	3.16e-62	0.422158	0.426	0.207	1.68e-57
TUBB2B	1.86e-119	0.420212	0.318	0.079	9.88e-115
DTX2P1-UPK3BP1-PMS2P11	3.18e-32	0.420201	0.202	0.093	1.69e-27
FAM107B	1.4e-62	0.419845	0.392	0.183	7.42e-58
PCBP3	8.15e-101	0.419105	0.311	0.087	4.33e-96
TSHZ2	8e-40	0.418005	0.693	0.479	4.25e-35
HSPB1P1	1.09e-41	0.417758	0.65	0.451	5.77e-37
FAM208B	6.41e-80	0.417664	0.512	0.246	3.41e-75
MFHAS1	1.57e-63	0.41655	0.439	0.215	8.33e-59
EZR	4.91e-10	0.416298	0.467	0.37	2.61e-05
GAREM1	1.05e-69	0.416247	0.59	0.335	5.6e-65
RAPH1	7.83e-69	0.415442	0.435	0.203	4.16e-64
FAM126A	3.82e-58	0.41462	0.548	0.307	2.03e-53
BAIAP2	2.74e-88	0.413774	0.351	0.124	1.45e-83
NRIP1	5.28e-65	0.413429	0.287	0.109	2.81e-60
CALU	5.1e-66	0.413153	0.684	0.433	2.71e-61
UGCG	3.43e-72	0.413124	0.521	0.258	1.82e-67
HIVEP1	1.93e-73	0.413106	0.373	0.155	1.03e-68
GCH1	8.51e-64	0.41253	0.303	0.119	4.52e-59
LDLR	1.12e-71	0.412433	0.355	0.146	5.96e-67
TET3	3.95e-52	0.412233	0.232	0.087	2.1e-47
MMP19	1.42e-47	0.411731	0.525	0.3	7.55e-43
SPOCK1	2.5e-69	0.410121	0.336	0.132	1.33e-64
LINC00486	9.63e-42	0.40909	0.8	0.639	5.12e-37
EEF1G	4.5e-37	0.408948	0.747	0.605	2.39e-32
SAT1	2.65e-24	0.4087	0.914	0.818	1.41e-19
FER	1.32e-51	0.408324	0.533	0.305	7.01e-47
S100A6	4.82e-26	0.408242	0.95	0.959	2.56e-21
WNT9A	3.77e-83	0.40704	0.169	0.026	2e-78
DNAJB1	7.02e-24	0.405746	0.531	0.368	3.73e-19
NDRG1	1.67e-51	0.404924	0.509	0.282	8.88e-47
NPIPB3	6.81e-57	0.404698	0.613	0.361	3.62e-52
RPL7P9	1.64e-39	0.404625	0.696	0.526	8.7e-35
ELK3	2.17e-85	0.403206	0.404	0.161	1.15e-80
SNX9	4.7e-56	0.403046	0.68	0.417	2.5e-51
CAPN2	2.22e-80	0.402326	0.59	0.299	1.18e-75
HK2	8.43e-85	0.401993	0.235	0.059	4.48e-80
RARRES1	6.26e-45	0.401822	0.592	0.385	3.33e-40
NGF-AS1	2.35e-84	0.401456	0.172	0.026	1.25e-79
GSPT1	2.42e-94	0.401155	0.489	0.207	1.28e-89
PACSIN2	1.67e-61	0.400555	0.54	0.294	8.87e-57
VMP1	9.26e-41	0.400286	0.87	0.664	4.92e-36
PTPRJ	2.66e-67	0.399799	0.358	0.153	1.41e-62
RTN4	8.55e-41	0.399387	0.895	0.733	4.54e-36
LOXL2	5.95e-61	0.398824	0.252	0.09	3.16e-56
NNMT	7.14e-47	0.398669	0.822	0.655	3.79e-42
RELB	1.18e-84	0.397827	0.43	0.179	6.28e-80
AFDN	7.18e-71	0.397202	0.41	0.183	3.81e-66
RAI14	1.89e-89	0.396239	0.357	0.123	1e-84
PCOLCE2	1.53e-66	0.395318	0.327	0.13	8.15e-62
ETF1	8.26e-88	0.395164	0.542	0.252	4.39e-83
PUM3	1.2e-94	0.392168	0.432	0.166	6.35e-90
TNFRSF10B	2.93e-77	0.391802	0.414	0.177	1.56e-72
DYRK1A	2.09e-53	0.39141	0.496	0.273	1.11e-48
MARK3	2.75e-53	0.391128	0.669	0.424	1.46e-48
GAS7	1.14e-26	0.390651	0.593	0.415	6.04e-22
FERMT2	4.01e-53	0.390567	0.621	0.37	2.13e-48
SOAT1	2.12e-58	0.38935	0.455	0.236	1.13e-53
BCR	7.08e-70	0.389344	0.249	0.078	3.76e-65
EFEMP1	1.64e-42	0.388996	0.656	0.436	8.7e-38
IARS	3.64e-88	0.388445	0.426	0.17	1.93e-83
DNAJA1	3.9e-58	0.388258	0.676	0.411	2.07e-53
ACTG1	3.48e-26	0.387631	0.885	0.84	1.85e-21
DUSP1	1.65e-23	0.386896	0.89	0.79	8.78e-19
TEAD4	1.59e-110	0.386892	0.28	0.062	8.45e-106
SLC2A1	2.47e-88	0.386362	0.214	0.044	1.31e-83
SLC7A1	1.14e-119	0.385878	0.261	0.047	6.03e-115
PXDN	1.07e-76	0.385833	0.366	0.144	5.7e-72
RPS2	5.97e-19	0.385323	0.916	0.903	3.17e-14
RPL13P12	1.63e-37	0.384992	0.778	0.643	8.65e-33
MAFF	5.37e-64	0.384466	0.494	0.252	2.85e-59
GNPNAT1	1.71e-92	0.38301	0.248	0.058	9.06e-88
KPNA4	4.62e-76	0.382568	0.451	0.206	2.46e-71
BICD1	6.26e-66	0.381523	0.408	0.187	3.33e-61
FRMD6	2.32e-51	0.380024	0.397	0.198	1.23e-46
ERN1	5.9e-72	0.37985	0.378	0.16	3.14e-67
PDLIM5	1.1e-45	0.379504	0.667	0.42	5.86e-41
RPL13AP5	7.02e-38	0.379242	0.677	0.502	3.73e-33
KIRREL3	7.11e-44	0.379107	0.169	0.057	3.78e-39
MUC16	3.95e-61	0.377704	0.108	0.011	2.1e-56
PPTC7	1.53e-83	0.376989	0.368	0.14	8.13e-79
TCEAL9	5.87e-65	0.376969	0.57	0.322	3.12e-60
MXRA5	5.68e-55	0.375949	0.342	0.159	3.02e-50
ACLY	1.24e-84	0.375777	0.336	0.117	6.57e-80
LAMC2	5.87e-56	0.375553	0.108	0.014	3.12e-51
C9	3.1e-57	0.375338	0.548	0.309	1.65e-52
UBE2E2	2.74e-52	0.374837	0.786	0.53	1.46e-47
CXADR	9.47e-65	0.374258	0.161	0.035	5.03e-60
ZFPM2	1.02e-43	0.372786	0.669	0.432	5.44e-39
GADD45A	6.36e-51	0.372033	0.511	0.287	3.38e-46
WWC2	3.61e-66	0.372015	0.485	0.238	1.92e-61
DGKI	1.51e-41	0.371599	0.687	0.498	8.03e-37
GNGT1	1.07e-59	0.371333	0.163	0.038	5.67e-55
RPL15P3	4.81e-54	0.371066	0.541	0.325	2.55e-49
CLINT1	1.34e-73	0.370847	0.434	0.194	7.11e-69
DUSP5	2.82e-101	0.370657	0.235	0.046	1.5e-96
ZFC3H1	1.16e-77	0.369755	0.429	0.187	6.19e-73
DLG1	3.59e-40	0.368941	0.533	0.328	1.91e-35
SLC16A7	6.53e-60	0.368086	0.353	0.153	3.47e-55
RPL3P4	2.78e-28	0.367997	0.76	0.639	1.47e-23
CACNA2D1	2.33e-45	0.367108	0.487	0.275	1.24e-40
LRRC8C	4.3e-39	0.36684	0.212	0.091	2.29e-34
MFSD2A	8.41e-119	0.36646	0.203	0.021	4.47e-114
SCFD2	4e-76	0.366261	0.375	0.151	2.13e-71
PARD6B	3.8e-52	0.366169	0.137	0.031	2.02e-47
SLC19A2	2.48e-34	0.364445	0.447	0.27	1.32e-29
LRPPRC	9.59e-69	0.364385	0.418	0.188	5.09e-64
NPLOC4	2.68e-78	0.363992	0.456	0.207	1.42e-73
THOC6	2.91e-94	0.36309	0.298	0.086	1.54e-89
CASK	5.32e-59	0.36282	0.513	0.271	2.83e-54
MED27	2.57e-72	0.362114	0.381	0.16	1.36e-67
HNRNPA1P48	1.08e-71	0.36191	0.461	0.223	5.74e-67
FLRT2	1.19e-61	0.361614	0.358	0.155	6.3e-57
NCS1	5.95e-108	0.36125	0.256	0.051	3.16e-103
UBE2G1	1.78e-66	0.360768	0.41	0.187	9.45e-62
EML1	2.67e-77	0.360672	0.305	0.105	1.42e-72
ERC1	9.99e-40	0.359787	0.628	0.411	5.31e-35
CCT2	1.57e-90	0.359565	0.485	0.206	8.32e-86
SH3TC2	5.79e-96	0.359268	0.274	0.07	3.08e-91
SEC61G	5.58e-48	0.35913	0.737	0.534	2.97e-43
CDK17	4.09e-50	0.358881	0.541	0.314	2.17e-45
SH3RF1	3.01e-64	0.358795	0.327	0.131	1.6e-59
MAST2	1.25e-64	0.358498	0.403	0.186	6.63e-60
CTTN	2.14e-79	0.358287	0.614	0.314	1.14e-74
HIVEP2	7.75e-60	0.356721	0.494	0.259	4.12e-55
TENM3	1.37e-48	0.356597	0.422	0.219	7.26e-44
SMG1	1.21e-62	0.356511	0.497	0.254	6.43e-58
NOP16	9.87e-142	0.354897	0.287	0.044	5.24e-137
PRRX1	2.51e-36	0.353934	0.623	0.426	1.33e-31
GNL3	2.25e-98	0.353799	0.437	0.163	1.2e-93
RNF24	3.17e-53	0.353746	0.475	0.253	1.68e-48
TOP1	1.68e-44	0.353429	0.725	0.474	8.95e-40
ST7	1.58e-51	0.35316	0.45	0.238	8.41e-47
DYRK3	3.22e-82	0.352948	0.313	0.105	1.71e-77
UTP4	1.45e-72	0.352672	0.388	0.162	7.7e-68
HIPK2	3.62e-53	0.352354	0.509	0.275	1.92e-48
RPS3AP6	1.45e-42	0.35177	0.619	0.427	7.7e-38
ATP10A	3.75e-55	0.351248	0.392	0.19	1.99e-50
SLC7A2	2.23e-35	0.348295	0.175	0.068	1.18e-30
EGR3	7.22e-66	0.347967	0.201	0.054	3.83e-61
KIF26B	6.48e-33	0.347957	0.274	0.143	3.44e-28
GNB1	9.21e-57	0.347599	0.719	0.448	4.89e-52
AMD1	1.82e-87	0.347522	0.483	0.207	9.65e-83
RNF19B	1.09e-63	0.347104	0.265	0.094	5.78e-59
SQSTM1	5.6e-18	0.346577	0.586	0.43	2.98e-13
ZFAND2A	7.85e-43	0.346527	0.21	0.082	4.17e-38
CSF1	9.73e-54	0.346466	0.304	0.131	5.17e-49
RNF149	3.55e-62	0.344957	0.578	0.312	1.89e-57
ELL	1.93e-58	0.34487	0.524	0.279	1.02e-53
GLS	1.39e-56	0.34474	0.515	0.275	7.37e-52
PRKY	3.88e-60	0.344522	0.202	0.06	2.06e-55
GTPBP4	3.58e-103	0.344492	0.336	0.097	1.9e-98
MTND1P23	3.07e-28	0.34439	0.814	0.631	1.63e-23
MLF1	1.12e-81	0.343236	0.358	0.131	5.94e-77
NECTIN2	2.83e-82	0.342627	0.44	0.187	1.5e-77
ASAP1	2.64e-34	0.341993	0.725	0.513	1.4e-29
MAPK8	4.96e-43	0.341404	0.419	0.231	2.64e-38
COBLL1	4.67e-52	0.341066	0.349	0.165	2.48e-47
SLC35F2	3.39e-85	0.340703	0.246	0.063	1.8e-80
DIAPH1	7.01e-57	0.340026	0.429	0.216	3.73e-52
G0S2	0.346724	0.339856	0.282	0.273	1
NAA25	3.79e-70	0.338853	0.394	0.171	2.01e-65
BAIAP2L1	3.11e-48	0.338739	0.553	0.336	1.65e-43
AMBRA1	1.22e-52	0.338467	0.65	0.421	6.48e-48
STIP1	5.07e-75	0.337925	0.34	0.129	2.7e-70
EIF4E	8.1e-75	0.336254	0.462	0.208	4.3e-70
LRRK1	2.88e-49	0.336116	0.352	0.169	1.53e-44
ABCC4	2.92e-70	0.335078	0.285	0.099	1.55e-65
HSP90AB1	3.17e-32	0.334821	0.85	0.688	1.68e-27
TIPARP	2.94e-52	0.334357	0.46	0.242	1.56e-47
FKBP1C	2.67e-79	0.334247	0.385	0.156	1.42e-74
PCSK6	4.38e-53	0.334196	0.147	0.035	2.33e-48
LRFN5	1.67e-19	0.333705	0.196	0.108	8.85e-15
DOT1L	6.94e-88	0.333331	0.262	0.07	3.69e-83
LRRC59	1.04e-104	0.33249	0.36	0.109	5.53e-100
RPL7AP6	3.27e-89	0.332327	0.36	0.127	1.74e-84
CSNK1G1	1.1e-60	0.332284	0.397	0.185	5.86e-56
EIF3A	2.17e-53	0.330915	0.649	0.391	1.16e-48
ETV7	1.19e-43	0.330633	0.131	0.034	6.33e-39
ARFGAP3	2.59e-47	0.328994	0.543	0.317	1.38e-42
PPP1R14B	2.77e-90	0.328419	0.301	0.089	1.47e-85
RAP1B	5.78e-47	0.327454	0.66	0.411	3.07e-42
NAA50	1.56e-74	0.326929	0.493	0.232	8.3e-70
FHL2	5.68e-60	0.326597	0.472	0.24	3.02e-55
NDFIP2	2.78e-73	0.326302	0.285	0.095	1.48e-68
HERC3	9.74e-34	0.3258	0.229	0.109	5.18e-29
NOCT	2.22e-63	0.325582	0.261	0.092	1.18e-58
PRKCI	5.39e-74	0.325017	0.419	0.18	2.86e-69
NAA15	4.48e-71	0.323197	0.455	0.209	2.38e-66
RRP12	6.92e-76	0.323088	0.309	0.107	3.68e-71
HSPA5	1.99e-47	0.322729	0.638	0.396	1.06e-42
BMPR1B	2.13e-60	0.322345	0.194	0.055	1.13e-55
RASSF8	7.74e-55	0.321982	0.386	0.185	4.11e-50
ATP2B1	1.97e-41	0.321893	0.499	0.289	1.05e-36
RPL17-C18orf32	2.13e-27	0.321662	0.788	0.678	1.13e-22
RPL7P23	4.22e-26	0.321459	0.777	0.68	2.24e-21
DTWD2	1.25e-39	0.321346	0.65	0.445	6.62e-35
FAM110B	1.77e-48	0.320827	0.281	0.122	9.4e-44
YES1	6.57e-81	0.32049	0.376	0.143	3.49e-76
NOLC1	8.45e-89	0.320232	0.374	0.131	4.49e-84
XPR1	1.03e-51	0.319632	0.371	0.181	5.45e-47
PAWR	4.59e-66	0.319269	0.393	0.174	2.44e-61
AVEN	1.27e-73	0.31926	0.272	0.087	6.76e-69
KHDRBS3	1.53e-54	0.319095	0.237	0.085	8.12e-50
SASH1	2.79e-38	0.318595	0.399	0.222	1.48e-33
TP53BP2	2.15e-71	0.318535	0.325	0.124	1.14e-66
ACTN4	3.2e-68	0.31814	0.508	0.253	1.7e-63
ARHGAP17	6.7e-69	0.317469	0.397	0.172	3.56e-64
CCNYL1	2.79e-48	0.316942	0.206	0.075	1.48e-43
AUTS2	7.18e-30	0.316218	0.684	0.482	3.81e-25
LGALS1	1.01e-05	0.316124	0.922	0.931	0.534428
PPRC1	3.27e-79	0.315942	0.295	0.096	1.73e-74
CCNY	3.15e-55	0.315551	0.529	0.286	1.67e-50
SOCS5	1.39e-43	0.315121	0.373	0.193	7.37e-39
RPS23P8	2.56e-47	0.314818	0.577	0.365	1.36e-42
NPIPB5	7.98e-36	0.314525	0.691	0.47	4.24e-31
CEMIP2	2.9e-44	0.313945	0.405	0.218	1.54e-39
CHD1	1.41e-45	0.31313	0.641	0.392	7.51e-41
EHD1	4.88e-85	0.312409	0.309	0.098	2.59e-80
CEBPB	5.5e-30	0.312338	0.772	0.581	2.92e-25
TANC2	1.37e-48	0.312115	0.47	0.253	7.27e-44
RPL41P2	3.54e-29	0.311627	0.697	0.545	1.88e-24
SFPQ	6.14e-61	0.311335	0.658	0.376	3.26e-56
SULF2	3.04e-78	0.311223	0.275	0.084	1.62e-73
NHSL2	8.57e-43	0.310916	0.386	0.202	4.55e-38
PKHD1L1	6.08e-56	0.310792	0.105	0.013	3.23e-51
THSD4	1.27e-43	0.309975	0.65	0.426	6.74e-39
METAP2	7.97e-62	0.309887	0.591	0.325	4.23e-57
SLC27A4	3.69e-42	0.309811	0.359	0.189	1.96e-37
UHRF1BP1L	2.15e-63	0.309222	0.396	0.179	1.14e-58
PPARGC1B	5.54e-49	0.308575	0.141	0.036	2.94e-44
RACK1	2.41e-26	0.308553	0.743	0.629	1.28e-21
UBAP1	7.29e-57	0.308349	0.572	0.312	3.87e-52
ASAP2	5.04e-53	0.307824	0.36	0.169	2.68e-48
STK39	4.83e-54	0.307487	0.307	0.133	2.56e-49
PPA1	3.52e-59	0.307329	0.629	0.366	1.87e-54
ARHGAP32	7.67e-56	0.307057	0.397	0.189	4.07e-51
PCSK5	3.38e-14	0.306579	0.49	0.356	1.8e-09
COL6A1	3.04e-21	0.30651	0.786	0.65	1.62e-16
NAV1	1.02e-41	0.305836	0.45	0.259	5.42e-37
ARMC9	8.57e-25	0.305821	0.797	0.666	4.55e-20
PFDN2	1.21e-64	0.305743	0.594	0.327	6.41e-60
SPRED1	2.25e-43	0.305575	0.499	0.287	1.2e-38
RPS18	8.75e-21	0.30517	0.941	0.969	4.65e-16
TNFRSF8	1.19e-84	0.304956	0.162	0.021	6.34e-80
SURF4	8.51e-72	0.304836	0.502	0.242	4.52e-67
AGFG1	8.86e-59	0.304743	0.441	0.216	4.71e-54
AK4	1.77e-103	0.304388	0.195	0.024	9.42e-99
SIPA1L3	2.08e-51	0.304109	0.3	0.131	1.11e-46
ARPC5L	5.82e-99	0.303975	0.358	0.115	3.09e-94
KPNA2	6.05e-93	0.303878	0.258	0.063	3.21e-88
RIPOR3	6.21e-39	0.303768	0.242	0.109	3.3e-34
USP10	2.11e-80	0.303387	0.382	0.148	1.12e-75
CPNE2	4.75e-26	0.303236	0.136	0.056	2.52e-21
IGFBP3	1.19e-36	0.303202	0.24	0.11	6.31e-32
MRTFA	3.61e-38	0.303021	0.73	0.5	1.92e-33
LARP4B	2.78e-50	0.302772	0.519	0.294	1.48e-45
TNFRSF21	4.88e-32	0.302741	0.222	0.107	2.59e-27
MYO1B	5.19e-57	0.30249	0.529	0.282	2.76e-52
PAK2	2.6e-60	0.301583	0.479	0.241	1.38e-55
YWHAE	1.03e-44	0.301425	0.789	0.558	5.45e-40
PARG	8.79e-57	0.301318	0.443	0.224	4.67e-52
DENND2C	7.05e-79	0.301248	0.204	0.045	3.74e-74
YARS	6.64e-75	0.299994	0.367	0.146	3.53e-70
TGFBI	1e-19	0.299754	0.241	0.143	5.32e-15
COL5A2	1.04e-18	0.299691	0.69	0.535	5.54e-14
SNRPD1	1e-61	0.299564	0.545	0.291	5.31e-57
KLF4	2.3e-32	0.299413	0.57	0.376	1.22e-27
MIR29A	6.16e-67	0.299365	0.22	0.064	3.27e-62
RPS2P55	6.46e-71	0.299292	0.318	0.12	3.43e-66
RPL10P9	1.17e-23	0.299077	0.79	0.686	6.22e-19
PIP5K1A	3.81e-58	0.298743	0.388	0.181	2.02e-53
IL6ST	4.98e-30	0.298691	0.932	0.881	2.64e-25
ABCA1	4.47e-23	0.298659	0.535	0.37	2.37e-18
HNRNPAB	5.35e-84	0.298442	0.401	0.156	2.84e-79
HELLPAR	1.15e-40	0.297924	0.123	0.032	6.11e-36
ESYT2	1.26e-39	0.297753	0.629	0.401	6.71e-35
MPZL1	1.12e-54	0.296934	0.51	0.277	5.94e-50
KDM7A	2.38e-59	0.296908	0.299	0.12	1.27e-54
PDE10A	1.25e-42	0.296194	0.227	0.092	6.65e-38
GARS	4.86e-81	0.296142	0.362	0.135	2.58e-76
U2AF1L5	4.68e-68	0.296027	0.506	0.252	2.49e-63
ANKLE2	6.12e-83	0.295945	0.333	0.114	3.25e-78
B4GALT5	5.85e-58	0.295763	0.466	0.237	3.11e-53
P4HA1	5.97e-47	0.295569	0.492	0.274	3.17e-42
STRAP	5.39e-66	0.294671	0.544	0.283	2.86e-61
RPL13AP7	3.06e-20	0.293352	0.785	0.691	1.62e-15
CPNE8	7.27e-52	0.29223	0.424	0.213	3.86e-47
STK10	1.01e-47	0.291811	0.315	0.146	5.35e-43
SNRPB	1.62e-64	0.291778	0.576	0.305	8.6e-60
BCL2L14	2.09e-46	0.291431	0.615	0.392	1.11e-41
RGPD8	5.53e-51	0.291127	0.433	0.226	2.94e-46
MT-TP	1.78e-39	0.290308	0.277	0.132	9.47e-35
HS2ST1	1.87e-47	0.29027	0.344	0.168	9.95e-43
BASP1	9.35e-56	0.290093	0.4	0.19	4.97e-51
TLE1	1.08e-44	0.289791	0.432	0.232	5.75e-40
RBMS1	2.27e-21	0.289383	0.793	0.608	1.2e-16
DNAJC1	1.52e-25	0.289245	0.591	0.407	8.08e-21
MCTP2	4.1e-12	0.288628	0.29	0.202	2.18e-07
MAPK1	9.47e-52	0.288301	0.552	0.314	5.03e-47
VCL	2.09e-44	0.287908	0.618	0.378	1.11e-39
ANKRD33B	4.2e-31	0.287803	0.191	0.085	2.23e-26
SMG1P5	1.48e-61	0.287276	0.338	0.144	7.84e-57
CDV3	6.97e-64	0.287207	0.435	0.204	3.7e-59
DCBLD2	3.26e-66	0.287204	0.334	0.133	1.73e-61
TNFAIP2	2.05e-28	0.286855	0.294	0.165	1.09e-23
RPLP0	1.76e-21	0.286815	0.88	0.829	9.34e-17
SYNCRIP	3.23e-56	0.286811	0.501	0.261	1.72e-51
SPIRE1	1.84e-56	0.286541	0.389	0.186	9.79e-52
FAM180A	8.08e-37	0.286381	0.186	0.074	4.29e-32
PRRX2	9.84e-68	0.286044	0.219	0.062	5.23e-63
ABR	2.04e-28	0.286027	0.39	0.236	1.09e-23
STXBP6	8.97e-66	0.28562	0.231	0.07	4.77e-61
NAV2	5.41e-19	0.285575	0.483	0.338	2.87e-14
DRAM1	2.33e-50	0.285002	0.363	0.175	1.24e-45
ETS1	2.38e-64	0.284231	0.299	0.113	1.26e-59
TUBB4B	9.14e-68	0.284215	0.485	0.23	4.85e-63
RPL13AP25	2.36e-45	0.284203	0.571	0.353	1.25e-40
EIF1AX	1.64e-43	0.283826	0.673	0.43	8.69e-39
SREBF2	1.94e-50	0.283291	0.384	0.191	1.03e-45
RBFOX2	1.94e-25	0.282777	0.886	0.799	1.03e-20
RPL5P34	1.21e-66	0.282432	0.404	0.183	6.45e-62
RDH10	3.5e-59	0.282354	0.244	0.085	1.86e-54
CLTB	4.23e-58	0.282338	0.565	0.311	2.25e-53
DLGAP2	6.54e-51	0.281929	0.135	0.03	3.48e-46
RBM39	7.09e-21	0.280658	0.886	0.72	3.77e-16
GPHN	1.96e-31	0.280211	0.517	0.33	1.04e-26
FNDC3A	8.76e-38	0.280123	0.501	0.298	4.66e-33
SDC2	6.69e-30	0.279897	0.526	0.35	3.55e-25
IPO5	6.86e-71	0.279081	0.381	0.158	3.65e-66
NBPF15	8.36e-65	0.278797	0.443	0.21	4.44e-60
WDFY1	2e-52	0.278428	0.352	0.165	1.06e-47
PTMAP5	3.9e-62	0.278327	0.491	0.247	2.07e-57
KLF10	2.86e-59	0.278081	0.469	0.232	1.52e-54
CADM3	2.77e-51	0.277985	0.175	0.052	1.47e-46
LARGE1	3.07e-38	0.277832	0.508	0.308	1.63e-33
TPM4	4.71e-31	0.277769	0.759	0.584	2.5e-26
GPC1	1.34e-71	0.277398	0.264	0.083	7.1e-67
MICALL1	8.24e-85	0.277232	0.189	0.034	4.38e-80
SSR3	3.82e-44	0.276718	0.581	0.358	2.03e-39
REL	2.62e-46	0.276717	0.475	0.263	1.39e-41
ADAMTSL1	3.11e-37	0.276528	0.317	0.162	1.65e-32
DHX15	2.55e-61	0.276444	0.498	0.253	1.36e-56
CMTM4	6.44e-43	0.276116	0.154	0.048	3.42e-38
PPFIA1	1.66e-46	0.276081	0.44	0.239	8.83e-42
EEF1A1P9	6.69e-60	0.276007	0.287	0.111	3.56e-55
USP3	3.3e-53	0.275861	0.436	0.222	1.75e-48
FARP2	1.67e-58	0.275188	0.359	0.162	8.87e-54
TCERG1	4.01e-72	0.275145	0.381	0.157	2.13e-67
PLEKHA7	2.85e-31	0.27474	0.708	0.53	1.51e-26
LSP1P4	5.01e-56	0.274623	0.305	0.129	2.66e-51
XPO5	2.64e-72	0.274496	0.331	0.126	1.4e-67
RAB7B	1.31e-42	0.274316	0.169	0.057	6.96e-38
AMMECR1	6.85e-65	0.273788	0.264	0.091	3.64e-60
RPL10P16	3.84e-37	0.273729	0.595	0.396	2.04e-32
ADAMTS6	3.47e-33	0.272262	0.142	0.05	1.84e-28
NUTM2A-AS1	1.13e-50	0.270938	0.513	0.284	6.03e-46
TRAPPC10	7.72e-57	0.270331	0.359	0.161	4.1e-52
POMP	3.82e-38	0.270213	0.726	0.516	2.03e-33
EIF4G3	6.07e-45	0.269794	0.644	0.399	3.22e-40
ERO1A	1.09e-51	0.26908	0.249	0.096	5.77e-47
SMARCC1	2.33e-53	0.269056	0.495	0.261	1.24e-48
PITPNA	2.16e-55	0.269046	0.372	0.173	1.15e-50
RPSAP9	2.68e-58	0.268998	0.358	0.163	1.42e-53
RPL12P4	1.02e-55	0.268678	0.472	0.247	5.4e-51
PTPRT	6.51e-44	0.268372	0.145	0.042	3.46e-39
OSMR	1.14e-57	0.268287	0.563	0.31	6.06e-53
COL6A2	1.54e-21	0.268079	0.892	0.818	8.19e-17
TBC1D12	5.76e-43	0.26806	0.307	0.146	3.06e-38
PSMD1	4.85e-64	0.268035	0.444	0.209	2.57e-59
NEK10	1.21e-62	0.268003	0.18	0.045	6.41e-58
MSANTD3	1.61e-73	0.267544	0.235	0.066	8.58e-69
CXCL3	9.22e-11	0.265757	0.213	0.139	4.9e-06
CHST11	1.47e-34	0.265359	0.439	0.262	7.81e-30
ADAMTS16	1.01e-54	0.265192	0.177	0.05	5.36e-50
NBPF14	1.66e-35	0.264917	0.593	0.375	8.81e-31
HSPA12A	4.94e-73	0.264871	0.266	0.083	2.62e-68
MTATP6P1	1.91e-23	0.264777	0.826	0.647	1.02e-18
BZW1	7.6e-57	0.264667	0.59	0.328	4.04e-52
DPYSL3	3.92e-34	0.264591	0.64	0.426	2.08e-29
BMP1	4.72e-76	0.264121	0.356	0.135	2.51e-71
NBPF19	1.02e-34	0.26406	0.529	0.33	5.4e-30
OOEP	1.9e-50	0.264057	0.465	0.251	1.01e-45
TPI1	2.68e-24	0.263846	0.726	0.557	1.42e-19
RPS7P1	2.75e-50	0.263531	0.524	0.3	1.46e-45
CYR61	2.15e-19	0.26335	0.69	0.535	1.14e-14
NBPF9	2.37e-70	0.263192	0.338	0.131	1.26e-65
JUND	7.65e-22	0.262882	0.74	0.552	4.07e-17
RPS26P31	2.49e-47	0.262315	0.521	0.302	1.32e-42
TPBG	4.51e-79	0.261388	0.312	0.103	2.39e-74
AKAP8	2e-53	0.26124	0.299	0.126	1.06e-48
ATP11A	7.79e-52	0.261006	0.315	0.14	4.14e-47
STK17A	2.59e-61	0.260439	0.353	0.15	1.37e-56
TGIF1	6.35e-57	0.260393	0.404	0.194	3.37e-52
C1QTNF3-AMACR	3.79e-23	0.260251	0.246	0.14	2.01e-18
SLC25A33	2.96e-60	0.26018	0.368	0.162	1.57e-55
LMBR1	1.51e-47	0.260143	0.32	0.149	8.05e-43
MORC4	1.15e-56	0.259635	0.252	0.09	6.09e-52
ARSJ	4.97e-60	0.259235	0.23	0.074	2.64e-55
HIPK3	6.17e-33	0.25912	0.563	0.355	3.28e-28
CLEC16A	1.89e-45	0.258751	0.37	0.187	1e-40
RBP4	3.26e-38	0.258666	0.131	0.039	1.73e-33
TLNRD1	2.41e-63	0.258281	0.211	0.062	1.28e-58
CTSC	6.62e-05	0.258204	0.465	0.384	1
SMC5	3.75e-40	0.257928	0.564	0.342	1.99e-35
EPS8	5.4e-60	0.256697	0.489	0.244	2.87e-55
ATP2A2	1.35e-54	0.256641	0.556	0.307	7.15e-50
AGAP1	8.09e-36	0.256351	0.597	0.376	4.3e-31
EGLN3	1.09e-49	0.255654	0.591	0.342	5.78e-45
RFFL	7.35e-28	0.255549	0.207	0.102	3.91e-23
CHSY1	4.15e-51	0.255455	0.388	0.19	2.2e-46
MED15	1.56e-57	0.255375	0.423	0.203	8.28e-53
CAB39	7.45e-42	0.255256	0.59	0.36	3.96e-37
RPL14P1	2.67e-63	0.254946	0.372	0.165	1.42e-58
GPR176	6.6e-61	0.253254	0.214	0.064	3.51e-56
TNFSF14	9.39e-47	0.252856	0.139	0.036	4.99e-42
HUWE1	3.02e-46	0.252732	0.451	0.247	1.61e-41
PPP3CA	1.01e-26	0.252226	0.617	0.418	5.38e-22
ATP6V0A1	4.73e-46	0.252194	0.325	0.154	2.51e-41
LOX	2.02e-58	0.251861	0.375	0.168	1.08e-53
CAV1	2.28e-21	0.251572	0.619	0.447	1.21e-16
GRIP1	1.29e-48	0.251432	0.149	0.04	6.84e-44
POM121C	3.71e-57	0.251309	0.399	0.186	1.97e-52
UCHL3	1.05e-72	0.251142	0.3	0.104	5.58e-68
PIEZO1	9.16e-73	0.251116	0.253	0.076	4.87e-68
EZH2	1.29e-36	0.25085	0.222	0.098	6.84e-32
UBE2H	8.25e-27	0.250838	0.571	0.381	4.38e-22
TPT1	9.11e-16	0.250566	0.948	0.938	4.84e-11
DSG2	3.42e-75	0.25051	0.117	0.008	1.81e-70
SENP5	6.5e-59	0.250019	0.423	0.2	3.45e-54
DENND6A	0.226947	-0.250036	0.211	0.206	1
N4BP2L1	1.4e-14	-0.25004	0.077	0.137	7.41e-10
FOXN3	0.0071226	-0.250365	0.618	0.541	1
RNF146	0.0383478	-0.250373	0.19	0.194	1
LYN	0.381763	-0.250751	0.14	0.137	1
BRI3	0.848366	-0.250844	0.409	0.348	1
LSM6	0.744513	-0.25101	0.28	0.242	1
AKR7A2	0.720063	-0.251115	0.306	0.264	1
HERPUD1	0.0985691	-0.251184	0.423	0.386	1
ATM	0.60858	-0.251228	0.233	0.213	1
TFDP2	0.0271718	-0.25133	0.414	0.327	1
LHFPL6	0.439464	-0.251452	0.592	0.482	1
ANKRD36C	0.799563	-0.251539	0.183	0.165	1
PCED1B	7.86e-10	-0.251557	0.066	0.11	4.18e-05
GNAS	0.000123437	-0.251618	0.698	0.609	1
SAMD11	0.00110934	-0.251695	0.085	0.105	1
IRF2BP2	0.472076	-0.251767	0.34	0.286	1
SMARCD2	0.0811525	-0.252122	0.149	0.153	1
PCF11	0.813493	-0.252202	0.357	0.314	1
WFDC1	6.27e-09	-0.252977	0.07	0.112	0.000333073
NUCB1	0.396369	-0.253161	0.513	0.431	1
PBX3	0.00775138	-0.253492	0.274	0.275	1
PDLIM2	0.603684	-0.253642	0.434	0.363	1
COX4I1	1.38e-12	-0.253947	0.761	0.718	7.31e-08
PELI1	1.39e-06	-0.254063	0.293	0.209	0.0737135
DDB2	0.0848915	-0.254299	0.185	0.187	1
CWC15	0.328066	-0.254347	0.288	0.24	1
CARHSP1	0.137374	-0.254412	0.265	0.219	1
C11orf31	2.19e-08	-0.254697	0.084	0.128	0.00116346
ARID4A	0.0148548	-0.254705	0.205	0.211	1
TBC1D5	0.0192221	-0.254857	0.438	0.398	1
STAT2	0.391056	-0.25512	0.255	0.236	1
RGL1	0.0587666	-0.255203	0.186	0.187	1
SCARB2	0.810878	-0.255681	0.477	0.392	1
HGSNAT	0.554492	-0.255777	0.318	0.283	1
HGF	0.165633	-0.256086	0.196	0.193	1
C16orf89	0.0180854	-0.256164	0.153	0.164	1
ODF3B	0.000340279	-0.256271	0.131	0.155	1
MTRNR2L8	0.960645	-0.256293	0.174	0.158	1
NIPAL2	0.00135173	-0.256341	0.112	0.132	1
HSD11B1	0.688259	-0.257083	0.167	0.157	1
ZYX	0.0455097	-0.25747	0.472	0.37	1
PHF3	0.153013	-0.257538	0.215	0.208	1
ATF6B	4.77e-09	-0.257669	0.093	0.138	0.000253236
RAB20	0.000264096	-0.257905	0.096	0.12	1
SLC1A3	0.308709	-0.257935	0.149	0.148	1
THUMPD1	0.260405	-0.258142	0.178	0.173	1
ZNF397	1.29e-07	-0.258441	0.088	0.125	0.00685493
IFNGR1	0.547522	-0.258533	0.347	0.308	1
ATXN7L1	0.239344	-0.258659	0.197	0.191	1
TPR	0.333903	-0.25903	0.397	0.323	1
FAM127A	4.33e-09	-0.259149	0.068	0.11	0.000229833
LINC01619	0.0283472	-0.259673	0.498	0.394	1
ABCG1	0.662365	-0.259783	0.117	0.112	1
NDUFB7	0.15166	-0.25983	0.557	0.479	1
ATP8A1	3.65e-07	-0.260078	0.074	0.108	0.0194032
IK	0.529344	-0.260091	0.285	0.241	1
ADD1	0.609665	-0.26013	0.373	0.326	1
IFI27L2	0.624847	-0.260267	0.496	0.404	1
TCEAL1	0.057594	-0.260372	0.173	0.176	1
FAM162B	4.44e-10	-0.260482	0.062	0.106	2.36e-05
CCNB1IP1	0.269506	-0.260983	0.165	0.161	1
NFIC	0.000963592	-0.261117	0.659	0.566	1
ST8SIA1	6.88e-06	-0.261241	0.077	0.107	0.365696
RPRD2	0.70505	-0.261284	0.266	0.24	1
PDCD4	0.94306	-0.261586	0.267	0.236	1
USP33	0.630826	-0.261603	0.255	0.233	1
CBFA2T2	0.50172	-0.261752	0.265	0.245	1
PNKD	0.974783	-0.261805	0.361	0.308	1
PPP1R10	0.0926008	-0.262256	0.199	0.198	1
PRKCDBP	1.42e-11	-0.26234	0.095	0.155	7.52e-07
EIF4EBP2	0.821145	-0.26245	0.277	0.241	1
HSPB6	0.082934	-0.26312	0.11	0.117	1
CENPC	0.000281483	-0.263213	0.178	0.198	1
RWDD1	0.483645	-0.263287	0.547	0.454	1
ZNF302	0.000353345	-0.263437	0.145	0.167	1
ATP5G3	5.39e-10	-0.263519	0.1	0.155	2.86e-05
ACSL1	8.41e-09	-0.263746	0.261	0.173	0.000446876
KANSL1	0.361111	-0.263958	0.466	0.406	1
MAFB	3.24e-05	-0.264224	0.271	0.296	1
MANBA	0.0968894	-0.264376	0.217	0.214	1
AC090498.1	1.74e-11	-0.264418	0.055	0.101	9.22e-07
SGCD	0.530489	-0.264516	0.307	0.281	1
PIK3R5	1.93e-05	-0.264609	0.072	0.1	1
HSD17B4	0.693405	-0.265357	0.218	0.2	1
RNF152	0.0287562	-0.265495	0.096	0.108	1
FAM118A	0.00148839	-0.265733	0.15	0.17	1
SLC38A5	0.0548785	-0.265768	0.14	0.146	1
CDKN2C	0.000785174	-0.265821	0.129	0.15	1
DOCK11	0.5563	-0.265995	0.235	0.219	1
RNF217	0.243669	-0.266046	0.207	0.201	1
PHC3	0.107876	-0.266059	0.246	0.236	1
SPOP	0.106126	-0.266188	0.272	0.258	1
ANP32B	0.984327	-0.26677	0.464	0.387	1
KLHL24	0.0200674	-0.267156	0.218	0.223	1
CXCL16	0.0303312	-0.267238	0.139	0.147	1
XIST	1.47e-06	-0.267517	0.099	0.136	0.0778878
SORBS1	0.404624	-0.267647	0.303	0.271	1
APLP2	0.000172376	-0.267687	0.658	0.576	1
CD46	0.27468	-0.268056	0.358	0.324	1
MYEOV2	4.95e-10	-0.268256	0.08	0.129	2.63e-05
CBX6	0.357873	-0.268654	0.373	0.311	1
UXT	0.691629	-0.268717	0.5	0.419	1
LRP10	0.591959	-0.268753	0.325	0.276	1
SCAPER	0.426419	-0.269083	0.279	0.257	1
PTPRK	0.837148	-0.269097	0.343	0.303	1
SERINC3	0.733729	-0.269188	0.325	0.277	1
SRSF5	1.2e-05	-0.269363	0.697	0.618	0.64012
NMRK1	0.00279412	-0.269741	0.121	0.138	1
APOD	0.0277453	-0.270042	0.398	0.405	1
CD53	1.67e-09	-0.270193	0.073	0.115	8.89e-05
PJA2	0.577889	-0.270469	0.38	0.318	1
INVS	0.0769469	-0.27052	0.223	0.22	1
RNF115	0.41826	-0.270665	0.334	0.296	1
GRK3	0.000204578	-0.270716	0.141	0.165	1
IQGAP2	0.00603065	-0.271253	0.101	0.117	1
TMED4	0.648656	-0.271357	0.411	0.34	1
ZFYVE21	0.119506	-0.271447	0.25	0.238	1
SLC44A1	0.952944	-0.271512	0.416	0.349	1
THRA	0.000397904	-0.271864	0.125	0.148	1
TPT1-AS1	0.586227	-0.271968	0.442	0.37	1
KITLG	0.138863	-0.272111	0.149	0.151	1
ATPIF1	1.05e-10	-0.272281	0.081	0.133	5.58e-06
THYN1	0.012011	-0.272291	0.185	0.193	1
PLS3	0.493839	-0.272508	0.402	0.35	1
TRMT112	0.00171308	-0.272596	0.603	0.536	1
ZKSCAN1	0.454463	-0.272876	0.222	0.207	1
TNXB	0.0017144	-0.272895	0.34	0.342	1
SELENOP	0.369893	-0.273146	0.178	0.155	1
MECOM	6.62e-05	-0.27315	0.363	0.266	1
GUCY1A1	0.147262	-0.273166	0.195	0.194	1
DLC1	0.000316853	-0.273509	0.568	0.53	1
NDFIP1	0.00733701	-0.273723	0.551	0.488	1
MAF1	0.797571	-0.273751	0.303	0.267	1
ATP6V1F	0.261722	-0.273819	0.52	0.436	1
JAK2	0.0322273	-0.27391	0.229	0.232	1
TMEM219	0.111497	-0.273951	0.435	0.386	1
TNFSF12	5.28e-07	-0.274045	0.117	0.154	0.0280713
SLC44A2	0.00259189	-0.274227	0.149	0.166	1
INMT-MINDY4	0.120778	-0.274276	0.141	0.144	1
TNFRSF14	3.34e-06	-0.274434	0.115	0.148	0.177177
ATP6AP1	0.579748	-0.274582	0.266	0.239	1
COX7A2L	0.244071	-0.274759	0.479	0.413	1
SVIP	0.0201134	-0.275063	0.142	0.152	1
EPS15	0.362883	-0.275108	0.461	0.401	1
ABCA9	3.11e-06	-0.27517	0.107	0.14	0.165208
DNAJC19	0.523412	-0.275607	0.241	0.219	1
NKTR	0.0883054	-0.275891	0.411	0.372	1
IGHG3	0.821545	-0.276138	0.108	0.1	1
PPM1L	0.000181568	-0.276213	0.085	0.11	1
CSMD1	0.000233111	-0.276485	0.156	0.114	1
OLFML1	0.00227734	-0.276783	0.173	0.186	1
GBP2	0.0739997	-0.277019	0.252	0.245	1
SERINC5	0.84103	-0.277315	0.354	0.31	1
PRR16	0.0026256	-0.277624	0.167	0.186	1
TAF7	0.849206	-0.278031	0.336	0.293	1
CYB5R3	0.0038826	-0.278329	0.557	0.495	1
GCSH	1.76e-09	-0.278388	0.065	0.107	9.34e-05
SDHD	0.88967	-0.278715	0.373	0.318	1
SERPINF1	1.3e-05	-0.278814	0.665	0.654	0.692993
CNOT6L	0.666271	-0.27885	0.197	0.184	1
FBXW4	0.149781	-0.278882	0.238	0.23	1
RERE	0.0284223	-0.278955	0.546	0.479	1
CDH11	0.539301	-0.279234	0.569	0.466	1
TLN1	0.786867	-0.279247	0.44	0.362	1
NDUFB8	5.4e-11	-0.279471	0.093	0.149	2.87e-06
CD37	1.48e-22	-0.279507	0.037	0.102	7.86e-18
SRRM1	0.137102	-0.279809	0.469	0.368	1
ARL6IP1	1.17e-13	-0.2801	0.059	0.112	6.2e-09
TMEM119	0.000565713	-0.280395	0.199	0.219	1
SGCE	0.543542	-0.280438	0.303	0.271	1
CASC15	0.146202	-0.280478	0.409	0.37	1
TMEM98	0.405324	-0.280621	0.42	0.342	1
MYCBP2	0.0231742	-0.280759	0.456	0.412	1
MMP23B	0.984409	-0.281042	0.377	0.32	1
GK	0.911657	-0.28108	0.147	0.137	1
NFIX	0.690563	-0.281233	0.419	0.34	1
TMEM109	0.49481	-0.281262	0.298	0.267	1
NDUFA4	3.32e-11	-0.281551	0.755	0.722	1.76e-06
HERC1	0.843826	-0.281626	0.347	0.298	1
FIGN	2.87e-07	-0.281677	0.14	0.179	0.0152239
SNX2	0.0701267	-0.282368	0.284	0.266	1
GRINA	0.930188	-0.282525	0.347	0.294	1
NCOA1	0.0249497	-0.283283	0.554	0.49	1
MBNL1	2.85e-08	-0.283428	0.673	0.611	0.00151205
ECH1	0.174754	-0.283436	0.377	0.334	1
MSRB2	0.721233	-0.283452	0.295	0.26	1
SMAP2	0.5069	-0.283564	0.17	0.161	1
KLF12	0.061389	-0.283975	0.26	0.255	1
STXBP4	0.0230757	-0.283999	0.176	0.185	1
FAM96B	1.41e-10	-0.284444	0.076	0.126	7.47e-06
ARMCX1	0.000421602	-0.284459	0.144	0.164	1
KIAA1109	0.00616977	-0.284653	0.218	0.224	1
ZNF254	0.212112	-0.284913	0.222	0.212	1
MAOA	2.83e-06	-0.285175	0.105	0.139	0.150189
MLH3	2.76e-06	-0.285307	0.124	0.158	0.146691
SLC39A1	0.543643	-0.285524	0.35	0.292	1
SSBP3	0.195221	-0.285547	0.317	0.289	1
ZFP36L2	7.34e-10	-0.285556	0.658	0.628	3.9e-05
ARHGAP10	0.00063515	-0.28571	0.576	0.522	1
HP1BP3	0.0927503	-0.285774	0.45	0.398	1
RGCC	1.71e-06	-0.286229	0.525	0.554	0.0908245
CHMP3	0.986742	-0.286567	0.38	0.32	1
CRYBG1	0.414565	-0.286634	0.101	0.09	1
GABARAP	3.35e-05	-0.286696	0.662	0.595	1
NDUFB4	0.0582174	-0.286957	0.555	0.475	1
PCDHGA1	0.00576273	-0.287248	0.437	0.336	1
LIPA	0.654225	-0.287304	0.229	0.208	1
BEX4	0.00149239	-0.287421	0.181	0.196	1
NPDC1	5.08e-12	-0.287489	0.058	0.107	2.7e-07
MUM1	0.166905	-0.288372	0.21	0.202	1
ARHGAP24	0.565195	-0.288411	0.364	0.328	1
NDUFA5	0.189334	-0.288419	0.403	0.354	1
TPM2	0.307824	-0.28897	0.658	0.573	1
POLR2J3	0.0105687	-0.289183	0.529	0.468	1
CREG1	0.275736	-0.289204	0.34	0.306	1
CDO1	2.61e-11	-0.289898	0.066	0.112	1.39e-06
RSL24D1	0.340579	-0.2901	0.55	0.46	1
PIGP	0.0103593	-0.290341	0.182	0.19	1
ATRX	0.013182	-0.290475	0.533	0.462	1
DAB2	1.97e-11	-0.290774	0.069	0.119	1.05e-06
WBP5	2.68e-11	-0.291031	0.092	0.15	1.42e-06
GCC2	0.897566	-0.291813	0.36	0.305	1
GOLIM4	0.739696	-0.291832	0.469	0.394	1
ABCA9-AS1	1.53e-08	-0.291852	0.092	0.135	0.000813957
HLA-A	6.03e-15	-0.292157	0.796	0.755	3.2e-10
NDNF	2.09e-13	-0.292571	0.064	0.116	1.11e-08
CH25H	0.0442489	-0.29314	0.099	0.111	1
CDKN1B	2.86e-09	-0.29387	0.085	0.128	0.000152097
ANKRD36	0.0379216	-0.293979	0.242	0.24	1
GSTK1	0.769893	-0.294619	0.406	0.341	1
KLHL23	2.3e-07	-0.294664	0.07	0.106	0.0122101
LTA4H	0.0200659	-0.294783	0.188	0.19	1
FAM49A	0.0760783	-0.294859	0.175	0.176	1
ZC3H13	0.288728	-0.295117	0.297	0.271	1
ZNF638	0.103158	-0.296089	0.483	0.417	1
PSMA1	8.66e-08	-0.296307	0.164	0.211	0.00460169
CEBPD	1.56e-06	-0.296372	0.652	0.609	0.0829226
PBXIP1	0.000348353	-0.296658	0.149	0.17	1
NDUFS4	0.0330653	-0.297305	0.476	0.418	1
COLEC12	0.101528	-0.297752	0.368	0.335	1
ZNF385D	0.197809	-0.297919	0.182	0.157	1
ZNF518A	1.89e-06	-0.297995	0.159	0.193	0.100441
PDE4C	2.2e-05	-0.298411	0.073	0.102	1
NBEAL1	6.91e-05	-0.298608	0.619	0.556	1
HSD17B12	0.631514	-0.298692	0.237	0.214	1
RBMS2	0.0495503	-0.298712	0.227	0.223	1
CNBP	1.1e-07	-0.298723	0.668	0.601	0.00585002
RASD1	6.78e-06	-0.299101	0.095	0.127	0.360261
VSTM4	0.000298317	-0.299224	0.151	0.172	1
PHF21A	0.225297	-0.299504	0.272	0.253	1
ATP5H	1.22e-12	-0.299814	0.088	0.149	6.46e-08
RNF213	0.0157643	-0.300998	0.333	0.314	1
SORL1	4.01e-25	-0.301209	0.04	0.112	2.13e-20
CHMP5	0.129285	-0.301229	0.371	0.334	1
MRPS6	0.380713	-0.301248	0.365	0.326	1
PCBP1	2.11e-08	-0.301256	0.105	0.15	0.00112334
GAB1	0.14084	-0.301304	0.241	0.233	1
RHOB	1.86e-05	-0.301556	0.652	0.593	0.985509
TMEM47	0.105369	-0.301607	0.21	0.204	1
OSBPL9	0.0928742	-0.301693	0.5	0.435	1
RNF122	0.00190012	-0.301744	0.138	0.157	1
TBC1D2B	0.000353519	-0.301881	0.139	0.161	1
STK17B	0.552089	-0.301918	0.356	0.305	1
SELK	6.58e-12	-0.302058	0.088	0.144	3.5e-07
RPS23	0.00652397	-0.302266	0.73	0.656	1
SLC9A3R2	3.19e-08	-0.302285	0.122	0.165	0.00169352
AKR1B1	0.458749	-0.302613	0.27	0.245	1
S100A8	0.0898768	-0.302688	0.16	0.133	1
SOS1	0.0191642	-0.30313	0.267	0.264	1
PPT1	0.00649707	-0.303247	0.25	0.249	1
VPS51	0.00382907	-0.303293	0.142	0.157	1
ZNF385B	0.000817986	-0.304111	0.101	0.122	1
NME3	0.0583422	-0.304188	0.394	0.357	1
OPHN1	0.00856841	-0.304524	0.253	0.254	1
RCOR3	0.000232297	-0.304623	0.16	0.182	1
PSME1	0.00337025	-0.304841	0.524	0.469	1
BRK1	4.81e-06	-0.30513	0.594	0.54	0.255782
PIAS1	0.159329	-0.30544	0.425	0.373	1
SIPA1L1	0.0494356	-0.306467	0.369	0.299	1
MUSK	1.18e-05	-0.306864	0.116	0.148	0.626397
VAMP8	0.791061	-0.30713	0.243	0.216	1
CNTLN	0.0062817	-0.307154	0.193	0.202	1
ANKRD35	2.35e-07	-0.307179	0.118	0.154	0.0124633
C11orf58	1.05e-05	-0.307433	0.577	0.52	0.558678
SNTB1	0.40833	-0.307476	0.166	0.16	1
NDUFA4L2	1.04e-18	-0.307623	0.069	0.141	5.5e-14
DAZAP2	0.0708534	-0.307634	0.452	0.393	1
TECR	0.425683	-0.307659	0.345	0.304	1
ST13	0.000703386	-0.307779	0.591	0.52	1
COX7C	3.96e-20	-0.30781	0.804	0.771	2.11e-15
ABHD14B	2.99e-13	-0.307872	0.053	0.102	1.59e-08
MFGE8	0.00530442	-0.308261	0.525	0.478	1
AAMDC	0.0355047	-0.308457	0.278	0.268	1
CXCL12	6.32e-08	-0.308559	0.336	0.372	0.00335994
CRBN	4.11e-06	-0.309242	0.132	0.164	0.218383
ASCC1	0.00212314	-0.309324	0.197	0.208	1
HIGD2A	7.04e-13	-0.309496	0.078	0.135	3.74e-08
SAT2	0.0247845	-0.309661	0.337	0.316	1
FKBP1A	1.31e-13	-0.310339	0.094	0.16	6.97e-09
ERP29	0.0985181	-0.310817	0.432	0.376	1
EIF3F	0.102262	-0.310954	0.54	0.461	1
CD4	3.49e-06	-0.311049	0.178	0.209	0.185253
RPA2	0.000520299	-0.311175	0.182	0.2	1
SYNPO	0.000128529	-0.311285	0.15	0.175	1
SELENOW	0.443465	-0.311289	0.452	0.388	1
EIF3L	0.0573183	-0.311576	0.6	0.503	1
C1QTNF2	2.33e-10	-0.311861	0.104	0.151	1.24e-05
DYNC1I2	0.24511	-0.312182	0.445	0.384	1
GMFG	6.15e-09	-0.312469	0.107	0.151	0.000326693
CDKN1C	2.74e-07	-0.312887	0.152	0.19	0.0145416
JADE1	0.000943789	-0.312983	0.184	0.201	1
FCHSD2	0.416485	-0.313053	0.388	0.345	1
C1S	3.79e-17	-0.313284	0.826	0.788	2.02e-12
ZC3H6	8.2e-11	-0.31383	0.106	0.155	4.35e-06
MARC2	1.67e-07	-0.313979	0.123	0.16	0.00888075
VKORC1	1.8e-12	-0.314153	0.094	0.155	9.58e-08
MKNK2	8.27e-05	-0.314299	0.154	0.18	1
PPIG	0.00270363	-0.314942	0.485	0.438	1
R3HDM2	0.0320084	-0.315158	0.305	0.291	1
EIF3K	1.54e-07	-0.315701	0.634	0.577	0.00820157
TMEM230	0.000349186	-0.316012	0.499	0.455	1
ENSA	0.000455704	-0.316089	0.46	0.42	1
FKBP8	0.00153764	-0.317312	0.484	0.44	1
CCDC200	1.37e-07	-0.317342	0.357	0.257	0.00725946
SPECC1L	0.0752547	-0.317375	0.299	0.28	1
PRKCH	0.00327721	-0.317407	0.156	0.173	1
FREM1	1.24e-18	-0.317495	0.063	0.129	6.59e-14
CRTAP	0.116578	-0.318074	0.441	0.386	1
NDUFC2	1.41e-13	-0.318099	0.092	0.157	7.5e-09
RFTN2	3.41e-09	-0.318183	0.107	0.151	0.000180998
LINC00657	2.36e-13	-0.318435	0.069	0.125	1.25e-08
YPEL3	3.75e-07	-0.318931	0.159	0.195	0.0199092
DACH1	2.63e-10	-0.31912	0.083	0.129	1.4e-05
SYNE1	1.88e-07	-0.319673	0.512	0.492	0.00996996
PCBD1	0.0485216	-0.31972	0.266	0.256	1
ACSS3	6.39e-06	-0.320245	0.171	0.2	0.339327
LAPTM4A	2.47e-22	-0.320259	0.779	0.773	1.31e-17
ATP5I	2.05e-12	-0.320775	0.087	0.144	1.09e-07
TCIM	0.835191	-0.32101	0.254	0.235	1
STAG2	0.0316994	-0.321282	0.373	0.341	1
SHFM1	2.02e-13	-0.321681	0.098	0.164	1.07e-08
S100A9	0.00663649	-0.32201	0.212	0.165	1
MYO1D	0.0543375	-0.322263	0.417	0.385	1
AES	0.000149371	-0.322493	0.197	0.219	1
TLE2	1.08e-11	-0.322849	0.081	0.132	5.71e-07
NDN	0.222049	-0.32341	0.328	0.295	1
TUBA1B	5.15e-08	-0.324133	0.171	0.222	0.00273511
PLXNA2	0.116549	-0.324283	0.256	0.246	1
TNS3	0.0396936	-0.324491	0.265	0.258	1
NENF	1.19e-06	-0.3248	0.597	0.544	0.0630749
ECE1	0.496094	-0.326208	0.246	0.228	1
ROBO1	0.560437	-0.326274	0.402	0.342	1
SMPDL3A	9.79e-06	-0.326777	0.115	0.145	0.519865
LINC00493	6.93e-16	-0.32685	0.07	0.132	3.68e-11
ATP5A1	1.4e-12	-0.32754	0.087	0.145	7.44e-08
ADH5	0.0113911	-0.327711	0.357	0.332	1
HLA-E	5.91e-05	-0.327874	0.624	0.548	1
LINC-PINT	1.37e-05	-0.328195	0.666	0.61	0.727747
TM2D1	0.0619417	-0.328434	0.353	0.32	1
PODN	0.00206034	-0.329133	0.204	0.216	1
DCXR	0.101492	-0.329742	0.261	0.247	1
CAT	0.00156215	-0.330146	0.193	0.205	1
MYLIP	4.44e-05	-0.33032	0.198	0.223	1
HOXB3	0.00029503	-0.330444	0.225	0.239	1
SLC29A1	6.53e-13	-0.331002	0.095	0.151	3.47e-08
ENTPD1-AS1	0.00153246	-0.332181	0.203	0.215	1
EIF4B	0.352678	-0.332281	0.498	0.416	1
CPNE3	0.00118779	-0.332429	0.266	0.267	1
RNASE4	0.112619	-0.332477	0.357	0.323	1
S100A13	5.77e-10	-0.332666	0.684	0.64	3.06e-05
TNRC6A	0.00572575	-0.333257	0.47	0.423	1
BGN	2.15e-18	-0.333288	0.584	0.635	1.14e-13
KYNU	0.000139152	-0.333659	0.084	0.108	1
IRS2	1.44e-05	-0.333839	0.201	0.229	0.762707
SERINC1	0.007936	-0.333888	0.47	0.417	1
OTUD6B-AS1	0.00211648	-0.333901	0.185	0.196	1
GPX4	7.46e-13	-0.33456	0.674	0.639	3.96e-08
FRA10AC1	0.000552965	-0.334693	0.221	0.232	1
PGF	2.38e-08	-0.335016	0.112	0.155	0.00126669
OS9	8.45e-06	-0.335287	0.169	0.201	0.44902
IER2	0.051958	-0.335578	0.61	0.532	1
NEDD8	3.08e-15	-0.335831	0.102	0.175	1.63e-10
CHD9	2.71e-06	-0.335858	0.583	0.534	0.143902
PTPRC	8.57e-13	-0.335938	0.07	0.121	4.55e-08
MGST3	1.14e-10	-0.336276	0.625	0.594	6.05e-06
ULK4	2.46e-07	-0.336431	0.333	0.239	0.0130494
TMBIM4	2.31e-15	-0.336715	0.078	0.141	1.23e-10
C14orf166	1.8e-14	-0.337066	0.088	0.153	9.56e-10
HSPB2	7.63e-05	-0.337269	0.18	0.201	1
LCP1	1.11e-08	-0.337341	0.087	0.127	0.000590155
FILIP1	1.77e-06	-0.337719	0.285	0.31	0.0939277
DPT	8.4e-05	-0.337796	0.333	0.347	1
INSR	0.0730037	-0.337917	0.325	0.304	1
CREBRF	4.1e-07	-0.338068	0.214	0.247	0.0217821
LRPAP1	0.0754537	-0.338286	0.449	0.39	1
SPI1	5.01e-08	-0.338396	0.081	0.118	0.00266391
PCM1	0.0054733	-0.338741	0.439	0.398	1
EMILIN1	6.11e-08	-0.338788	0.423	0.443	0.00324612
CAB39L	3.22e-05	-0.339024	0.211	0.237	1
DPP7	0.0035396	-0.340223	0.349	0.332	1
EAPP	0.00356805	-0.340606	0.29	0.286	1
SNHG7	0.281252	-0.340888	0.351	0.31	1
MPC1	0.00283522	-0.341406	0.295	0.288	1
FAT3	1.35e-08	-0.341664	0.089	0.13	0.00071841
LETMD1	4.09e-10	-0.341805	0.14	0.187	2.17e-05
CYBA	0.0120661	-0.341932	0.662	0.563	1
MIR99AHG	0.0145358	-0.34195	0.427	0.392	1
FAM129A	0.0316913	-0.341993	0.158	0.166	1
CCDC39	9.42e-06	-0.342144	0.2	0.229	0.500166
GTF2IRD2B	0.000190258	-0.342504	0.208	0.224	1
KANSL1L	3.74e-05	-0.343032	0.192	0.216	1
CRIP2	0.00905587	-0.343171	0.409	0.385	1
PTN	3.29e-06	-0.343421	0.105	0.139	0.174796
PTMS	3.65e-12	-0.343662	0.672	0.626	1.94e-07
NR2F2-AS1	7e-23	-0.343899	0.065	0.142	3.72e-18
FAM228B	3.36e-09	-0.343931	0.114	0.158	0.000178724
VPS28	0.0026656	-0.345553	0.46	0.416	1
PDE3A	0.39476	-0.345628	0.287	0.266	1
EDF1	5.38e-18	-0.345741	0.69	0.667	2.86e-13
TCF7L2	0.0695456	-0.345783	0.413	0.369	1
GPNMB	0.197016	-0.346338	0.466	0.403	1
PLCB4	1.33e-06	-0.346398	0.167	0.201	0.0704749
C14orf2	1.01e-14	-0.346439	0.091	0.157	5.38e-10
CYP4Z2P	0.00809703	-0.346581	0.11	0.127	1
DTWD1	0.00421958	-0.346766	0.21	0.216	1
MXRA8	4.64e-05	-0.348449	0.485	0.46	1
SSBP2	5.67e-05	-0.348576	0.561	0.511	1
TAGLN	0.00106714	-0.348656	0.158	0.184	1
EID1	5.89e-19	-0.348901	0.711	0.683	3.13e-14
ATP5J	8.48e-15	-0.348958	0.097	0.165	4.51e-10
EIF3E	4.58e-13	-0.34914	0.736	0.678	2.43e-08
CLASP2	0.0322811	-0.34966	0.34	0.32	1
C11orf96	7.95e-14	-0.350009	0.078	0.14	4.22e-09
COMT	0.00255025	-0.350074	0.421	0.382	1
NOTCH3	0.0835818	-0.350511	0.16	0.165	1
ZC2HC1A	1.41e-07	-0.350872	0.158	0.194	0.00750997
RASGEF1B	0.194891	-0.350951	0.309	0.253	1
MAP3K5	9.97e-05	-0.351746	0.397	0.395	1
ACACB	6.16e-19	-0.351762	0.104	0.179	3.27e-14
SDCCAG8	5.43e-07	-0.352265	0.302	0.319	0.0288539
CWF19L2	8.55e-06	-0.352943	0.176	0.203	0.454103
ZNF704	0.00646098	-0.353802	0.285	0.277	1
PHF14	7.77e-05	-0.354114	0.406	0.389	1
CALD1	2.89e-37	-0.354685	0.88	0.884	1.54e-32
LAMTOR4	4.75e-06	-0.354703	0.549	0.496	0.252097
TARID	2.92e-05	-0.355946	0.108	0.136	1
DSTN	2.39e-06	-0.356304	0.827	0.775	0.12678
UNC5C	0.0111464	-0.356783	0.301	0.295	1
MMP2	1.55e-11	-0.356848	0.673	0.675	8.21e-07
PLEKHA2	1.01e-06	-0.357114	0.191	0.221	0.0537158
MACF1	1.55e-05	-0.357411	0.816	0.736	0.821499
NDUFA11	5.65e-15	-0.357518	0.1	0.169	3e-10
AIG1	0.000133531	-0.357597	0.24	0.253	1
DAAM2	5.3e-14	-0.358827	0.101	0.161	2.82e-09
AUH	0.00142667	-0.358848	0.244	0.249	1
TOMM7	3.43e-31	-0.358965	0.801	0.786	1.82e-26
LTBP3	0.0728291	-0.358976	0.373	0.336	1
PSIP1	0.000658755	-0.359358	0.31	0.306	1
ATRAID	6.57e-05	-0.360003	0.494	0.457	1
SARAF	1.97e-09	-0.360054	0.569	0.525	0.000104584
TMEM204	5.88e-16	-0.360553	0.111	0.181	3.12e-11
TERF2IP	0.000776475	-0.361018	0.445	0.403	1
ZNF503	4.19e-16	-0.361044	0.061	0.121	2.22e-11
BCL2	5.81e-10	-0.361496	0.145	0.195	3.09e-05
USMG5	2.05e-16	-0.36165	0.081	0.148	1.09e-11
EIF4A1	8.24e-15	-0.362447	0.092	0.157	4.38e-10
TCEAL8	0.0144008	-0.363093	0.392	0.358	1
GRK5	0.07094	-0.363301	0.384	0.358	1
CLMN	0.000744909	-0.363648	0.128	0.151	1
ECM2	0.000120399	-0.365152	0.233	0.247	1
IQCN	7.91e-14	-0.365187	0.08	0.138	4.2e-09
SLC9A9	0.000698883	-0.365671	0.284	0.287	1
MBD5	0.00906069	-0.365679	0.389	0.362	1
ENG	0.0056675	-0.366074	0.413	0.378	1
CHURC1	0.000740323	-0.366121	0.437	0.396	1
LINC00535	1.22e-14	-0.366651	0.062	0.116	6.47e-10
RASA1	0.0265289	-0.366926	0.406	0.37	1
CAMLG	0.00561012	-0.367272	0.426	0.385	1
LIFR	0.000220067	-0.367453	0.18	0.199	1
RGS1	1.05e-06	-0.367515	0.088	0.122	0.0555551
PDGFRA	2.79e-18	-0.368779	0.053	0.116	1.48e-13
TCEB2	1.84e-17	-0.369038	0.105	0.187	9.78e-13
C19orf60	3.66e-15	-0.369763	0.077	0.139	1.94e-10
GRIA1	9.17e-19	-0.370118	0.042	0.1	4.87e-14
ANTXR2	0.000163867	-0.370131	0.221	0.236	1
FAM13C	3.32e-23	-0.370266	0.075	0.156	1.77e-18
IMMP2L	0.00101614	-0.370804	0.49	0.458	1
SNHG8	0.547611	-0.370939	0.504	0.414	1
SH3PXD2B	0.00974329	-0.372142	0.593	0.522	1
GABARAPL2	9.22e-08	-0.372588	0.517	0.488	0.00489818
PPM1K	5.36e-10	-0.373305	0.109	0.154	2.85e-05
ARL2	0.000164603	-0.373637	0.43	0.403	1
EMP2	1.96e-06	-0.37395	0.453	0.436	0.103892
HLA-C	4.38e-21	-0.374117	0.749	0.721	2.33e-16
ARHGEF26	5.54e-07	-0.375497	0.162	0.198	0.0294477
ABCC9	2.18e-10	-0.375784	0.137	0.186	1.16e-05
MAPK10	0.0261671	-0.376273	0.303	0.287	1
RPL30	0.000502501	-0.376716	0.717	0.636	1
CEP126	9.36e-17	-0.377315	0.105	0.172	4.97e-12
DIO3OS	2.03e-20	-0.377383	0.063	0.132	1.08e-15
SSPN	1.5e-05	-0.378268	0.282	0.297	0.795645
EIF3G	0.00874581	-0.37831	0.479	0.424	1
NFASC	4.52e-18	-0.379216	0.084	0.153	2.4e-13
C1orf21	2.35e-05	-0.379364	0.476	0.459	1
CSTA	6.53e-08	-0.379685	0.181	0.218	0.00346663
PTRF	6.01e-17	-0.380117	0.098	0.174	3.19e-12
PTCH1	7.35e-17	-0.381499	0.069	0.131	3.9e-12
COL14A1	0.000447062	-0.381512	0.417	0.404	1
PTGER4	4.59e-17	-0.38163	0.1	0.168	2.44e-12
GULP1	2.26e-05	-0.381668	0.252	0.266	1
BTG2	1.39e-06	-0.381759	0.402	0.416	0.0740179
PCNP	0.00059186	-0.381801	0.481	0.43	1
ASPN	0.000813663	-0.382659	0.188	0.211	1
EPHA3	1.22e-05	-0.383043	0.153	0.185	0.648775
ITIH5	8.56e-09	-0.383411	0.225	0.267	0.000454526
CHPT1	0.000158473	-0.383477	0.203	0.22	1
HMGB2	2.27e-11	-0.383552	0.191	0.244	1.21e-06
SLIT3	0.00616328	-0.383995	0.605	0.546	1
CACNA1C	0.0010133	-0.384918	0.535	0.495	1
FAT4	2.71e-08	-0.385047	0.165	0.206	0.00143894
FAXDC2	1.05e-11	-0.385958	0.134	0.188	5.6e-07
SOX5	0.00171301	-0.386156	0.246	0.256	1
PHIP	7.58e-07	-0.386249	0.32	0.332	0.0402476
SH3D19	0.250421	-0.386354	0.634	0.529	1
LMBRD1	1.16e-07	-0.386373	0.213	0.245	0.00614411
AKAP9	0.00200821	-0.386839	0.535	0.468	1
TPCN1	3.86e-12	-0.386911	0.132	0.186	2.05e-07
PTGIR	3.19e-11	-0.387415	0.129	0.183	1.69e-06
PKN2	0.00318652	-0.388836	0.316	0.304	1
RHOJ	2.47e-13	-0.388983	0.092	0.147	1.31e-08
BBX	3.01e-07	-0.389402	0.422	0.416	0.0159892
UQCRB	9.23e-23	-0.38941	0.755	0.717	4.9e-18
CASS4	1.09e-22	-0.389495	0.051	0.121	5.79e-18
ACYP2	0.0081486	-0.389517	0.331	0.311	1
ARRDC3	4.62e-10	-0.389833	0.238	0.283	2.46e-05
C2orf68	0.00142277	-0.390031	0.241	0.246	1
FLNA	0.136157	-0.390158	0.609	0.524	1
H2AFJ	2e-08	-0.391121	0.504	0.482	0.0010602
ZNF438	4.51e-11	-0.391951	0.165	0.216	2.4e-06
ATP6AP2	4.89e-06	-0.392327	0.489	0.45	0.259537
C1orf162	1.72e-10	-0.392537	0.079	0.124	9.13e-06
ADAMTSL3	1.11e-06	-0.392916	0.174	0.208	0.0588982
UQCR11	2.22e-17	-0.393173	0.093	0.167	1.18e-12
COMMD6	2.53e-13	-0.393777	0.687	0.64	1.34e-08
ENTPD1	3.65e-09	-0.39385	0.162	0.209	0.000194114
PRKCB	1.51e-05	-0.394192	0.121	0.149	0.80207
MEF2C	1.93e-06	-0.394365	0.164	0.197	0.102486
GTF2IRD2	1.87e-07	-0.394521	0.246	0.272	0.00995258
TRHDE	3.8e-20	-0.394608	0.063	0.132	2.02e-15
PKIG	1.22e-05	-0.394994	0.45	0.421	0.649125
ASAH1	7.32e-05	-0.395056	0.411	0.381	1
LRP1	7.01e-14	-0.395124	0.651	0.616	3.72e-09
BAZ2B	6.87e-08	-0.395475	0.333	0.349	0.00364783
WSB1	3.96e-25	-0.396049	0.7	0.679	2.11e-20
PCMTD1	3.35e-06	-0.396073	0.293	0.306	0.178029
SEPW1	1.65e-16	-0.39608	0.092	0.164	8.74e-12
PREX2	1.21e-20	-0.3963	0.058	0.127	6.41e-16
NCOA2	1.66e-07	-0.397398	0.304	0.327	0.00880014
DMD	0.993264	-0.398371	0.483	0.403	1
GSTM5	1.01e-12	-0.399354	0.138	0.192	5.37e-08
LSAMP	4.95e-05	-0.399427	0.769	0.671	1
DST	9.37e-20	-0.400181	0.806	0.772	4.98e-15
ABCA10	1.35e-16	-0.400248	0.112	0.182	7.16e-12
SNRPN	0.000301721	-0.400399	0.414	0.38	1
ZNF280D	5.29e-09	-0.40059	0.267	0.298	0.000280893
NGFRAP1	4.31e-18	-0.401346	0.097	0.176	2.29e-13
SAMSN1	0.000831509	-0.402878	0.103	0.123	1
TBX2-AS1	3.57e-32	-0.402895	0.038	0.123	1.89e-27
OLR1	0.00121326	-0.403222	0.111	0.129	1
PRDX2	4.8e-18	-0.403687	0.088	0.163	2.55e-13
COL24A1	0.0564832	-0.403982	0.151	0.155	1
CTSD	7.25e-17	-0.404507	0.088	0.158	3.85e-12
CPED1	1.13e-10	-0.405679	0.178	0.228	5.99e-06
LEPROT	5.46e-07	-0.406539	0.478	0.45	0.0290033
FIBIN	9.13e-06	-0.40659	0.183	0.21	0.485236
FEZ1	1.23e-05	-0.40718	0.216	0.234	0.654385
TIMP3	1.08e-36	-0.407474	0.688	0.743	5.71e-32
TRPC6	4.54e-15	-0.407607	0.091	0.154	2.41e-10
LPL	5.23e-14	-0.407633	0.074	0.13	2.78e-09
CDH13	0.565434	-0.40799	0.197	0.187	1
HLA-DRB6	7.06e-07	-0.408281	0.078	0.111	0.0375053
CSRP2	0.00111499	-0.409158	0.212	0.226	1
ARL6IP4	4.22e-18	-0.409423	0.099	0.176	2.24e-13
PLD3	6.71e-09	-0.410305	0.467	0.451	0.000356247
EEF2K	1.32e-06	-0.410414	0.162	0.194	0.0698961
CARMIL1	4.95e-05	-0.410767	0.565	0.511	1
F10	5.94e-18	-0.410779	0.126	0.199	3.16e-13
RGS5	0.460082	-0.410959	0.106	0.108	1
ISCU	1.01e-10	-0.411804	0.488	0.476	5.38e-06
SYNPO2	0.0016709	-0.41203	0.223	0.235	1
AOX1	0.82341	-0.412094	0.283	0.243	1
CCL4	0.000182424	-0.41231	0.082	0.105	1
NUCKS1	2.63e-30	-0.412789	0.746	0.719	1.4e-25
ZFAND5	8.4e-10	-0.412802	0.641	0.575	4.46e-05
MS4A6E	7.31e-07	-0.413237	0.077	0.11	0.038837
HNMT	1.03e-05	-0.413371	0.276	0.284	0.545767
CYGB	1.49e-12	-0.413699	0.155	0.214	7.94e-08
DOCK8	3.05e-05	-0.413893	0.113	0.14	1
ANKRD44	9.39e-08	-0.413999	0.197	0.232	0.0049897
DLG2	0.0592405	-0.414397	0.559	0.482	1
PPIB	6.3e-10	-0.414751	0.16	0.22	3.35e-05
ST3GAL4	3.13e-07	-0.415096	0.332	0.343	0.0166228
SERPING1	7.06e-28	-0.416035	0.845	0.831	3.75e-23
TCEAL4	1.81e-06	-0.416482	0.588	0.532	0.0959921
PLAC9	1.15e-30	-0.416909	0.646	0.713	6.1e-26
SLC16A10	0.801551	-0.417881	0.123	0.112	1
NR2F1-AS1	6.36e-07	-0.419933	0.311	0.325	0.0338117
LHFP	1.2e-19	-0.420553	0.061	0.13	6.39e-15
C1RL	3.95e-05	-0.422095	0.304	0.306	1
CALM1	7.89e-25	-0.422206	0.642	0.651	4.19e-20
SKAP2	1.69e-07	-0.424554	0.371	0.368	0.00896363
ITGBL1	2.74e-08	-0.424717	0.195	0.239	0.00145323
CD9	6.95e-10	-0.425286	0.504	0.502	3.69e-05
JPX	1.2e-07	-0.425856	0.252	0.279	0.00640109
CALCOCO2	1.83e-08	-0.426617	0.318	0.333	0.000972081
LST1	5.82e-13	-0.427559	0.073	0.125	3.09e-08
C6orf48	5.1e-19	-0.428482	0.648	0.621	2.71e-14
EPB41L4A-AS1	0.00355932	-0.429021	0.29	0.28	1
SMARCA2	5.91e-09	-0.429263	0.365	0.374	0.000314026
LDB2	2.95e-05	-0.430706	0.279	0.29	1
CSTB	0.000236748	-0.431275	0.651	0.558	1
ZFHX3	5.49e-12	-0.431575	0.553	0.54	2.92e-07
TSPAN4	3.27e-05	-0.431832	0.468	0.43	1
HPSE2	0.147362	-0.432612	0.145	0.122	1
DAAM1	2.07e-09	-0.433295	0.412	0.42	0.000109749
WDR83OS	2.99e-21	-0.433595	0.091	0.174	1.59e-16
UBXN1	7.71e-06	-0.434203	0.409	0.39	0.409702
CYBRD1	2.13e-08	-0.435045	0.54	0.499	0.00113122
VAMP5	3.06e-11	-0.43545	0.452	0.457	1.63e-06
MPHOSPH8	1.57e-07	-0.436394	0.456	0.433	0.00835388
GYPC	3.52e-07	-0.438987	0.493	0.465	0.0187004
WASF2	1.05e-12	-0.439709	0.521	0.496	5.59e-08
GLUL	3.02e-15	-0.439752	0.609	0.581	1.61e-10
LYZ	1.81e-11	-0.439985	0.068	0.117	9.63e-07
TMEM176B	8.92e-08	-0.440406	0.463	0.449	0.0047384
BNIP3L	5.81e-12	-0.441179	0.462	0.458	3.09e-07
PSAP	5.81e-34	-0.443195	0.809	0.778	3.09e-29
C19orf43	7.38e-20	-0.443607	0.094	0.173	3.92e-15
MDK	1.23e-08	-0.443833	0.366	0.39	0.000654394
PPARG	0.0104423	-0.444036	0.127	0.14	1
MAL	7.38e-33	-0.444751	0.053	0.145	3.92e-28
MRC1	0.00282702	-0.445766	0.108	0.124	1
C1QTNF7	5.36e-31	-0.446504	0.052	0.14	2.85e-26
LAMP1	1.62e-12	-0.44725	0.512	0.486	8.62e-08
SLC11A1	0.0233358	-0.447794	0.131	0.138	1
OMG	4.94e-26	-0.447898	0.049	0.126	2.62e-21
PTPRD	0.0818124	-0.448581	0.354	0.318	1
RBMS3	2.3e-14	-0.448824	0.517	0.524	1.22e-09
ELN	7.31e-20	-0.449476	0.548	0.608	3.88e-15
ATP5O	2.99e-20	-0.450123	0.098	0.181	1.59e-15
C8orf4	5.34e-22	-0.450327	0.044	0.112	2.84e-17
HSD17B11	1.43e-18	-0.450556	0.093	0.163	7.6e-14
EGFL6	3.89e-07	-0.450963	0.153	0.192	0.0206765
CPM	2.74e-09	-0.451761	0.107	0.153	0.000145476
HLA-DRB5	0.0800445	-0.452741	0.141	0.144	1
SEPT4	5.27e-35	-0.454654	0.063	0.165	2.8e-30
NAP1L1	1.66e-32	-0.457193	0.803	0.747	8.81e-28
SPATA6	3.03e-20	-0.457511	0.127	0.204	1.61e-15
HMGN2	6.85e-06	-0.459738	0.405	0.394	0.364057
ATP5D	3.35e-21	-0.4599	0.098	0.183	1.78e-16
DDX17	4.69e-19	-0.459967	0.646	0.613	2.49e-14
MTUS1	2.78e-08	-0.461163	0.23	0.263	0.0014777
SMDT1	1.72e-07	-0.462251	0.396	0.387	0.00914039
PTPRG	5.41e-13	-0.462855	0.762	0.687	2.87e-08
ANTXR1	1.82e-10	-0.462966	0.509	0.484	9.67e-06
SYF2	8.42e-09	-0.463137	0.386	0.389	0.000447569
SEPT7	3.85e-22	-0.463385	0.682	0.647	2.05e-17
PFDN5	2.02e-69	-0.463699	0.827	0.84	1.08e-64
CAMK2N1	2.97e-07	-0.463888	0.22	0.249	0.0157771
C12orf57	1.48e-14	-0.465647	0.624	0.589	7.84e-10
WISP2	9.39e-05	-0.465886	0.221	0.247	1
PLEKHA5	9.17e-11	-0.466074	0.469	0.461	4.87e-06
SPRY1	2.17e-15	-0.467218	0.338	0.389	1.16e-10
CD81	2.2e-14	-0.468028	0.608	0.562	1.17e-09
NEXN	1.11e-08	-0.469125	0.367	0.381	0.000591106
PMP22	1.06e-26	-0.470875	0.656	0.647	5.64e-22
EIF4A2	6.31e-15	-0.471541	0.636	0.586	3.35e-10
TMEM59	7.8e-35	-0.471626	0.684	0.686	4.14e-30
CTDSPL	5.12e-10	-0.472016	0.235	0.274	2.72e-05
H3F3A	1.64e-11	-0.474691	0.602	0.56	8.7e-07
PRDM6	1.42e-14	-0.47508	0.199	0.261	7.56e-10
FMO3	2.31e-30	-0.47552	0.07	0.164	1.23e-25
PLSCR4	1.07e-10	-0.476165	0.305	0.333	5.7e-06
ADAMTSL2	1.04e-26	-0.476732	0.079	0.166	5.5e-22
FBXO42	9.95e-07	-0.476737	0.269	0.288	0.052877
GDF10	1.49e-35	-0.47706	0.035	0.123	7.92e-31
WDR74	0.427242	-0.477077	0.25	0.219	1
UBB	0.00404476	-0.477957	0.345	0.335	1
CXCR4	2.22e-11	-0.479113	0.102	0.152	1.18e-06
FCGRT	4.51e-19	-0.481274	0.55	0.534	2.4e-14
NRP1	2.52e-13	-0.481303	0.431	0.456	1.34e-08
AIF1	1.18e-09	-0.48151	0.094	0.137	6.29e-05
TFPI	4.46e-21	-0.483869	0.506	0.54	2.37e-16
IGHA1	0.000476556	-0.483877	0.162	0.183	1
PAG1	2e-15	-0.484145	0.144	0.211	1.06e-10
FBP1	2.24e-05	-0.48626	0.158	0.18	1
TMEM176A	2.08e-06	-0.486682	0.383	0.375	0.110633
ATP5G2	3.61e-22	-0.488791	0.106	0.196	1.92e-17
TNS2	2.78e-17	-0.489023	0.189	0.258	1.48e-12
ZNF331	0.502869	-0.489124	0.322	0.287	1
NCAM2	2.22e-05	-0.491059	0.226	0.247	1
HMGN3	2.62e-18	-0.491121	0.527	0.52	1.39e-13
CTSZ	0.0241017	-0.491333	0.345	0.312	1
UACA	2.64e-10	-0.492194	0.361	0.378	1.4e-05
ESD	6.72e-16	-0.492885	0.514	0.507	3.57e-11
PDE5A	1.88e-18	-0.493018	0.143	0.216	9.99e-14
LMO4	9.61e-08	-0.493465	0.415	0.404	0.00510475
RGN	9.56e-38	-0.494863	0.069	0.177	5.08e-33
SEC62	8.82e-32	-0.49589	0.73	0.711	4.69e-27
CYP27A1	2.58e-14	-0.496562	0.222	0.274	1.37e-09
CIR1	2.03e-16	-0.497607	0.271	0.326	1.08e-11
ATP5E	9.41e-24	-0.49928	0.107	0.205	5e-19
RERG	6.52e-16	-0.50007	0.276	0.333	3.46e-11
DYNC2LI1	5.88e-15	-0.50107	0.189	0.246	3.12e-10
SPON1	3.69e-11	-0.501144	0.446	0.451	1.96e-06
PDGFRB	5.48e-11	-0.502517	0.376	0.401	2.91e-06
MAOB	2.59e-22	-0.503249	0.143	0.226	1.38e-17
KCTD12	3.64e-20	-0.507386	0.199	0.274	1.94e-15
ALOX5AP	0.000167113	-0.507398	0.159	0.178	1
TMEM132C	4.99e-11	-0.507928	0.109	0.16	2.65e-06
KAT6B	4.72e-12	-0.50825	0.304	0.341	2.51e-07
VAMP2	1.08e-27	-0.508898	0.072	0.162	5.73e-23
IGLC2	4.49e-07	-0.509341	0.113	0.151	0.0238275
COL6A6	1.11e-14	-0.510969	0.098	0.16	5.91e-10
CD82	7.84e-10	-0.511303	0.232	0.271	4.16e-05
SGCA	2e-35	-0.512739	0.078	0.186	1.06e-30
QSOX1	1.67e-08	-0.514786	0.413	0.403	0.000887583
CKB	2.69e-14	-0.515677	0.189	0.249	1.43e-09
KCNS3	1.83e-29	-0.516174	0.09	0.186	9.75e-25
EDNRA	7.26e-21	-0.516287	0.175	0.26	3.85e-16
MINOS1-NBL1	0.000850664	-0.519399	0.57	0.502	1
HLA-DQB1	6.58e-21	-0.519683	0.079	0.151	3.5e-16
SFTA1P	9.7e-32	-0.52189	0.059	0.151	5.15e-27
SUMO2	7.3e-05	-0.523402	0.242	0.256	1
FBLN1	4.1e-25	-0.523835	0.717	0.759	2.18e-20
COX7A1	2.57e-17	-0.525444	0.433	0.462	1.37e-12
DENND2A	8.3e-08	-0.526446	0.263	0.287	0.00440876
TMEM108	7.28e-14	-0.526495	0.145	0.204	3.87e-09
RCAN2	5.78e-08	-0.526513	0.158	0.198	0.00306845
NKD2	1.2e-26	-0.526544	0.135	0.232	6.4e-22
ADARB1	1.28e-19	-0.527042	0.144	0.219	6.79e-15
CCNI	6.9e-46	-0.527835	0.744	0.72	3.67e-41
ANAPC16	1.96e-20	-0.527953	0.48	0.491	1.04e-15
DGKG	0.879832	-0.528152	0.167	0.152	1
ELMO1	1.02e-07	-0.52934	0.316	0.333	0.00543856
PNISR	1.17e-27	-0.530563	0.577	0.58	6.23e-23
CTSF	2.81e-11	-0.530926	0.312	0.338	1.49e-06
PLTP	1.27e-11	-0.533143	0.43	0.431	6.75e-07
ZNF106	2.64e-13	-0.534287	0.368	0.387	1.4e-08
IGFBP7	6.15e-50	-0.535095	0.758	0.845	3.27e-45
NEGR1	1.69e-10	-0.535673	0.391	0.423	8.96e-06
ITM2B	1.11e-93	-0.536616	0.838	0.871	5.89e-89
NTRK3	1.12e-06	-0.537575	0.081	0.113	0.0594921
C2orf40	6.16e-29	-0.538002	0.079	0.172	3.27e-24
SERPINA1	1.87e-05	-0.53825	0.128	0.154	0.994225
KANK2	5.33e-18	-0.539659	0.315	0.365	2.83e-13
RIN2	1.19e-18	-0.540299	0.296	0.359	6.34e-14
PTPRS	0.00379928	-0.540362	0.498	0.448	1
COL21A1	7.53e-24	-0.541232	0.118	0.203	4e-19
NPC2	4.67e-42	-0.541847	0.704	0.694	2.48e-37
CITED2	1.59e-17	-0.54404	0.29	0.352	8.46e-13
ECHDC2	7.21e-18	-0.544926	0.335	0.379	3.83e-13
PEBP1	7.77e-37	-0.545252	0.636	0.64	4.13e-32
ATP5L	7.23e-25	-0.545478	0.104	0.198	3.84e-20
LMOD1	4.49e-18	-0.547098	0.122	0.194	2.38e-13
C1QC	0.0578602	-0.547198	0.135	0.139	1
SPTBN1	1.48e-30	-0.552886	0.66	0.656	7.86e-26
FXYD6	3.37e-30	-0.553804	0.059	0.148	1.79e-25
ETV1	1.5e-33	-0.55486	0.111	0.218	7.98e-29
AASS	2.16e-07	-0.555467	0.239	0.266	0.011465
ARL6IP5	4.53e-33	-0.556152	0.584	0.592	2.41e-28
NFIB	1.13e-34	-0.556566	0.653	0.653	6.02e-30
AEBP1	3.93e-23	-0.558227	0.624	0.609	2.09e-18
FGFR4	2.15e-55	-0.56073	0.019	0.131	1.14e-50
NKD1	9.98e-29	-0.562208	0.074	0.164	5.3e-24
PALLD	1.44e-33	-0.56238	0.626	0.644	7.64e-29
ROCK2	5.1e-07	-0.562793	0.462	0.433	0.0270691
CES1	1.29e-28	-0.563291	0.064	0.153	6.83e-24
RORA	8.19e-19	-0.565263	0.69	0.649	4.35e-14
ANXA6	1.54e-24	-0.568377	0.405	0.456	8.17e-20
DOCK4	1.78e-10	-0.569546	0.493	0.488	9.44e-06
ACP5	3.21e-11	-0.569851	0.183	0.228	1.7e-06
ADAMTS8	2e-39	-0.57074	0.031	0.125	1.06e-34
ADAMTS9-AS2	6.2e-14	-0.57116	0.325	0.373	3.29e-09
CCBE1	5.14e-10	-0.577343	0.258	0.302	2.73e-05
ARHGDIB	8.49e-25	-0.578534	0.193	0.282	4.51e-20
TNFSF13B	6.85e-22	-0.5786	0.201	0.284	3.64e-17
SVEP1	5.05e-06	-0.582936	0.365	0.364	0.268058
MEOX2	9.87e-24	-0.584351	0.152	0.239	5.25e-19
LEPR	6.04e-05	-0.584814	0.207	0.229	1
MARCO	0.708025	-0.584906	0.17	0.148	1
ZBTB20	2.84e-47	-0.585097	0.813	0.779	1.51e-42
LUM	3.64e-42	-0.58622	0.7	0.779	1.93e-37
SELM	1.79e-27	-0.586995	0.109	0.216	9.49e-23
DPYSL2	1.53e-23	-0.587532	0.523	0.534	8.14e-19
NFIA	1.25e-41	-0.588767	0.644	0.678	6.67e-37
GAS6	1.75e-16	-0.588988	0.297	0.347	9.31e-12
CTSS	2.8e-05	-0.589993	0.227	0.238	1
APOE	2.24e-11	-0.590549	0.551	0.544	1.19e-06
MOXD1	8.79e-24	-0.590594	0.255	0.338	4.67e-19
MITF	1.67e-24	-0.593917	0.288	0.367	8.88e-20
CSRP1	1.67e-22	-0.594877	0.383	0.443	8.89e-18
SGIP1	3.35e-38	-0.594917	0.158	0.288	1.78e-33
METTL7A	5.56e-19	-0.597426	0.317	0.37	2.95e-14
SCPEP1	4.91e-24	-0.597687	0.33	0.394	2.61e-19
CALM2	3.17e-28	-0.597836	0.109	0.216	1.68e-23
GRN	5.45e-11	-0.599098	0.493	0.466	2.9e-06
PBX1	5.36e-30	-0.600048	0.598	0.614	2.85e-25
SLC8A1	5.44e-10	-0.602003	0.185	0.228	2.89e-05
RPL17	1.38e-32	-0.603314	0.077	0.178	7.34e-28
SRGN	8.27e-12	-0.607752	0.415	0.421	4.39e-07
EPHX1	5.18e-27	-0.611346	0.36	0.424	2.75e-22
SH3BGRL	6.67e-36	-0.613023	0.503	0.546	3.54e-31
MAML3	7.36e-17	-0.619903	0.234	0.301	3.91e-12
MOB3B	1.16e-27	-0.622061	0.178	0.275	6.17e-23
BTG1	7.06e-23	-0.62875	0.116	0.203	3.75e-18
MAMDC2	9.12e-15	-0.628952	0.378	0.395	4.85e-10
LAMB1	4.76e-16	-0.629952	0.445	0.465	2.53e-11
MAMDC2-AS1	9.68e-36	-0.630255	0.078	0.183	5.14e-31
TBX2	3.52e-49	-0.632998	0.091	0.228	1.87e-44
LAPTM5	1.57e-05	-0.634431	0.195	0.212	0.83394
MYL9	5.66e-14	-0.639675	0.633	0.631	3.01e-09
FTH1	4.57e-05	-0.64073	0.426	0.407	1
NR2F2	7.5e-39	-0.641564	0.215	0.336	3.99e-34
MEIS1	1.02e-26	-0.641579	0.383	0.456	5.41e-22
TCF4	5.13e-55	-0.641791	0.602	0.653	2.73e-50
TNRC6B	6.15e-37	-0.642739	0.491	0.542	3.27e-32
CIRBP	6.72e-78	-0.643143	0.698	0.744	3.57e-73
N4BP2L2	1.58e-57	-0.643325	0.625	0.662	8.4e-53
PIEZO2	3.41e-08	-0.644925	0.313	0.328	0.00181128
PDZRN3	3.54e-21	-0.646178	0.408	0.451	1.88e-16
IGKC	2.17e-24	-0.648295	0.093	0.186	1.15e-19
BCAS3	3.82e-23	-0.649124	0.504	0.521	2.03e-18
CES1P1	4.37e-20	-0.655705	0.19	0.267	2.32e-15
FCER1G	0.747709	-0.655829	0.272	0.233	1
C10orf10	2.19e-35	-0.664075	0.031	0.118	1.16e-30
MYH10	7.64e-25	-0.667602	0.395	0.446	4.06e-20
RUNX1T1	3.28e-33	-0.669436	0.33	0.42	1.74e-28
LITAF	6.19e-45	-0.669462	0.558	0.607	3.29e-40
NDRG2	2.91e-49	-0.669953	0.142	0.284	1.55e-44
HLA-DQA1	3.12e-22	-0.671224	0.106	0.184	1.66e-17
ARHGAP15	5.8e-45	-0.67349	0.131	0.264	3.08e-40
NR2F1	1.18e-29	-0.675771	0.303	0.384	6.28e-25
NID1	1.27e-25	-0.676726	0.354	0.432	6.73e-21
FTL	2.53e-16	-0.681975	0.988	0.993	1.34e-11
FGF14	3.97e-07	-0.684199	0.26	0.287	0.0210804
RAPGEF5	4.65e-42	-0.686077	0.068	0.183	2.47e-37
SORT1	8.44e-45	-0.690552	0.114	0.246	4.48e-40
PPP1CB	2.59e-44	-0.69123	0.665	0.668	1.38e-39
ADGRB3	6.86e-26	-0.693206	0.114	0.204	3.64e-21
EEF1D	7.66e-07	-0.695843	0.251	0.269	0.0407074
SLIT2	7.41e-15	-0.69703	0.682	0.639	3.94e-10
SPINT2	1.2e-44	-0.700709	0.12	0.25	6.38e-40
HMCN1	7.41e-19	-0.709737	0.337	0.394	3.94e-14
HNRNPA1	1.99e-31	-0.710431	0.109	0.216	1.06e-26
TBX5	2.33e-45	-0.713369	0.108	0.239	1.24e-40
CFH	3.46e-30	-0.713791	0.659	0.636	1.84e-25
CD302	1.44e-39	-0.714263	0.264	0.375	7.68e-35
ITPR1	6.75e-32	-0.715913	0.274	0.37	3.59e-27
TSPAN8	2.31e-51	-0.719478	0.142	0.292	1.23e-46
FRMD4B	7.3e-25	-0.72039	0.337	0.406	3.88e-20
PRKG1	4.3e-24	-0.723415	0.747	0.699	2.29e-19
BMP5	3.45e-47	-0.724858	0.115	0.251	1.83e-42
PIK3R1	4.35e-37	-0.725948	0.354	0.446	2.31e-32
FTX	3.91e-39	-0.73878	0.632	0.631	2.08e-34
LTBP4	5.69e-43	-0.741061	0.516	0.577	3.02e-38
RYR2	2.3e-26	-0.743729	0.32	0.411	1.22e-21
DKK3	6.36e-41	-0.747061	0.303	0.417	3.38e-36
IL16	1.22e-37	-0.748396	0.158	0.277	6.46e-33
FKBP5	1.78e-25	-0.752923	0.69	0.63	9.44e-21
INPP4B	6.2e-17	-0.753048	0.171	0.242	3.29e-12
PLXDC2	1.17e-54	-0.75791	0.719	0.735	6.2e-50
SETBP1	8.28e-46	-0.760406	0.361	0.473	4.4e-41
FRZB	5.95e-53	-0.764649	0.127	0.278	3.16e-48
PDE3B	2.37e-26	-0.76682	0.181	0.271	1.26e-21
NBL1	1.98e-34	-0.767575	0.1	0.213	1.05e-29
RARRES2	2.03e-67	-0.785864	0.727	0.784	1.08e-62
GNB2L1	6.82e-35	-0.789621	0.112	0.226	3.62e-30
GPM6B	3.99e-43	-0.791295	0.146	0.275	2.12e-38
CCDC102B	2.24e-40	-0.795324	0.292	0.419	1.19e-35
PDK4	8.01e-54	-0.802636	0.314	0.476	4.25e-49
TSC22D1	1.44e-59	-0.804607	0.494	0.592	7.64e-55
ALDH1A1	5.17e-52	-0.80706	0.23	0.372	2.75e-47
FABP4	0.00367043	-0.812751	0.19	0.2	1
GLTSCR2	7.83e-35	-0.823671	0.104	0.212	4.16e-30
ARHGAP6	7.63e-29	-0.824039	0.362	0.437	4.05e-24
RPS10	1.28e-35	-0.828687	0.108	0.218	6.78e-31
HIF3A	3.64e-54	-0.830157	0.109	0.256	1.93e-49
LAMA2	1.81e-37	-0.834098	0.648	0.678	9.59e-33
ALDH2	4.32e-58	-0.84154	0.373	0.477	2.29e-53
NUPR1	3.64e-104	-0.841963	0.634	0.731	1.93e-99
ABCA8	9.17e-52	-0.843049	0.282	0.409	4.87e-47
PTEN	3.09e-34	-0.845689	0.512	0.547	1.64e-29
ZBTB16	3.17e-66	-0.848083	0.488	0.608	1.68e-61
FXYD1	1.5e-70	-0.853079	0.437	0.555	7.95e-66
MYLK	6.87e-77	-0.853171	0.321	0.509	3.65e-72
LTBP2	5.83e-34	-0.856721	0.326	0.409	3.1e-29
FBLN5	1.77e-51	-0.858972	0.413	0.509	9.43e-47
ITGA1	1.37e-47	-0.859017	0.326	0.439	7.25e-43
SLC40A1	1.62e-66	-0.872546	0.171	0.339	8.6e-62
MT-CO3	5.57e-36	-0.877335	0.11	0.23	2.96e-31
ADIRF	3.01e-40	-0.884243	0.082	0.199	1.6e-35
TCF21	1.05e-54	-0.884965	0.054	0.185	5.57e-50
SAMHD1	1.08e-60	-0.8874	0.423	0.533	5.74e-56
ROBO2	5.76e-12	-0.89166	0.445	0.458	3.06e-07
TSC22D3	3.51e-102	-0.892773	0.557	0.681	1.86e-97
RPL26	6.82e-39	-0.902734	0.112	0.23	3.63e-34
TGM2	2.35e-61	-0.910308	0.271	0.432	1.25e-56
HLA-DPB1	2.65e-15	-0.915707	0.325	0.35	1.41e-10
MGP	1.34e-129	-0.917336	0.821	0.925	7.12e-125
TACC1	9.63e-89	-0.925045	0.667	0.725	5.12e-84
MT-ND4	9.65e-40	-0.926241	0.108	0.229	5.12e-35
CD52	7.8e-09	-0.930348	0.257	0.28	0.000414403
MYH11	4.55e-18	-0.937016	0.107	0.18	2.42e-13
NPNT	8.67e-71	-0.943882	0.125	0.298	4.61e-66
HLA-DPA1	2e-17	-0.945017	0.275	0.319	1.06e-12
CCL18	0.41804	-0.945636	0.31	0.255	1
AOC3	2.94e-83	-0.948729	0.129	0.324	1.56e-78
SPARCL1	1.04e-183	-0.954249	0.704	0.914	5.54e-179
SFTPC	2.8e-16	-0.969872	0.108	0.173	1.49e-11
TXNIP	1.92e-98	-0.98788	0.445	0.611	1.02e-93
TYROBP	0.00172262	-0.989236	0.295	0.279	1
LBH	5.44e-78	-0.990769	0.298	0.471	2.89e-73
PTGDS	2.07e-61	-0.991711	0.476	0.617	1.1e-56
FHL1	3.44e-93	-0.991818	0.467	0.604	1.83e-88
C1QA	0.000534559	-0.995937	0.297	0.286	1
SOD3	6.95e-101	-0.995994	0.486	0.648	3.69e-96
C1QB	0.00268031	-1.00068	0.253	0.246	1
ANGPT1	2.15e-93	-1.01683	0.127	0.336	1.14e-88
HLA-DRB1	8.71e-13	-1.04353	0.392	0.392	4.63e-08
GPC3	8.85e-50	-1.04725	0.236	0.366	4.7e-45
ABCA6	1.88e-91	-1.0608	0.208	0.415	9.96e-87
CACNA1D	6.28e-47	-1.11404	0.158	0.292	3.33e-42
MSR1	0.00192192	-1.11951	0.143	0.158	1
PRELP	2.72e-97	-1.13486	0.335	0.524	1.44e-92
GPX3	1.34e-148	-1.17339	0.389	0.693	7.1e-144
CD74	1.19e-31	-1.2085	0.674	0.637	6.34e-27
MFAP4	6.31e-146	-1.213	0.532	0.718	3.35e-141
SEPP1	2.45e-52	-1.21374	0.078	0.21	1.3e-47
PPP1R14A	4.52e-129	-1.21493	0.156	0.436	2.4e-124
DEPP1	2.78e-45	-1.21525	0.19	0.332	1.48e-40
ADH1B	3.71e-131	-1.22763	0.431	0.645	1.97e-126
C7	7.62e-127	-1.24033	0.347	0.609	4.05e-122
HLA-DRA	1.24e-25	-1.27664	0.528	0.521	6.61e-21
PLEKHH2	2.78e-108	-1.3093	0.322	0.523	1.48e-103
APOC1	1.19e-12	-1.33716	0.446	0.432	6.33e-08
FMO2	6.65e-135	-1.37234	0.12	0.384	3.53e-130
LIMCH1	1.17e-89	-1.40811	0.281	0.462	6.21e-85
INMT	5.54e-97	-1.41638	0.249	0.456	2.94e-92
ITGA8	2.39e-136	-1.52651	0.153	0.419	1.27e-131
SCN7A	7.76e-177	-1.70061	0.191	0.506	4.12e-172
A2M	2.73e-272	-1.76253	0.467	0.809	1.45e-267

## Sheet: Table S6
Table S6. Comparisions of genes between normal and LUAD samples in TCGA
id	baseMean	log2FoldChange	lfcSE	stat	pvalue	padj	gene_name	gene_type
ENSG00000160181.9	447.475	9.58526	0.748292	12.8095	1.4503e-37	4.48359e-36	TFF2	protein_coding
ENSG00000221867.9	409.443	9.18569	0.7098	12.9412	2.63342e-38	8.41689e-37	MAGEA3	protein_coding
ENSG00000197172.10	325.836	9.1665	0.767557	11.9424	7.1105e-33	1.69138e-31	MAGEA6	protein_coding
ENSG00000139515.6	56.1276	8.80509	0.614459	14.3298	1.4247e-46	7.05402e-45	PDX1	protein_coding
ENSG00000213401.10	212.125	8.73663	0.700433	12.4732	1.04562e-35	2.93215e-34	MAGEA12	protein_coding
ENSG00000171564.12	6761.94	8.62379	0.506511	17.0259	5.27917e-65	5.9291e-63	FGB	protein_coding
ENSG00000170516.17	20.8508	8.28419	0.955155	8.67313	4.20393e-18	3.77834e-17	COX7B2	protein_coding
ENSG00000164093.17	329.311	8.21734	0.395183	20.7937	4.93061e-96	2.37757e-93	PITX2	protein_coding
ENSG00000160182.3	1030.89	8.12207	0.48034	16.909	3.86197e-64	4.14839e-62	TFF1	protein_coding
ENSG00000100665.12	111.518	8.08889	0.56029	14.437	3.02837e-47	1.55495e-45	SERPINA4	protein_coding
ENSG00000009709.12	415.063	7.95107	0.580267	13.7024	9.81878e-43	3.97074e-41	PAX7	protein_coding
ENSG00000173237.4	100.246	7.81018	0.456013	17.1271	9.31833e-66	1.06819e-63	C11orf86	protein_coding
ENSG00000123407.4	50.1164	7.77906	0.743986	10.4559	1.37651e-25	2.08988e-24	HOXC12	protein_coding
ENSG00000229544.9	87.4082	7.67793	0.487892	15.737	8.43963e-56	6.47764e-54	NKX1-2	protein_coding
ENSG00000187772.8	20.7832	7.62983	0.793959	9.60985	7.26522e-22	8.63399e-21	LIN28B	protein_coding
ENSG00000120211.4	131.534	7.57062	0.666256	11.3629	6.39596e-30	1.28217e-28	INSL4	protein_coding
ENSG00000131668.14	688.01	7.53192	0.429515	17.5359	7.62703e-69	1.02533e-66	BARX1	protein_coding
ENSG00000185686.18	1073.75	7.52995	0.395261	19.0506	6.49659e-81	1.41279e-78	PRAME	protein_coding
ENSG00000122133.17	3176.05	7.44856	0.425217	17.5171	1.06091e-68	1.40913e-66	PAEP	protein_coding
ENSG00000198074.10	3096.83	7.36091	0.443545	16.5956	7.49645e-62	7.29309e-60	AKR1B10	protein_coding
ENSG00000104760.17	1645.57	7.34952	0.391658	18.7652	1.45582e-78	2.90921e-76	FGL1	protein_coding
ENSG00000134193.15	264.588	7.30863	0.548062	13.3354	1.44071e-40	5.24318e-39	REG4	protein_coding
ENSG00000198443.6	52.288	7.29436	0.48621	15.0025	7.07401e-51	4.38302e-49	KRTAP4-1	protein_coding
ENSG00000198930.13	162.697	7.28816	0.597141	12.2051	2.9199e-34	7.48761e-33	CSAG1	protein_coding
ENSG00000142484.7	54.1347	7.18511	0.614205	11.6982	1.30149e-31	2.86826e-30	TM4SF5	protein_coding
ENSG00000162344.4	38.7213	7.16298	0.54906	13.0459	6.70609e-39	2.20535e-37	FGF19	protein_coding
ENSG00000123364.5	83.7483	7.06605	0.513712	13.7549	4.76096e-43	1.95565e-41	HOXC13	protein_coding
ENSG00000110680.13	3153.45	7.05941	0.535774	13.1761	1.20475e-39	4.12714e-38	CALCA	protein_coding
ENSG00000008197.5	58.2904	7.00918	0.583623	12.0098	3.15643e-33	7.65185e-32	TFAP2D	protein_coding
ENSG00000155495.9	42.8345	6.99435	0.641651	10.9006	1.14552e-27	1.99995e-26	MAGEC1	protein_coding
ENSG00000111700.13	110.597	6.98954	0.531294	13.1557	1.57833e-39	5.36137e-38	SLCO1B3	protein_coding
ENSG00000127831.11	1124.11	6.97942	0.38384	18.1831	7.0221e-74	1.15378e-71	VIL1	protein_coding
ENSG00000111701.7	36.0742	6.96203	0.564205	12.3396	5.54624e-35	1.48669e-33	APOBEC1	protein_coding
ENSG00000046774.10	75.1381	6.9426	0.720233	9.63939	5.451e-22	6.57126e-21	MAGEC2	protein_coding
ENSG00000164651.17	99.2518	6.92705	0.485771	14.2599	3.8895e-46	1.88786e-44	SP8	protein_coding
ENSG00000123388.4	119.287	6.92699	0.525851	13.1729	1.25638e-39	4.29735e-38	HOXC11	protein_coding
ENSG00000135346.9	131.224	6.8531	0.622525	11.0085	3.47556e-28	6.22975e-27	CGA	protein_coding
ENSG00000214336.5	129.454	6.84677	0.449861	15.2197	2.61533e-52	1.72398e-50	FOXI3	protein_coding
ENSG00000170373.8	739.806	6.83571	0.343852	19.8798	6.08743e-88	2.00042e-85	CST1	protein_coding
ENSG00000147689.16	6301.82	6.79816	0.236052	28.7994	2.18379e-182	9.68793e-178	FAM83A	protein_coding
ENSG00000124260.12	61.6915	6.79688	0.756984	8.97889	2.73503e-19	2.67255e-18	MAGEA10	protein_coding
ENSG00000072080.11	36.3429	6.78038	0.442024	15.3394	4.17126e-53	2.82518e-51	SPP2	protein_coding
ENSG00000137251.16	50.899	6.77202	0.576477	11.7473	7.29532e-32	1.63538e-30	TINAG	protein_coding
ENSG00000090932.11	159.689	6.72855	0.406849	16.5382	1.94761e-61	1.87423e-59	DLL3	protein_coding
ENSG00000172461.11	117.239	6.71776	0.453615	14.8094	1.27378e-49	7.39645e-48	FUT9	protein_coding
ENSG00000134827.8	1126.74	6.71559	0.403925	16.6259	4.52851e-62	4.48434e-60	TCN1	protein_coding
ENSG00000087128.10	592.535	6.71455	0.338026	19.864	8.33988e-88	2.7006e-85	TMPRSS11E	protein_coding
ENSG00000242515.5	23.687	6.70439	0.752269	8.91222	5.00188e-19	4.81237e-18	UGT1A10	protein_coding
ENSG00000019186.10	4194.79	6.69556	0.316824	21.1334	3.92158e-99	2.31964e-96	CYP24A1	protein_coding
ENSG00000215262.8	22.719	6.68694	0.688187	9.71675	2.55804e-22	3.15667e-21	KCNU1	protein_coding
ENSG00000105141.6	26.3675	6.68263	0.754962	8.85162	8.62586e-19	8.16448e-18	CASP14	protein_coding
ENSG00000169856.9	77.8904	6.67274	0.361786	18.4439	5.83905e-76	1.04874e-73	ONECUT1	protein_coding
ENSG00000204019.5	176.543	6.64854	0.461447	14.408	4.60778e-47	2.33884e-45	CT83	protein_coding
ENSG00000164266.11	8951.14	6.64737	0.362466	18.3393	4.01997e-75	7.02118e-73	SPINK1	protein_coding
ENSG00000147381.11	117.521	6.64539	0.867578	7.6597	1.86364e-14	1.2661e-13	MAGEA4	protein_coding
ENSG00000170689.10	336.964	6.63975	0.435725	15.2384	1.96588e-52	1.30557e-50	HOXB9	protein_coding
ENSG00000144481.17	332.235	6.63933	0.348985	19.0247	1.06489e-80	2.29328e-78	TRPM8	protein_coding
ENSG00000021826.17	10364.1	6.6172	0.424374	15.5928	8.14235e-55	6.03037e-53	CPS1	protein_coding
ENSG00000159217.10	352.453	6.59634	0.42761	15.4261	1.09324e-53	7.5899e-52	IGF2BP1	protein_coding
ENSG00000159184.8	121.203	6.54766	0.524839	12.4755	1.01504e-35	2.85003e-34	HOXB13	protein_coding
ENSG00000198758.11	187.126	6.44263	0.4863	13.2483	4.61793e-40	1.62721e-38	EPS8L3	protein_coding
ENSG00000175311.7	152.764	6.4386	0.464375	13.8651	1.03075e-43	4.40531e-42	ANKS4B	protein_coding
ENSG00000127928.13	36.3671	6.38138	0.438703	14.546	6.19048e-48	3.30877e-46	GNGT1	protein_coding
ENSG00000204610.13	74.9276	6.36113	0.45257	14.0556	7.12092e-45	3.22353e-43	TRIM15	protein_coding
ENSG00000101210.13	2796	6.35492	0.327792	19.3871	9.92364e-84	2.53013e-81	EEF1A2	protein_coding
ENSG00000197587.11	102.784	6.34396	0.350291	18.1106	2.63101e-73	4.27544e-71	DMBX1	protein_coding
ENSG00000157005.4	126.039	6.33487	0.724846	8.73962	2.33904e-18	2.14439e-17	SST	protein_coding
ENSG00000136695.15	138.033	6.3136	0.407134	15.5074	3.08949e-54	2.22499e-52	IL36RN	protein_coding
ENSG00000198681.7	66.9997	6.30145	0.755928	8.33605	7.68134e-17	6.25491e-16	MAGEA1	protein_coding
ENSG00000172927.8	914.726	6.29281	0.312914	20.1103	5.99126e-90	2.17861e-87	MYEOV	protein_coding
ENSG00000116014.10	80.4129	6.27089	0.341975	18.3372	4.174e-75	7.26161e-73	KISS1R	protein_coding
ENSG00000060718.22	3151.18	6.24856	0.297127	21.0299	3.4926e-98	1.96129e-95	COL11A1	protein_coding
ENSG00000125571.9	396.206	6.22392	0.397542	15.656	3.02316e-55	2.27702e-53	IL37	protein_coding
ENSG00000109511.12	213.349	6.20612	0.4442	13.9715	2.32811e-44	1.02462e-42	ANXA10	protein_coding
ENSG00000137948.18	294.955	6.14742	0.437715	14.0443	8.34481e-45	3.7622e-43	BRDT	protein_coding
ENSG00000167755.15	152.413	6.13306	0.471431	13.0094	1.08126e-38	3.52704e-37	KLK6	protein_coding
ENSG00000137745.12	1440.66	6.12918	0.335556	18.2658	1.55052e-74	2.63547e-72	MMP13	protein_coding
ENSG00000079393.20	110.892	6.11116	0.389238	15.7003	1.50473e-55	1.14698e-53	DUSP13	protein_coding
ENSG00000180818.5	238.638	6.07692	0.460807	13.1875	1.03507e-39	3.56788e-38	HOXC10	protein_coding
ENSG00000189108.13	21.8824	6.0702	0.400456	15.1582	6.68633e-52	4.32399e-50	IL1RAPL2	protein_coding
ENSG00000143512.13	425.899	6.04611	0.338038	17.8859	1.51901e-71	2.29993e-69	HHIPL2	protein_coding
ENSG00000011677.13	113.436	6.03887	0.507306	11.9038	1.13064e-32	2.6539e-31	GABRA3	protein_coding
ENSG00000122711.9	87.6196	6.02973	0.48492	12.4345	1.69857e-35	4.70373e-34	SPINK4	protein_coding
ENSG00000234068.7	33.0214	6.0193	0.796466	7.55751	4.10861e-14	2.71923e-13	PAGE2	protein_coding
ENSG00000169297.8	182.422	5.99573	0.649948	9.22493	2.83749e-20	2.99428e-19	NR0B1	protein_coding
ENSG00000166143.10	599.409	5.99245	0.297515	20.1417	3.18405e-90	1.18701e-87	PPP1R14D	protein_coding
ENSG00000164089.9	53.8706	5.98442	0.600971	9.95792	2.32893e-23	3.07129e-22	ETNPPL	protein_coding
ENSG00000099617.4	60.2366	5.97707	0.363032	16.4643	6.62003e-61	6.1569e-59	EFNA2	protein_coding
ENSG00000166736.11	383.002	5.95559	0.31631	18.8284	4.42316e-79	9.04262e-77	HTR3A	protein_coding
ENSG00000176153.12	4799.05	5.95125	0.364672	16.3195	7.17634e-60	6.43159e-58	GPX2	protein_coding
ENSG00000173702.7	2823.04	5.93667	0.384235	15.4507	7.46852e-54	5.2425e-52	MUC13	protein_coding
ENSG00000159527.3	32.5162	5.92108	0.446922	13.2486	4.59848e-40	1.62164e-38	PGLYRP3	protein_coding
ENSG00000101441.4	25.2813	5.9079	0.448562	13.1707	1.29311e-39	4.41617e-38	CST4	protein_coding
ENSG00000184486.10	97.4153	5.88665	0.43372	13.5725	5.83127e-42	2.26725e-40	POU3F2	protein_coding
ENSG00000123999.5	363.999	5.86922	0.377907	15.5309	2.14427e-54	1.56715e-52	INHA	protein_coding
ENSG00000112494.10	17.3369	5.86245	0.499296	11.7414	7.81541e-32	1.74756e-30	UNC93A	protein_coding
ENSG00000128714.6	15.8062	5.85429	0.737844	7.93432	2.11647e-15	1.54505e-14	HOXD13	protein_coding
ENSG00000184697.7	636.976	5.85412	0.405881	14.4233	3.69459e-47	1.88791e-45	CLDN6	protein_coding
ENSG00000227471.9	173.111	5.83812	0.392541	14.8726	4.96312e-50	2.95146e-48	AKR1B15	protein_coding
ENSG00000204021.4	13.3813	5.82901	0.519933	11.2111	3.59759e-29	6.89166e-28	LIPK	protein_coding
ENSG00000117148.8	14.8538	5.78028	0.591052	9.77964	1.37699e-22	1.73151e-21	ACTL8	protein_coding
ENSG00000149948.14	798.133	5.77581	0.382586	15.0968	1.70022e-51	1.07293e-49	HMGA2	protein_coding
ENSG00000106031.9	21.814	5.77481	0.585885	9.85655	6.42182e-23	8.23623e-22	HOXA13	protein_coding
ENSG00000142619.4	92.7133	5.77207	0.511634	11.2816	1.61708e-29	3.17147e-28	PADI3	protein_coding
ENSG00000198488.10	810.69	5.75288	0.335175	17.1638	4.95411e-66	5.79892e-64	B3GNT6	protein_coding
ENSG00000180210.15	26.6867	5.71279	0.529401	10.791	3.79453e-27	6.40064e-26	F2	protein_coding
ENSG00000173227.14	1335.08	5.69953	0.277138	20.5657	5.57118e-94	2.54798e-91	SYT12	protein_coding
ENSG00000175426.11	866.174	5.68742	0.39964	14.2314	5.85219e-46	2.80975e-44	PCSK1	protein_coding
ENSG00000103449.12	78.7088	5.6583	0.482807	11.7196	1.01159e-31	2.24949e-30	SALL1	protein_coding
ENSG00000273706.5	15.4295	5.63768	0.548221	10.2836	8.35495e-25	1.21525e-23	LHX1	protein_coding
ENSG00000099399.6	38.7693	5.63228	0.747197	7.53788	4.77668e-14	3.1431e-13	MAGEB2	protein_coding
ENSG00000107159.13	865.902	5.62189	0.322164	17.4504	3.41904e-68	4.42212e-66	CA9	protein_coding
ENSG00000128610.12	133.319	5.60379	0.3251	17.2371	1.39819e-66	1.68097e-64	FEZF1	protein_coding
ENSG00000213759.10	13.4347	5.58462	0.598231	9.33523	1.00775e-20	1.10333e-19	UGT2B11	protein_coding
ENSG00000142623.11	128.725	5.57228	0.387841	14.3674	8.28504e-47	4.16251e-45	PADI1	protein_coding
ENSG00000143320.9	7936.99	5.56911	0.250018	22.2748	6.48009e-110	8.7114e-107	CRABP2	protein_coding
ENSG00000139800.8	25.8766	5.56355	0.531266	10.4722	1.15861e-25	1.76873e-24	ZIC5	protein_coding
ENSG00000164458.10	27.4212	5.55323	0.495399	11.2096	3.65802e-29	6.99788e-28	TBXT	protein_coding
ENSG00000167656.5	214.417	5.55307	0.402992	13.7796	3.38102e-43	1.40841e-41	LY6D	protein_coding
ENSG00000100557.10	77.6099	5.53486	0.445978	12.4106	2.28925e-35	6.28066e-34	CCDC198	protein_coding
ENSG00000179083.6	206.727	5.528	0.433429	12.7541	2.9575e-37	9.03605e-36	FAM133A	protein_coding
ENSG00000099953.10	6284.25	5.52048	0.255736	21.5867	2.39776e-103	2.08572e-100	MMP11	protein_coding
ENSG00000118322.14	728.923	5.50093	0.271246	20.2802	1.92343e-91	7.82837e-89	ATP10B	protein_coding
ENSG00000196748.10	24.6528	5.49502	0.40274	13.6441	2.19012e-42	8.66727e-41	CLPSL2	protein_coding
ENSG00000164362.21	41.5148	5.48875	0.336407	16.3158	7.62181e-60	6.80335e-58	TERT	protein_coding
ENSG00000189325.7	94.127	5.48819	0.353732	15.5151	2.7417e-54	1.97772e-52	BNIP5	protein_coding
ENSG00000205667.3	27.8814	5.48305	0.337116	16.2646	1.76044e-59	1.53435e-57	ARSH	protein_coding
ENSG00000187258.14	14.0449	5.45475	0.414701	13.1535	1.62569e-39	5.51803e-38	NPSR1	protein_coding
ENSG00000158786.5	16.0886	5.45191	0.43612	12.501	7.37621e-36	2.08668e-34	PLA2G2F	protein_coding
ENSG00000130294.17	1572.81	5.4403	0.410998	13.2368	5.37859e-40	1.88625e-38	KIF1A	protein_coding
ENSG00000169469.9	239.227	5.43892	0.45958	11.8345	2.58792e-32	5.9363e-31	SPRR1B	protein_coding
ENSG00000203995.10	142.711	5.4378	0.263555	20.6325	1.40155e-94	6.47677e-92	ZYG11A	protein_coding
ENSG00000286015.1	19.7884	5.42615	0.521442	10.406	2.32685e-25	3.48855e-24	CR589904.2	protein_coding
ENSG00000186191.8	30.4891	5.40027	0.481041	11.2262	3.03203e-29	5.83811e-28	BPIFB4	protein_coding
ENSG00000144452.15	588.892	5.39607	0.244595	22.0612	7.45058e-108	8.26325e-105	ABCA12	protein_coding
ENSG00000184571.13	18.0705	5.38805	0.677449	7.95344	1.81398e-15	1.33212e-14	PIWIL3	protein_coding
ENSG00000176566.5	9.51086	5.38676	1.05102	5.12529	2.97073e-07	1.01136e-06	DCAF4L2	protein_coding
ENSG00000184357.5	28.898	5.38125	0.464026	11.5969	4.27427e-31	9.17364e-30	H1-5	protein_coding
ENSG00000205420.11	2182.72	5.37903	0.399287	13.4716	2.29908e-41	8.69513e-40	KRT6A	protein_coding
ENSG00000126752.8	11.919	5.35169	0.902077	5.93263	2.9812e-09	1.26705e-08	SSX1	protein_coding
ENSG00000162482.5	449.478	5.34821	0.304566	17.5601	4.9809e-69	6.77815e-67	AKR7A3	protein_coding
ENSG00000083782.8	57.1258	5.34002	0.386878	13.8029	2.4493e-43	1.02994e-41	EPYC	protein_coding
ENSG00000275896.6	513.867	5.33528	0.403296	13.2292	5.95206e-40	2.08242e-38	PRSS2	protein_coding
ENSG00000168875.3	36.2755	5.33446	0.716082	7.44951	9.36861e-14	6.0226e-13	SOX14	protein_coding
ENSG00000268916.6	25.1497	5.32843	0.653241	8.15691	3.43714e-16	2.67794e-15	CSAG3	protein_coding
ENSG00000159263.16	81.6999	5.32526	0.376105	14.159	1.64351e-45	7.69104e-44	SIM2	protein_coding
ENSG00000287080.2	12.2682	5.30438	0.468452	11.3232	1.00715e-29	1.99912e-28	H3C3	protein_coding
ENSG00000267978.5	8.33141	5.2933	1.02173	5.18074	2.21007e-07	7.64187e-07	MAGEA9B	protein_coding
ENSG00000089116.4	18.2491	5.27512	0.484315	10.8919	1.25972e-27	2.18899e-26	LHX5	protein_coding
ENSG00000171759.10	131.82	5.26516	0.408636	12.8847	5.48689e-38	1.73126e-36	PAH	protein_coding
ENSG00000043355.12	80.6933	5.25935	0.383465	13.7154	8.2166e-43	3.33803e-41	ZIC2	protein_coding
ENSG00000170523.3	24.289	5.24717	0.436041	12.0337	2.3644e-33	5.78554e-32	KRT83	protein_coding
ENSG00000113249.13	123.966	5.24476	0.338789	15.4809	4.66781e-54	3.30268e-52	HAVCR1	protein_coding
ENSG00000126890.13	39.3609	5.22947	0.887472	5.89255	3.80284e-09	1.5982e-08	CTAG2	protein_coding
ENSG00000261949.6	13.4485	5.22539	0.522082	10.0087	1.39511e-23	1.86532e-22	GFY	protein_coding
ENSG00000163631.17	318.069	5.22279	0.426648	12.2415	1.86641e-34	4.84776e-33	ALB	protein_coding
ENSG00000183036.11	625.109	5.22239	0.348524	14.9843	9.29804e-51	5.70524e-49	PCP4	protein_coding
ENSG00000079112.10	559.286	5.21227	0.351424	14.8319	9.11322e-50	5.31961e-48	CDH17	protein_coding
ENSG00000134538.3	9.93768	5.20065	0.574356	9.05476	1.36874e-19	1.3676e-18	SLCO1B1	protein_coding
ENSG00000166105.16	986.074	5.19764	0.353242	14.7141	5.23286e-49	2.95727e-47	GLB1L3	protein_coding
ENSG00000172782.12	49.8727	5.19215	0.445716	11.649	2.32164e-31	5.0587e-30	FADS6	protein_coding
ENSG00000080031.10	729.254	5.18573	0.240006	21.6066	1.55605e-103	1.43815e-100	PTPRH	protein_coding
ENSG00000186832.9	503.283	5.17803	0.335828	15.4187	1.22603e-53	8.48527e-52	KRT16	protein_coding
ENSG00000204983.14	70.5611	5.17657	0.444051	11.6576	2.0988e-31	4.58214e-30	PRSS1	protein_coding
ENSG00000137825.11	624.097	5.17075	0.271028	19.0783	3.82451e-81	8.35798e-79	ITPKA	protein_coding
ENSG00000171431.4	100.643	5.1664	0.540717	9.55472	1.2392e-21	1.44291e-20	KRT20	protein_coding
ENSG00000178372.8	52.0767	5.15976	0.579623	8.90192	5.48888e-19	5.27178e-18	CALML5	protein_coding
ENSG00000152192.8	36.9884	5.15845	0.410908	12.5538	3.78976e-36	1.08678e-34	POU4F1	protein_coding
ENSG00000155886.11	55.1797	5.15778	0.300371	17.1714	4.34973e-66	5.11849e-64	SLC24A2	protein_coding
ENSG00000140297.13	2292.78	5.14841	0.264467	19.4671	2.0874e-84	5.41541e-82	GCNT3	protein_coding
ENSG00000286522.2	14.6682	5.14718	0.451284	11.4056	3.91942e-30	7.96506e-29	H3C2	protein_coding
ENSG00000189127.8	111.715	5.13897	0.35696	14.3965	5.4452e-47	2.75131e-45	ANKRD34B	protein_coding
ENSG00000125207.7	17.818	5.12441	0.473495	10.8225	2.69284e-27	4.57535e-26	PIWIL1	protein_coding
ENSG00000142025.16	12.5076	5.10675	0.606002	8.42695	3.54794e-17	2.96417e-16	DMRTC2	protein_coding
ENSG00000174015.10	25.7295	5.09935	0.424522	12.012	3.07393e-33	7.46407e-32	CBY2	protein_coding
ENSG00000121742.19	191.712	5.09398	0.354976	14.3502	1.06189e-46	5.29907e-45	GJB6	protein_coding
ENSG00000185247.15	8.56326	5.0855	0.775267	6.55967	5.39268e-11	2.73038e-10	MAGEA11	protein_coding
ENSG00000142700.12	102.485	5.08382	0.378293	13.4389	3.57955e-41	1.33895e-39	DMRTA2	protein_coding
ENSG00000174963.18	16.4461	5.07182	0.680185	7.45653	8.88333e-14	5.72059e-13	ZIC4	protein_coding
ENSG00000124575.7	31.8669	5.04393	0.401303	12.5689	3.13096e-36	9.03114e-35	H1-3	protein_coding
ENSG00000163993.7	10500.5	5.03852	0.319836	15.7535	6.50341e-56	5.03509e-54	S100P	protein_coding
ENSG00000166923.12	2726.06	5.03534	0.237008	21.2455	3.629e-100	2.33324e-97	GREM1	protein_coding
ENSG00000178828.7	23.7441	5.02293	0.411238	12.2142	2.612e-34	6.72136e-33	RNF186	protein_coding
ENSG00000132026.14	21.3004	5.01916	0.413707	12.1322	7.13461e-34	1.79124e-32	RTBDN	protein_coding
ENSG00000006377.11	43.6864	5.01425	0.441879	11.3476	7.62599e-30	1.52324e-28	DLX6	protein_coding
ENSG00000074211.14	514.843	4.99319	0.337399	14.7991	1.48535e-49	8.58004e-48	PPP2R2C	protein_coding
ENSG00000167165.19	133.61	4.9915	0.506096	9.86276	6.03688e-23	7.75598e-22	UGT1A6	protein_coding
ENSG00000169548.3	9.16229	4.98463	0.589586	8.45445	2.804e-17	2.35863e-16	ZNF280A	protein_coding
ENSG00000183971.10	152.541	4.98373	0.341054	14.6127	2.32963e-48	1.27435e-46	NPW	protein_coding
ENSG00000115386.6	51.9002	4.9832	0.63862	7.80307	6.04176e-15	4.25783e-14	REG1A	protein_coding
ENSG00000204140.10	14.2357	4.98226	0.459263	10.8484	2.0298e-27	3.48079e-26	CLPSL1	protein_coding
ENSG00000205426.10	330.041	4.97682	0.338974	14.682	8.40383e-49	4.70138e-47	KRT81	protein_coding
ENSG00000002726.21	1821.69	4.97128	0.299671	16.5891	8.35383e-62	8.10943e-60	AOC1	protein_coding
ENSG00000165556.10	45.4267	4.96932	0.468417	10.6088	2.71342e-26	4.32539e-25	CDX2	protein_coding
ENSG00000276368.2	8.16857	4.95844	0.467506	10.6061	2.7902e-26	4.44139e-25	H2AC14	protein_coding
ENSG00000154975.14	116.519	4.9573	0.475075	10.4348	1.72009e-25	2.59553e-24	CA10	protein_coding
ENSG00000119547.6	208.816	4.94021	0.304799	16.2081	4.42053e-59	3.79319e-57	ONECUT2	protein_coding
ENSG00000100341.12	8.55968	4.93829	0.556707	8.87054	7.27925e-19	6.93576e-18	PNPLA5	protein_coding
ENSG00000203740.4	8.56233	4.93404	0.40229	12.2649	1.39854e-34	3.66038e-33	METTL11B	protein_coding
ENSG00000162460.7	19.0488	4.93276	0.421206	11.7111	1.11873e-31	2.47903e-30	TMEM82	protein_coding
ENSG00000196611.5	3380.77	4.92906	0.288661	17.0756	2.2542e-65	2.5446e-63	MMP1	protein_coding
ENSG00000198033.12	12.1555	4.9127	0.980435	5.01074	5.42221e-07	1.79431e-06	TUBA3C	protein_coding
ENSG00000204379.11	8.65794	4.9034	0.460259	10.6536	1.67817e-26	2.69839e-25	XAGE1A	protein_coding
ENSG00000170965.10	39.7255	4.90223	0.330385	14.8379	8.32816e-50	4.8769e-48	PLAC1	protein_coding
ENSG00000112238.12	7.71103	4.88341	0.56012	8.71851	2.81878e-18	2.56617e-17	PRDM13	protein_coding
ENSG00000113327.17	17.2948	4.88265	0.655186	7.45231	9.17174e-14	5.90203e-13	GABRG2	protein_coding
ENSG00000273703.2	6.97486	4.87885	0.549027	8.88636	6.31423e-19	6.03963e-18	H2BC14	protein_coding
ENSG00000166426.8	41.0435	4.87859	0.416633	11.7096	1.13878e-31	2.52221e-30	CRABP1	protein_coding
ENSG00000196620.10	86.4331	4.86843	0.419743	11.5986	4.18933e-31	8.99571e-30	UGT2B15	protein_coding
ENSG00000185306.13	94.3745	4.8654	0.371937	13.0812	4.21491e-39	1.39855e-37	C12orf56	protein_coding
ENSG00000198183.12	11372.8	4.85827	0.424983	11.4317	2.90465e-30	5.94094e-29	BPIFA1	protein_coding
ENSG00000187714.7	7.18238	4.83017	0.666932	7.24236	4.40931e-13	2.68548e-12	SLC18A3	protein_coding
ENSG00000277775.2	8.26595	4.82815	0.553745	8.7191	2.80423e-18	2.55398e-17	H3C7	protein_coding
ENSG00000137648.19	5396.71	4.82129	0.216605	22.2585	9.34059e-110	1.21875e-106	TMPRSS4	protein_coding
ENSG00000069482.7	112.935	4.82127	0.359635	13.406	5.57482e-41	2.06268e-39	GAL	protein_coding
ENSG00000023839.12	984.668	4.81693	0.356322	13.5185	1.21697e-41	4.67432e-40	ABCC2	protein_coding
ENSG00000104755.15	8.9934	4.81439	0.643044	7.48687	7.05363e-14	4.57954e-13	ADAM2	protein_coding
ENSG00000217236.2	7.09485	4.81276	0.692969	6.94512	3.78126e-12	2.1199e-11	SP9	protein_coding
ENSG00000204542.3	9.70821	4.80688	0.556358	8.63991	5.62593e-18	5.0087e-17	C6orf15	protein_coding
ENSG00000144191.12	295.11	4.80279	0.362101	13.2637	3.75977e-40	1.33542e-38	CNGA3	protein_coding
ENSG00000148704.13	6.77206	4.79646	0.740181	6.48012	9.165e-11	4.53375e-10	VAX1	protein_coding
ENSG00000185559.16	130.406	4.79376	0.645377	7.42785	1.10377e-13	7.04962e-13	DLK1	protein_coding
ENSG00000166342.19	68.9378	4.79129	0.315484	15.1871	4.30668e-52	2.80967e-50	NETO1	protein_coding
ENSG00000118785.14	24216.7	4.7864	0.240398	19.9103	3.31244e-88	1.11326e-85	SPP1	protein_coding
ENSG00000112333.12	14.8357	4.78487	0.430467	11.1155	1.05407e-28	1.96725e-27	NR2E1	protein_coding
ENSG00000130876.11	132.747	4.78232	0.349578	13.6803	1.332e-42	5.34279e-41	SLC7A10	protein_coding
ENSG00000010438.17	96.8288	4.77732	0.36207	13.1945	9.44182e-40	3.25967e-38	PRSS3	protein_coding
ENSG00000255501.3	8.21641	4.77557	0.70768	6.7482	1.49687e-11	7.97663e-11	CARD18	protein_coding
ENSG00000184956.16	1055.33	4.77212	0.427386	11.1658	5.99392e-29	1.13685e-27	MUC6	protein_coding
ENSG00000175766.13	10.1588	4.76193	0.645163	7.38097	1.57144e-13	9.9251e-13	EIF4E1B	protein_coding
ENSG00000105388.16	35406.9	4.75725	0.30993	15.3494	3.57252e-53	2.42707e-51	CEACAM5	protein_coding
ENSG00000120054.12	5.94822	4.75546	0.866492	5.48817	4.06124e-08	1.53088e-07	CPN1	protein_coding
ENSG00000182272.12	507.83	4.75012	0.262583	18.09	3.82217e-73	6.1214e-71	B4GALNT4	protein_coding
ENSG00000006047.13	253.582	4.74823	0.278924	17.0234	5.50969e-65	6.17238e-63	YBX2	protein_coding
ENSG00000106689.11	23.5878	4.73282	0.383234	12.3497	4.8901e-35	1.31399e-33	LHX2	protein_coding
ENSG00000169894.18	2224.86	4.72442	0.3027	15.6076	6.46587e-55	4.79674e-53	MUC3A	protein_coding
ENSG00000131050.11	153.269	4.71935	0.359837	13.1152	2.69341e-39	9.01114e-38	BPIFA2	protein_coding
ENSG00000205922.5	25.0192	4.71684	0.528198	8.93006	4.25771e-19	4.11335e-18	ONECUT3	protein_coding
ENSG00000173157.17	17.1192	4.71437	0.534419	8.82148	1.12959e-18	1.06124e-17	ADAMTS20	protein_coding
ENSG00000197153.5	8.72162	4.70921	0.386969	12.1695	4.5199e-34	1.14975e-32	H3C12	protein_coding
ENSG00000078898.7	427.873	4.70268	0.4392	10.7074	9.39947e-27	1.5387e-25	BPIFB2	protein_coding
ENSG00000145920.15	554.661	4.69373	0.50904	9.22076	2.94994e-20	3.10703e-19	CPLX2	protein_coding
ENSG00000268964.3	8.86158	4.68918	0.571246	8.20868	2.23638e-16	1.76881e-15	ERVV-2	protein_coding
ENSG00000144820.8	8.89591	4.68399	0.577967	8.10427	5.30649e-16	4.07413e-15	ADGRG7	protein_coding
ENSG00000070748.19	25.8841	4.67651	0.542698	8.61715	6.86429e-18	6.07099e-17	CHAT	protein_coding
ENSG00000170454.6	14.3837	4.67492	0.567697	8.23488	1.79741e-16	1.43055e-15	KRT75	protein_coding
ENSG00000178395.7	17.0367	4.67473	0.360611	12.9634	1.97391e-38	6.35475e-37	CCDC185	protein_coding
ENSG00000188833.10	222.193	4.67467	0.255089	18.3256	5.16794e-75	8.95567e-73	ENTPD8	protein_coding
ENSG00000139352.4	904.65	4.67403	0.489596	9.54671	1.33879e-21	1.55519e-20	ASCL1	protein_coding
ENSG00000174343.6	144.774	4.67367	0.413083	11.3141	1.11724e-29	2.20973e-28	CHRNA9	protein_coding
ENSG00000157851.17	12.6118	4.6648	0.56681	8.22991	1.87355e-16	1.49008e-15	DPYSL5	protein_coding
ENSG00000189052.7	10.2197	4.66166	0.626992	7.43495	1.04608e-13	6.69556e-13	CGB5	protein_coding
ENSG00000156269.5	10.8981	4.65405	0.712982	6.52758	6.6839e-11	3.35087e-10	NAA11	protein_coding
ENSG00000277224.2	35.7567	4.64401	0.353176	13.1493	1.71855e-39	5.81097e-38	H2BC7	protein_coding
ENSG00000162992.4	37.6835	4.64078	0.70543	6.57865	4.74733e-11	2.41659e-10	NEUROD1	protein_coding
ENSG00000132677.13	46.8143	4.63864	0.27762	16.7086	1.13477e-62	1.15995e-60	RHBG	protein_coding
ENSG00000029559.7	87.0621	4.63324	0.330792	14.0065	1.42244e-44	6.3357e-43	IBSP	protein_coding
ENSG00000065618.21	2947.8	4.62627	0.3002	15.4106	1.38844e-53	9.59427e-52	COL17A1	protein_coding
ENSG00000171060.11	10.098	4.62561	0.564794	8.18991	2.61414e-16	2.05404e-15	C8orf74	protein_coding
ENSG00000107807.13	6.22787	4.62335	0.524033	8.82262	1.11811e-18	1.05091e-17	TLX1	protein_coding
ENSG00000123500.10	2752.37	4.61566	0.212335	21.7376	9.04431e-105	8.72245e-102	COL10A1	protein_coding
ENSG00000130829.18	117.669	4.60373	0.327366	14.0629	6.41748e-45	2.917e-43	DUSP9	protein_coding
ENSG00000184735.7	7.83761	4.60186	0.672012	6.84788	7.49538e-12	4.09757e-11	DDX53	protein_coding
ENSG00000151632.17	14955.6	4.59668	0.391273	11.748	7.22969e-32	1.62149e-30	AKR1C2	protein_coding
ENSG00000169876.14	10.2919	4.59628	0.803986	5.71687	1.08507e-08	4.34919e-08	MUC17	protein_coding
ENSG00000154040.21	394.872	4.59608	0.256853	17.8938	1.31701e-71	2.00779e-69	CABYR	protein_coding
ENSG00000184478.7	7.14844	4.59022	0.829048	5.53674	3.0816e-08	1.1766e-07	OR56A3	protein_coding
ENSG00000109132.7	6.25462	4.58782	0.750171	6.1157	9.61316e-10	4.30516e-09	PHOX2B	protein_coding
ENSG00000109255.11	242.912	4.58756	0.268464	17.0882	1.81848e-65	2.06325e-63	NMU	protein_coding
ENSG00000186474.15	349.269	4.57167	0.464228	9.8479	6.99942e-23	8.95115e-22	KLK12	protein_coding
ENSG00000166006.14	10.4981	4.56778	0.594457	7.68395	1.54252e-14	1.05278e-13	KCNC2	protein_coding
ENSG00000146166.17	948.433	4.5636	0.286063	15.9532	2.70866e-57	2.2377e-55	LGSN	protein_coding
ENSG00000169903.7	804.687	4.56241	0.396998	11.4923	1.44274e-30	3.0063e-29	TM4SF4	protein_coding
ENSG00000206073.11	74.5116	4.56146	0.472512	9.65364	4.74408e-22	5.74561e-21	SERPINB4	protein_coding
ENSG00000180347.13	185.181	4.56098	0.389758	11.7021	1.24373e-31	2.74641e-30	ITPRID1	protein_coding
ENSG00000215182.8	7103.47	4.55712	0.455859	9.99677	1.57454e-23	2.09575e-22	MUC5AC	protein_coding
ENSG00000230657.8	5.35546	4.55533	0.877369	5.19204	2.08005e-07	7.21763e-07	PRB4	protein_coding
ENSG00000165474.8	1643.54	4.55506	0.229558	19.8427	1.27361e-87	4.09429e-85	GJB2	protein_coding
ENSG00000171551.12	166.395	4.5535	0.312901	14.5525	5.62793e-48	3.01536e-46	ECEL1	protein_coding
ENSG00000069011.16	687.083	4.54358	0.265032	17.1435	7.02786e-66	8.16171e-64	PITX1	protein_coding
ENSG00000143469.20	46.8642	4.53712	0.396387	11.4462	2.45752e-30	5.0427e-29	SYT14	protein_coding
ENSG00000185942.13	72.0845	4.53258	0.359447	12.6099	1.86308e-36	5.44836e-35	NKAIN3	protein_coding
ENSG00000129455.15	40.0407	4.53171	0.569425	7.9584	1.74277e-15	1.28152e-14	KLK8	protein_coding
ENSG00000275713.2	76.9543	4.5292	0.308946	14.6602	1.15977e-48	6.43135e-47	H2BC9	protein_coding
ENSG00000205359.10	8.53436	4.5251	0.597525	7.57306	3.64524e-14	2.42159e-13	SLCO6A1	protein_coding
ENSG00000196542.8	256.073	4.51725	0.344401	13.1162	2.65854e-39	8.90118e-38	SPTSSB	protein_coding
ENSG00000137860.12	216.126	4.50306	0.401899	11.2044	3.87786e-29	7.41204e-28	SLC28A2	protein_coding
ENSG00000171956.7	53.2403	4.50244	0.365138	12.3308	6.1841e-35	1.65567e-33	FOXB1	protein_coding
ENSG00000258947.7	59.1049	4.49317	0.228972	19.6232	9.78982e-86	2.76628e-83	TUBB3	protein_coding
ENSG00000081051.8	13.2835	4.48458	0.532539	8.42114	3.7285e-17	3.11034e-16	AFP	protein_coding
ENSG00000153294.12	269.104	4.48258	0.272142	16.4715	5.88363e-61	5.48352e-59	ADGRF4	protein_coding
ENSG00000136688.11	28.5021	4.47001	0.359838	12.4223	1.9785e-35	5.45846e-34	IL36G	protein_coding
ENSG00000198788.9	70.3506	4.4683	0.443032	10.0857	6.38947e-24	8.78662e-23	MUC2	protein_coding
ENSG00000137868.19	691.604	4.46167	0.253678	17.5879	3.05007e-69	4.18917e-67	STRA6	protein_coding
ENSG00000221826.10	6.16635	4.45915	0.726903	6.13445	8.54555e-10	3.85036e-09	PSG3	protein_coding
ENSG00000239620.3	5.70821	4.4547	0.548774	8.11756	4.75655e-16	3.66472e-15	PRR20G	protein_coding
ENSG00000122584.13	9.23722	4.4526	0.451189	9.86859	5.69618e-23	7.33313e-22	NXPH1	protein_coding
ENSG00000165553.4	5.67741	4.44412	0.640734	6.93599	4.03393e-12	2.25586e-11	NGB	protein_coding
ENSG00000125823.12	7.37908	4.43916	0.483931	9.17313	4.59482e-20	4.76373e-19	CSTL1	protein_coding
ENSG00000182111.9	6.96134	4.43201	0.702106	6.31246	2.74638e-10	1.29808e-09	ZNF716	protein_coding
ENSG00000120669.16	36.2582	4.43074	0.386512	11.4634	2.01417e-30	4.15797e-29	SOHLH2	protein_coding
ENSG00000143452.16	264.535	4.42707	0.336752	13.1464	1.78544e-39	6.02639e-38	HORMAD1	protein_coding
ENSG00000165588.18	5.39954	4.41749	0.748349	5.90298	3.56985e-09	1.50385e-08	OTX2	protein_coding
ENSG00000206075.14	722.662	4.40206	0.373797	11.7766	5.15152e-32	1.16304e-30	SERPINB5	protein_coding
ENSG00000089199.10	519.274	4.39457	0.377557	11.6395	2.59573e-31	5.62827e-30	CHGB	protein_coding
ENSG00000197472.15	38.1846	4.39327	0.299331	14.677	9.05316e-49	5.05189e-47	ZNF695	protein_coding
ENSG00000180251.5	20.7415	4.39221	0.514439	8.53787	1.36722e-17	1.18188e-16	SLC9A4	protein_coding
ENSG00000256463.8	16.575	4.39218	0.503324	8.72635	2.63035e-18	2.40153e-17	SALL3	protein_coding
ENSG00000282815.1	9.8322	4.39098	0.761927	5.76299	8.26364e-09	3.34869e-08	TEX13C	protein_coding
ENSG00000148798.11	141.87	4.38721	0.381325	11.5052	1.24208e-30	2.60409e-29	INA	protein_coding
ENSG00000185479.6	136.455	4.38601	0.424799	10.3249	5.43636e-25	7.99911e-24	KRT6B	protein_coding
ENSG00000167800.9	9.3095	4.38462	0.435707	10.0632	8.03164e-24	1.09599e-22	TBX10	protein_coding
ENSG00000128713.14	5.23032	4.37278	0.693921	6.30155	2.94686e-10	1.3881e-09	HOXD11	protein_coding
ENSG00000105467.9	20.9934	4.36951	0.337	12.9659	1.90999e-38	6.15343e-37	SYNGR4	protein_coding
ENSG00000084628.10	36.673	4.36575	0.325389	13.417	4.80559e-41	1.78701e-39	NKAIN1	protein_coding
ENSG00000179913.11	2108.2	4.35499	0.183916	23.6793	5.8991e-124	1.8693e-120	B3GNT3	protein_coding
ENSG00000162624.14	7.01745	4.34628	0.603704	7.19935	6.05019e-13	3.63988e-12	LHX8	protein_coding
ENSG00000170044.8	31.6568	4.34594	0.319359	13.6083	3.57355e-42	1.39924e-40	ZPLD1	protein_coding
ENSG00000170178.7	4.45481	4.34103	0.576702	7.52734	5.17843e-14	3.39587e-13	HOXD12	protein_coding
ENSG00000152977.10	45.5617	4.34054	0.581587	7.46326	8.44052e-14	5.44808e-13	ZIC1	protein_coding
ENSG00000145832.14	17.065	4.33959	0.363664	11.933	7.96816e-33	1.88629e-31	SLC25A48	protein_coding
ENSG00000145626.12	42.4082	4.33253	0.707193	6.12637	8.99063e-10	4.04064e-09	UGT3A1	protein_coding
ENSG00000131914.11	9.74799	4.32702	0.568348	7.61333	2.67132e-14	1.79313e-13	LIN28A	protein_coding
ENSG00000150244.12	5.60256	4.32062	1.17831	3.66679	0.000245614	0.00056828	TRIM48	protein_coding
ENSG00000214107.8	4.38705	4.3198	0.962744	4.48697	7.2244e-06	2.07656e-05	MAGEB1	protein_coding
ENSG00000165061.15	47.7565	4.3147	0.453441	9.51547	1.80897e-21	2.08013e-20	ZMAT4	protein_coding
ENSG00000196747.4	39.1553	4.31323	0.293576	14.692	7.25274e-49	4.07799e-47	H2AC13	protein_coding
ENSG00000105219.10	183.667	4.30606	0.253634	16.9775	1.2053e-64	1.33012e-62	CCNP	protein_coding
ENSG00000130675.15	114.366	4.30589	0.232253	18.5397	9.88432e-77	1.81949e-74	MNX1	protein_coding
ENSG00000176887.7	150.597	4.30422	0.348222	12.3606	4.27088e-35	1.15319e-33	SOX11	protein_coding
ENSG00000179674.4	97.2064	4.30129	0.389501	11.0431	2.36802e-28	4.30895e-27	ARL14	protein_coding
ENSG00000269526.1	9.78906	4.30073	0.451237	9.53099	1.55792e-21	1.80172e-20	ERVV-1	protein_coding
ENSG00000182459.5	7.21815	4.29862	0.451157	9.52798	1.60379e-21	1.85091e-20	TEX19	protein_coding
ENSG00000204382.11	15.5776	4.29857	0.425359	10.1058	5.20922e-24	7.20152e-23	XAGE1B	protein_coding
ENSG00000145824.13	6979.8	4.29762	0.313709	13.6994	1.02381e-42	4.1328e-41	CXCL14	protein_coding
ENSG00000145321.13	7.14607	4.29007	0.76127	5.63542	1.74632e-08	6.83838e-08	GC	protein_coding
ENSG00000177398.18	310.841	4.28999	0.314371	13.6463	2.12462e-42	8.43064e-41	UMODL1	protein_coding
ENSG00000163207.7	388.49	4.28587	0.397402	10.7847	4.06548e-27	6.8317e-26	IVL	protein_coding
ENSG00000165973.19	396.529	4.28502	0.443235	9.66759	4.14e-22	5.04014e-21	NELL1	protein_coding
ENSG00000109674.4	217.214	4.2813	0.220379	19.427	4.56386e-84	1.17033e-81	NEIL3	protein_coding
ENSG00000075043.19	36.2239	4.27818	0.42973	9.9555	2.3861e-23	3.14109e-22	KCNQ2	protein_coding
ENSG00000143556.9	41.7888	4.27402	0.510019	8.38012	5.28735e-17	4.34617e-16	S100A7	protein_coding
ENSG00000163218.15	98.1185	4.27339	0.299796	14.2543	4.21355e-46	2.03623e-44	PGLYRP4	protein_coding
ENSG00000243137.8	10.2386	4.27209	0.725966	5.8847	3.98767e-09	1.6719e-08	PSG4	protein_coding
ENSG00000276410.4	6.04688	4.26551	0.608628	7.00841	2.41044e-12	1.37802e-11	H2BC3	protein_coding
ENSG00000168243.11	440.407	4.25973	0.315275	13.5112	1.34403e-41	5.14454e-40	GNG4	protein_coding
ENSG00000178919.9	142.403	4.25746	0.383484	11.1021	1.22593e-28	2.28034e-27	FOXE1	protein_coding
ENSG00000169213.7	389.476	4.25426	0.302165	14.0793	5.09414e-45	2.33704e-43	RAB3B	protein_coding
ENSG00000108176.15	1122.66	4.25398	0.25201	16.8802	6.28892e-64	6.70662e-62	DNAJC12	protein_coding
ENSG00000188517.16	485.046	4.25189	0.386103	11.0123	3.33312e-28	5.99381e-27	COL25A1	protein_coding
ENSG00000163499.12	7.62004	4.24982	0.455644	9.32706	1.08852e-20	1.18794e-19	CRYBA2	protein_coding
ENSG00000139269.3	15.9038	4.24767	0.391232	10.8572	1.84392e-27	3.17061e-26	INHBE	protein_coding
ENSG00000138028.16	289.029	4.23819	0.24986	16.9623	1.56242e-64	1.71144e-62	CGREF1	protein_coding
ENSG00000164778.4	33.1411	4.20614	0.370137	11.3637	6.3369e-30	1.27148e-28	EN2	protein_coding
ENSG00000182379.10	242.792	4.19886	0.291634	14.3977	5.34845e-47	2.70551e-45	NXPH4	protein_coding
ENSG00000278588.2	5.5366	4.19653	0.555018	7.56108	3.99749e-14	2.64727e-13	H2BC10	protein_coding
ENSG00000102837.7	144.005	4.19262	0.447599	9.36691	7.46895e-21	8.25062e-20	OLFM4	protein_coding
ENSG00000275126.2	4.15605	4.18503	0.882179	4.74397	2.09574e-06	6.44977e-06	H4C13	protein_coding
ENSG00000175063.17	1688.63	4.18	0.194778	21.4603	3.65805e-102	2.75054e-99	UBE2C	protein_coding
ENSG00000144119.4	67.5975	4.17946	0.449199	9.30425	1.34946e-20	1.46158e-19	C1QL2	protein_coding
ENSG00000100253.13	74.5956	4.17785	0.313519	13.3257	1.64188e-40	5.946e-39	MIOX	protein_coding
ENSG00000254726.3	1316.23	4.17655	0.1861	22.4425	1.51445e-111	2.16727e-108	MEX3A	protein_coding
ENSG00000128564.7	70.2276	4.17562	0.313723	13.3099	2.02784e-40	7.28428e-39	VGF	protein_coding
ENSG00000145526.12	26.1512	4.1635	0.53167	7.83098	4.84079e-15	3.44209e-14	CDH18	protein_coding
ENSG00000206262.9	5.4457	4.15741	0.515548	8.06405	7.38067e-16	5.59612e-15	FOXL2NB	protein_coding
ENSG00000016082.15	41.8865	4.15567	0.468256	8.87478	7.00718e-19	6.68084e-18	ISL1	protein_coding
ENSG00000132874.15	294.818	4.14917	0.412771	10.052	9.00263e-24	1.22098e-22	SLC14A2	protein_coding
ENSG00000105696.9	1053.74	4.14868	0.321633	12.8988	4.57256e-38	1.44688e-36	TMEM59L	protein_coding
ENSG00000137875.4	33.594	4.14854	0.301344	13.7668	4.03763e-43	1.67403e-41	BCL2L10	protein_coding
ENSG00000019505.8	735.953	4.14085	0.401713	10.308	6.48584e-25	9.49295e-24	SYT13	protein_coding
ENSG00000178235.8	6.49905	4.14063	0.687688	6.02109	1.73249e-09	7.56469e-09	SLITRK1	protein_coding
ENSG00000278463.2	5.52395	4.13827	0.500496	8.26834	1.35836e-16	1.08794e-15	H2AC4	protein_coding
ENSG00000165188.13	154.181	4.13458	0.30274	13.6572	1.82898e-42	7.30323e-41	RNF183	protein_coding
ENSG00000145040.4	15.3745	4.13379	0.364239	11.3491	7.49194e-30	1.49781e-28	UCN2	protein_coding
ENSG00000156150.9	5.25405	4.1322	0.57113	7.23512	4.65128e-13	2.82664e-12	ALX3	protein_coding
ENSG00000156925.12	5.22298	4.12633	0.747018	5.52374	3.31864e-08	1.26395e-07	ZIC3	protein_coding
ENSG00000274997.2	7.77884	4.12072	0.485064	8.49519	1.97601e-17	1.68418e-16	H2AC12	protein_coding
ENSG00000231924.10	3.69899	4.11878	0.828404	4.97194	6.62853e-07	2.16716e-06	PSG1	protein_coding
ENSG00000284638.1	3.80176	4.11446	0.466551	8.8189	1.15588e-18	1.08411e-17	AC005551.1	protein_coding
ENSG00000146857.4	7.22267	4.11248	0.59592	6.90107	5.16118e-12	2.86278e-11	STRA8	protein_coding
ENSG00000134873.10	861.022	4.10052	0.306261	13.389	7.01232e-41	2.58378e-39	CLDN10	protein_coding
ENSG00000253293.5	95.2788	4.10022	0.323962	12.6565	1.02991e-36	3.05006e-35	HOXA10	protein_coding
ENSG00000198535.5	723.521	4.09648	0.242215	16.9126	3.63414e-64	3.91314e-62	C2CD4A	protein_coding
ENSG00000006016.11	5825.27	4.08641	0.335385	12.1843	3.77104e-34	9.63123e-33	CRLF1	protein_coding
ENSG00000159224.4	4.79145	4.08637	0.543661	7.51638	5.63137e-14	3.68092e-13	GIP	protein_coding
ENSG00000163209.15	52.1898	4.07522	0.49672	8.20427	2.32005e-16	1.83139e-15	SPRR3	protein_coding
ENSG00000203805.11	111.742	4.07239	0.259074	15.719	1.12021e-55	8.58304e-54	PLPP4	protein_coding
ENSG00000163216.7	89.8326	4.07102	0.453249	8.98186	2.6623e-19	2.60609e-18	SPRR2D	protein_coding
ENSG00000186723.4	7.7615	4.06817	0.426211	9.54496	1.36167e-21	1.58135e-20	OR10H1	protein_coding
ENSG00000120659.15	114.226	4.06733	0.269611	15.0859	2.00453e-51	1.26138e-49	TNFSF11	protein_coding
ENSG00000158125.10	1036.95	4.06572	0.224584	18.1033	2.99873e-73	4.85521e-71	XDH	protein_coding
ENSG00000015520.15	170.069	4.05636	0.329776	12.3003	9.01926e-35	2.38594e-33	NPC1L1	protein_coding
ENSG00000138675.16	9.55106	4.05129	0.452068	8.96166	3.19815e-19	3.11072e-18	FGF5	protein_coding
ENSG00000005073.6	22.0578	4.05051	0.474164	8.54241	1.31451e-17	1.13808e-16	HOXA11	protein_coding
ENSG00000164509.15	163.944	4.05027	0.273797	14.7929	1.62694e-49	9.38569e-48	IL31RA	protein_coding
ENSG00000165643.11	4.74726	4.03237	0.532455	7.57316	3.64258e-14	2.42019e-13	SOHLH1	protein_coding
ENSG00000274618.2	4.14345	4.02907	0.998782	4.03399	5.48387e-05	0.000140187	H4C6	protein_coding
ENSG00000163424.9	6.67451	4.02737	0.43574	9.2426	2.40568e-20	2.5477e-19	TEX55	protein_coding
ENSG00000185615.16	97.5853	4.02538	0.331034	12.16	5.07463e-34	1.28717e-32	PDIA2	protein_coding
ENSG00000276966.2	46.8567	4.02531	0.322811	12.4696	1.09425e-35	3.06571e-34	H4C5	protein_coding
ENSG00000111344.11	487.998	4.02177	0.198013	20.3106	1.03605e-91	4.29552e-89	RASAL1	protein_coding
ENSG00000189186.10	3.82003	4.02173	0.886654	4.53586	5.73705e-06	1.67146e-05	DCAF8L2	protein_coding
ENSG00000136231.14	567.36	4.02144	0.274009	14.6763	9.14784e-49	5.09831e-47	IGF2BP3	protein_coding
ENSG00000186297.12	5.20047	4.01795	0.593747	6.76711	1.31384e-11	7.03937e-11	GABRA5	protein_coding
ENSG00000183770.7	7.11994	4.01737	0.524491	7.65955	1.86585e-14	1.26741e-13	FOXL2	protein_coding
ENSG00000275379.2	4.60887	4.01636	0.529865	7.57996	3.4565e-14	2.30034e-13	H3C11	protein_coding
ENSG00000088386.17	179.118	4.01277	0.322475	12.4437	1.51384e-35	4.20794e-34	SLC15A1	protein_coding
ENSG00000163581.14	5.14491	4.00911	0.694264	5.77462	7.71248e-09	3.13582e-08	SLC2A2	protein_coding
ENSG00000115850.10	61.4598	4.00442	0.356012	11.248	2.36983e-29	4.59296e-28	LCT	protein_coding
ENSG00000165548.11	508.942	4.00248	0.244559	16.3661	3.34093e-60	3.03717e-58	TMEM63C	protein_coding
ENSG00000137285.10	593.871	3.98545	0.300483	13.2635	3.76956e-40	1.33783e-38	TUBB2B	protein_coding
ENSG00000262406.3	1577.34	3.98011	0.264994	15.0196	5.46344e-51	3.40892e-49	MMP12	protein_coding
ENSG00000227234.2	5.62291	3.9616	0.729478	5.43073	5.61235e-08	2.0837e-07	SPANXB1	protein_coding
ENSG00000125816.5	4.21138	3.958	0.70975	5.57662	2.45242e-08	9.45401e-08	NKX2-4	protein_coding
ENSG00000188293.6	9.186	3.95155	0.480231	8.22844	1.89663e-16	1.50762e-15	IGFL1	protein_coding
ENSG00000137090.12	5.66375	3.94933	0.49184	8.0297	9.77133e-16	7.35095e-15	DMRT1	protein_coding
ENSG00000117983.17	31057.5	3.94884	0.353863	11.1592	6.45385e-29	1.22095e-27	MUC5B	protein_coding
ENSG00000274641.2	15.0209	3.9473	0.352443	11.1998	4.0866e-29	7.79758e-28	H2BC17	protein_coding
ENSG00000198768.11	94.0979	3.94663	0.286917	13.7553	4.734e-43	1.94638e-41	APCDD1L	protein_coding
ENSG00000106536.21	203.538	3.94248	0.372657	10.5794	3.71318e-26	5.86428e-25	POU6F2	protein_coding
ENSG00000100987.15	18.8373	3.93069	0.336905	11.6671	1.87794e-31	4.10805e-30	VSX1	protein_coding
ENSG00000124116.19	485.15	3.92828	0.240212	16.3534	4.11264e-60	3.71587e-58	WFDC3	protein_coding
ENSG00000175065.12	4.13152	3.92495	0.526006	7.46179	8.53566e-14	5.50469e-13	DSG4	protein_coding
ENSG00000131746.13	1614.66	3.92404	0.293124	13.387	7.20572e-41	2.65284e-39	TNS4	protein_coding
ENSG00000156413.14	333.085	3.92284	0.291301	13.4666	2.45845e-41	9.28996e-40	FUT6	protein_coding
ENSG00000149968.12	100.679	3.92133	0.299994	13.0714	4.7985e-39	1.58862e-37	MMP3	protein_coding
ENSG00000153802.12	25.1355	3.91803	0.411337	9.52512	1.64852e-21	1.90154e-20	TMPRSS11D	protein_coding
ENSG00000171487.15	5.05247	3.90591	0.758343	5.15059	2.59672e-07	8.897e-07	NLRP5	protein_coding
ENSG00000145087.13	18.343	3.90497	0.435558	8.96544	3.0905e-19	3.00798e-18	STXBP5L	protein_coding
ENSG00000132855.5	16.8156	3.90483	0.387146	10.0862	6.35732e-24	8.74782e-23	ANGPTL3	protein_coding
ENSG00000095932.7	93.918	3.90408	0.328431	11.8871	1.38192e-32	3.21817e-31	SMIM24	protein_coding
ENSG00000115718.18	192.474	3.90348	0.259896	15.0194	5.48245e-51	3.41598e-49	PROC	protein_coding
ENSG00000184270.6	7.63378	3.90108	0.495107	7.87928	3.29276e-15	2.37176e-14	H2AC21	protein_coding
ENSG00000205704.7	9.74529	3.89887	0.328277	11.8768	1.5628e-32	3.62417e-31	LINC00634	protein_coding
ENSG00000124391.5	28.5032	3.89506	0.327683	11.8867	1.38808e-32	3.23082e-31	IL17C	protein_coding
ENSG00000138271.6	8.85264	3.89321	0.420815	9.2516	2.21151e-20	2.35218e-19	GPR87	protein_coding
ENSG00000130540.14	53.0888	3.89072	0.368198	10.5669	4.24216e-26	6.65705e-25	SULT4A1	protein_coding
ENSG00000043039.7	498.934	3.87979	0.245195	15.8233	2.15055e-56	1.69458e-54	BARX2	protein_coding
ENSG00000113430.10	6.87111	3.87958	0.591461	6.55931	5.40581e-11	2.7364e-10	IRX4	protein_coding
ENSG00000106038.13	3.72192	3.8789	0.548243	7.07514	1.49299e-12	8.68408e-12	EVX1	protein_coding
ENSG00000171560.16	13005.6	3.87704	0.417334	9.29003	1.54249e-20	1.6605e-19	FGA	protein_coding
ENSG00000163515.6	4.40354	3.87589	0.495374	7.82417	5.11017e-15	3.6284e-14	RETNLB	protein_coding
ENSG00000124610.5	3.71115	3.8729	0.840274	4.60909	4.04439e-06	1.20199e-05	H1-1	protein_coding
ENSG00000155918.8	8.67858	3.87017	0.454013	8.52435	1.5367e-17	1.32348e-16	RAET1L	protein_coding
ENSG00000164256.11	3.32787	3.86986	0.735031	5.26489	1.40277e-07	4.9729e-07	PRDM9	protein_coding
ENSG00000204616.11	384.855	3.86419	0.272081	14.2024	8.8573e-46	4.18909e-44	TRIM31	protein_coding
ENSG00000131747.15	5331.35	3.86317	0.162414	23.7859	4.67639e-125	1.72882e-121	TOP2A	protein_coding
ENSG00000101842.14	2553.14	3.86253	0.350605	11.0168	3.17241e-28	5.70943e-27	VSIG1	protein_coding
ENSG00000196289.7	4.34239	3.861	0.395588	9.76018	1.66864e-22	2.08876e-21	BECN2	protein_coding
ENSG00000196660.11	10.0266	3.85743	0.517471	7.45438	9.0293e-14	5.8129e-13	SLC30A10	protein_coding
ENSG00000176406.23	115.306	3.85728	0.357886	10.7779	4.37544e-27	7.33034e-26	RIMS2	protein_coding
ENSG00000175832.13	1990.1	3.85562	0.158961	24.2551	5.84856e-130	3.24325e-126	ETV4	protein_coding
ENSG00000276903.2	6.17466	3.85185	0.415767	9.26444	1.96103e-20	2.08977e-19	H2AC16	protein_coding
ENSG00000123485.12	689.951	3.85016	0.174169	22.1059	2.77119e-108	3.32265e-105	HJURP	protein_coding
ENSG00000135100.18	90.164	3.84588	0.349651	10.9992	3.85559e-28	6.89422e-27	HNF1A	protein_coding
ENSG00000152910.19	3.73649	3.83923	0.593197	6.4721	9.66508e-11	4.76784e-10	CNTNAP4	protein_coding
ENSG00000198610.11	31.5112	3.83194	0.423883	9.04009	1.56546e-19	1.5561e-18	AKR1C4	protein_coding
ENSG00000168412.6	8.06844	3.82542	0.403743	9.4749	2.67026e-21	3.04526e-20	MTNR1A	protein_coding
ENSG00000242366.3	3.33222	3.82438	0.861132	4.44111	8.94963e-06	2.54182e-05	UGT1A8	protein_coding
ENSG00000176165.12	7.20355	3.8242	0.640766	5.96818	2.39919e-09	1.03115e-08	FOXG1	protein_coding
ENSG00000068985.5	11.4175	3.82136	0.762248	5.01328	5.35101e-07	1.77154e-06	PAGE1	protein_coding
ENSG00000090889.12	846.961	3.82122	0.16818	22.7211	2.77289e-114	4.73131e-111	KIF4A	protein_coding
ENSG00000198732.11	1030.17	3.8154	0.323615	11.79	4.39767e-32	9.95885e-31	SMOC1	protein_coding
ENSG00000174564.13	395.416	3.81211	0.283993	13.4232	4.41932e-41	1.64751e-39	IL20RB	protein_coding
ENSG00000167117.10	5.24348	3.80873	0.476266	7.99708	1.27405e-15	9.48174e-15	ANKRD40CL	protein_coding
ENSG00000101057.16	2274.05	3.80685	0.199031	19.1269	1.50649e-81	3.39251e-79	MYBL2	protein_coding
ENSG00000113924.12	1068.5	3.80398	0.289357	13.1463	1.78633e-39	6.02639e-38	HGD	protein_coding
ENSG00000135451.13	542.534	3.7991	0.180155	21.088	1.02542e-98	5.90786e-96	TROAP	protein_coding
ENSG00000260458.3	5.06227	3.787	0.735008	5.15232	2.57277e-07	8.8187e-07	KCNJ18	protein_coding
ENSG00000188624.3	4.48343	3.78599	0.488629	7.74821	9.32002e-15	6.46644e-14	IGFL3	protein_coding
ENSG00000175329.13	11.74	3.78527	0.621086	6.0946	1.09713e-09	4.88036e-09	ISX	protein_coding
ENSG00000164932.13	3119.09	3.78108	0.175636	21.5279	8.52705e-103	6.52216e-100	CTHRC1	protein_coding
ENSG00000024526.17	428.043	3.77861	0.181248	20.8477	1.5984e-96	7.87887e-94	DEPDC1	protein_coding
ENSG00000011426.11	2030.75	3.77833	0.175042	21.5853	2.4687e-103	2.10613e-100	ANLN	protein_coding
ENSG00000186193.9	441.169	3.77762	0.162683	23.2207	2.81365e-119	6.24111e-116	SAPCD2	protein_coding
ENSG00000164485.15	69.1253	3.77339	0.270403	13.9547	2.94508e-44	1.29231e-42	IL22RA2	protein_coding
ENSG00000204866.8	117.166	3.7733	0.272446	13.8497	1.27738e-43	5.43842e-42	IGFL2	protein_coding
ENSG00000187140.6	9.93736	3.77209	0.405145	9.31045	1.27287e-20	1.382e-19	FOXD3	protein_coding
ENSG00000186185.14	564.994	3.76959	0.177612	21.2237	5.76891e-100	3.60459e-97	KIF18B	protein_coding
ENSG00000165583.15	7.08332	3.76752	0.833178	4.52186	6.12972e-06	1.77769e-05	SSX5	protein_coding
ENSG00000117399.14	1523.5	3.76505	0.174408	21.5876	2.34867e-103	2.08388e-100	CDC20	protein_coding
ENSG00000154997.9	6.04247	3.76092	0.645933	5.82246	5.7986e-09	2.38896e-08	SEPTIN14	protein_coding
ENSG00000128683.14	156.541	3.76073	0.250924	14.9875	8.85855e-51	5.4431e-49	GAD1	protein_coding
ENSG00000112246.10	9.42623	3.76071	0.503184	7.47383	7.78926e-14	5.04019e-13	SIM1	protein_coding
ENSG00000230601.7	7.05149	3.76016	0.390505	9.62896	6.03344e-22	7.22433e-21	TEX48	protein_coding
ENSG00000204544.5	4109.28	3.75646	0.309588	12.1337	6.99852e-34	1.75807e-32	MUC21	protein_coding
ENSG00000091844.8	533.635	3.75594	0.198421	18.9292	6.55404e-80	1.35868e-77	RGS17	protein_coding
ENSG00000118193.12	441.34	3.75548	0.170207	22.0642	6.97611e-108	7.93542e-105	KIF14	protein_coding
ENSG00000145451.13	76.0644	3.75257	0.313013	11.9885	4.08077e-33	9.80419e-32	GLRA3	protein_coding
ENSG00000142319.18	352.792	3.74626	0.348781	10.741	6.53334e-27	1.08189e-25	SLC6A3	protein_coding
ENSG00000137203.15	570.05	3.74597	0.20943	17.8865	1.5024e-71	2.28257e-69	TFAP2A	protein_coding
ENSG00000145192.13	5.893	3.74438	0.474285	7.8948	2.90786e-15	2.10306e-14	AHSG	protein_coding
ENSG00000132164.10	85.7424	3.74312	0.366076	10.225	1.53246e-24	2.18459e-23	SLC6A11	protein_coding
ENSG00000241635.8	43.0736	3.74162	0.462866	8.0836	6.28845e-16	4.79667e-15	UGT1A1	protein_coding
ENSG00000100473.18	200.359	3.74128	0.254737	14.6868	7.82738e-49	4.38442e-47	COCH	protein_coding
ENSG00000123572.17	416.374	3.73937	0.284204	13.1574	1.54387e-39	5.25637e-38	NRK	protein_coding
ENSG00000066279.18	990.866	3.73867	0.171585	21.7891	2.94628e-105	2.90458e-102	ASPM	protein_coding
ENSG00000117650.13	682.153	3.73863	0.169365	22.0743	5.57748e-108	6.51141e-105	NEK2	protein_coding
ENSG00000224960.5	2.92598	3.73463	1.01945	3.66338	0.000248909	0.000575452	PPP4R3C	protein_coding
ENSG00000092607.15	475.444	3.73282	0.23591	15.8231	2.15642e-56	1.6962e-54	TBX15	protein_coding
ENSG00000156689.7	45.1581	3.72935	0.421129	8.85561	8.32245e-19	7.88739e-18	GLYATL2	protein_coding
ENSG00000163530.4	2.91396	3.72719	1.30691	2.85192	0.00434563	0.00818969	DPPA2	protein_coding
ENSG00000198028.4	38.3649	3.72472	0.552461	6.74205	1.56168e-11	8.30504e-11	ZNF560	protein_coding
ENSG00000090512.12	3.41796	3.71301	0.47496	7.81752	5.38728e-15	3.81722e-14	FETUB	protein_coding
ENSG00000143228.13	563.571	3.7093	0.173344	21.3985	1.38089e-101	9.72385e-99	NUF2	protein_coding
ENSG00000268902.3	4.03575	3.70523	0.76529	4.84159	1.28802e-06	4.07011e-06	CSAG2	protein_coding
ENSG00000138100.14	106.146	3.68835	0.298082	12.3736	3.63211e-35	9.85496e-34	TRIM54	protein_coding
ENSG00000198691.13	978.632	3.6861	0.285088	12.9297	3.05937e-38	9.74316e-37	ABCA4	protein_coding
ENSG00000171004.18	1964.64	3.68511	0.194407	18.9556	3.96716e-80	8.341e-78	HS6ST2	protein_coding
ENSG00000183010.17	3612.36	3.68378	0.132762	27.7473	1.878e-169	4.16569e-165	PYCR1	protein_coding
ENSG00000128298.17	296.489	3.68295	0.242557	15.1838	4.52446e-52	2.94741e-50	BAIAP2L2	protein_coding
ENSG00000158402.20	196.074	3.68183	0.167848	21.9355	1.1918e-106	1.25885e-103	CDC25C	protein_coding
ENSG00000126787.13	730.623	3.6765	0.170348	21.5823	2.63581e-103	2.16542e-100	DLGAP5	protein_coding
ENSG00000283599.2	6.17414	3.67446	0.59051	6.22252	4.8923e-10	2.25329e-09	BX276092.9	protein_coding
ENSG00000197616.13	3.70107	3.67318	0.413164	8.89036	6.09139e-19	5.83403e-18	MYH6	protein_coding
ENSG00000089685.15	1781.7	3.67094	0.176802	20.763	9.36379e-96	4.41921e-93	BIRC5	protein_coding
ENSG00000124143.10	467.576	3.66885	0.231832	15.8255	2.07595e-56	1.63871e-54	ARHGAP40	protein_coding
ENSG00000158089.15	914.903	3.66784	0.218391	16.7948	2.663e-63	2.79949e-61	GALNT14	protein_coding
ENSG00000273802.2	187.626	3.66614	0.272876	13.4352	3.75984e-41	1.4052e-39	H2BC8	protein_coding
ENSG00000124657.1	8.59909	3.66505	0.353104	10.3795	3.0731e-25	4.58105e-24	OR2B6	protein_coding
ENSG00000162782.16	157.595	3.66387	0.309683	11.831	2.69801e-32	6.17924e-31	TDRD5	protein_coding
ENSG00000196091.15	57.3461	3.6564	0.37925	9.64112	5.35996e-22	6.46856e-21	MYBPC1	protein_coding
ENSG00000170465.10	19.7483	3.65494	0.503095	7.26492	3.73265e-13	2.2856e-12	KRT6C	protein_coding
ENSG00000248713.1	46.2164	3.64342	0.341478	10.6696	1.41279e-26	2.27995e-25	C4orf54	protein_coding
ENSG00000088325.16	2482.15	3.63524	0.17398	20.8946	6.00169e-97	3.06038e-94	TPX2	protein_coding
ENSG00000167964.13	168.741	3.6342	0.196722	18.4738	3.35699e-76	6.07863e-74	RAB26	protein_coding
ENSG00000169684.13	109.644	3.63368	0.231426	15.7012	1.48309e-55	1.13243e-53	CHRNA5	protein_coding
ENSG00000167971.16	45.5941	3.63165	0.248077	14.6392	1.57882e-48	8.70075e-47	CASKIN1	protein_coding
ENSG00000215474.8	2.91735	3.63095	0.774457	4.68838	2.75371e-06	8.35758e-06	SKOR2	protein_coding
ENSG00000105825.14	6463.23	3.62932	0.327249	11.0904	1.39677e-28	2.58727e-27	TFPI2	protein_coding
ENSG00000115163.15	282.947	3.62418	0.1832	19.7826	4.20214e-87	1.29458e-84	CENPA	protein_coding
ENSG00000169059.12	3.57851	3.62168	0.666676	5.43245	5.55864e-08	2.06496e-07	VCX3A	protein_coding
ENSG00000251655.6	3.00644	3.62131	1.0012	3.61698	0.000298057	0.000680847	PRB1	protein_coding
ENSG00000183317.17	521.48	3.62102	0.181638	19.9354	2.00711e-88	6.90243e-86	EPHA10	protein_coding
ENSG00000104140.7	1369.81	3.61844	0.254663	14.2087	8.08801e-46	3.83752e-44	RHOV	protein_coding
ENSG00000035499.13	331.235	3.61532	0.172662	20.9387	2.37996e-97	1.24214e-94	DEPDC1B	protein_coding
ENSG00000148584.15	16.8099	3.61461	0.434621	8.31669	9.04537e-17	7.32664e-16	A1CF	protein_coding
ENSG00000277157.2	13.725	3.61416	0.420204	8.60097	7.90425e-18	6.96715e-17	H4C4	protein_coding
ENSG00000102387.16	20.2313	3.61351	0.32321	11.18	5.10627e-29	9.69733e-28	TAF7L	protein_coding
ENSG00000278023.7	37.6247	3.61331	0.209103	17.2801	6.64834e-67	8.21561e-65	RDM1	protein_coding
ENSG00000165304.8	688.431	3.61234	0.170912	21.1357	3.73444e-99	2.2388e-96	MELK	protein_coding
ENSG00000277075.2	81.728	3.61147	0.290059	12.4508	1.38409e-35	3.85694e-34	H2AC8	protein_coding
ENSG00000183856.11	1349.65	3.60929	0.15112	23.8836	4.53268e-126	1.82803e-122	IQGAP3	protein_coding
ENSG00000197061.5	13.5075	3.60867	0.397087	9.08787	1.00995e-19	1.01967e-18	H4C3	protein_coding
ENSG00000126259.20	51.2188	3.60782	0.341906	10.5521	4.96871e-26	7.77246e-25	KIRREL2	protein_coding
ENSG00000234224.3	32.9924	3.60704	0.486248	7.41812	1.18796e-13	7.56989e-13	TMEM229A	protein_coding
ENSG00000135226.18	3.07203	3.60631	0.599055	6.02	1.74416e-09	7.61204e-09	UGT2B28	protein_coding
ENSG00000233056.3	107.635	3.60597	0.366224	9.84635	7.10818e-23	9.085e-22	ERVH48-1	protein_coding
ENSG00000257138.1	2.85752	3.60265	0.656543	5.48731	4.08104e-08	1.53808e-07	TAS2R38	protein_coding
ENSG00000166558.11	13.4702	3.59807	0.447922	8.03281	9.52632e-16	7.17271e-15	SLC38A8	protein_coding
ENSG00000109705.8	17.8902	3.59704	0.331939	10.8365	2.31214e-27	3.94969e-26	NKX3-2	protein_coding
ENSG00000136099.13	15.5296	3.59402	0.535674	6.70934	1.95511e-11	1.02961e-10	PCDH8	protein_coding
ENSG00000188505.5	321.527	3.59347	0.311255	11.5451	7.81665e-31	1.65681e-29	NCCRP1	protein_coding
ENSG00000174371.17	420.653	3.5925	0.170256	21.1006	7.84695e-99	4.58045e-96	EXO1	protein_coding
ENSG00000185988.15	8.29961	3.59043	0.400275	8.96991	2.96765e-19	2.89222e-18	PLK5	protein_coding
ENSG00000149305.7	8.25064	3.58895	0.501465	7.15695	8.24939e-13	4.90837e-12	HTR3B	protein_coding
ENSG00000278637.2	4.01476	3.58686	0.503348	7.126	1.03326e-12	6.08905e-12	H4C1	protein_coding
ENSG00000088992.18	3599.99	3.58343	0.273122	13.1202	2.52153e-39	8.44885e-38	TESC	protein_coding
ENSG00000188162.12	4.28418	3.58249	0.489744	7.31502	2.57344e-13	1.59784e-12	OTOG	protein_coding
ENSG00000169436.17	249.333	3.58178	0.244881	14.6266	1.8999e-48	1.04442e-46	COL22A1	protein_coding
ENSG00000163630.11	4.43034	3.57484	0.437276	8.17523	2.95292e-16	2.31123e-15	SYNPR	protein_coding
ENSG00000142945.13	932.648	3.57108	0.167095	21.3716	2.45713e-101	1.70321e-98	KIF2C	protein_coding
ENSG00000171877.21	335.584	3.56495	0.178	20.0278	3.1497e-89	1.13602e-86	FRMD5	protein_coding
ENSG00000147889.18	882.31	3.563	0.258711	13.7721	3.7501e-43	1.55919e-41	CDKN2A	protein_coding
ENSG00000054356.14	105.996	3.55708	0.315435	11.2768	1.70906e-29	3.34299e-28	PTPRN	protein_coding
ENSG00000156009.10	14.0818	3.55445	0.447036	7.95114	1.84802e-15	1.35577e-14	MAGEA8	protein_coding
ENSG00000006611.17	211.497	3.55364	0.365736	9.71641	2.56666e-22	3.16558e-21	USH1C	protein_coding
ENSG00000212724.3	4.28409	3.55182	0.502791	7.0642	1.61542e-12	9.37283e-12	KRTAP2-3	protein_coding
ENSG00000168298.7	39.305	3.5496	0.295806	11.9997	3.56472e-33	8.61338e-32	H1-4	protein_coding
ENSG00000007306.15	131.412	3.54769	0.301685	11.7596	6.30581e-32	1.41571e-30	CEACAM7	protein_coding
ENSG00000170848.16	2.48626	3.5399	0.865729	4.08892	4.33379e-05	0.000112538	PSG6	protein_coding
ENSG00000129988.6	97.8502	3.53932	0.404488	8.75012	2.13121e-18	1.96074e-17	LBP	protein_coding
ENSG00000105549.11	17.6132	3.53883	0.399152	8.86587	7.59083e-19	7.22024e-18	THEG	protein_coding
ENSG00000154493.19	7.20561	3.5386	0.459065	7.70828	1.27524e-14	8.75076e-14	C10orf90	protein_coding
ENSG00000065328.17	407.516	3.53444	0.17691	19.9787	8.43872e-89	2.92474e-86	MCM10	protein_coding
ENSG00000162009.8	4.8779	3.53144	0.551583	6.40237	1.52979e-10	7.40411e-10	SSTR5	protein_coding
ENSG00000160886.13	222.706	3.52858	0.339674	10.3881	2.80759e-25	4.19089e-24	LY6K	protein_coding
ENSG00000185519.9	14.7849	3.52509	0.322984	10.9141	9.86643e-28	1.72801e-26	FAM131C	protein_coding
ENSG00000185002.10	12.8845	3.51976	0.566054	6.21807	5.03301e-10	2.31666e-09	RFX6	protein_coding
ENSG00000150551.11	108.825	3.51785	0.214556	16.396	2.04414e-60	1.87752e-58	LYPD1	protein_coding
ENSG00000071909.19	137.254	3.517	0.273961	12.8376	1.00961e-37	3.14976e-36	MYO3B	protein_coding
ENSG00000168843.14	23.2561	3.51665	0.542638	6.48065	9.13284e-11	4.51905e-10	FSTL5	protein_coding
ENSG00000156959.9	122.315	3.51418	0.397393	8.84309	9.31036e-19	8.79173e-18	LHFPL4	protein_coding
ENSG00000164749.13	398.229	3.51365	0.205307	17.1141	1.16428e-65	1.33121e-63	HNF4G	protein_coding
ENSG00000158055.16	157.604	3.51265	0.197249	17.8082	6.10303e-71	8.99498e-69	GRHL3	protein_coding
ENSG00000077935.17	98.7482	3.51181	0.281775	12.4632	1.18581e-35	3.31481e-34	SMC1B	protein_coding
ENSG00000162062.15	266.864	3.50861	0.145692	24.0824	3.82218e-128	1.69563e-124	TEDC2	protein_coding
ENSG00000107105.15	46.6363	3.50618	0.338703	10.3518	4.10791e-25	6.08275e-24	ELAVL2	protein_coding
ENSG00000164816.8	2.59034	3.50547	1.41035	2.48553	0.0129358	0.0223635	DEFA5	protein_coding
ENSG00000160161.9	548.752	3.50402	0.215052	16.2938	1.09164e-59	9.60143e-58	CILP2	protein_coding
ENSG00000164794.9	20.3523	3.50352	0.436975	8.01766	1.07777e-15	8.07789e-15	KCNV1	protein_coding
ENSG00000175868.14	26.638	3.50329	0.37546	9.33067	1.05208e-20	1.14931e-19	CALCB	protein_coding
ENSG00000117394.24	7813.93	3.50149	0.186546	18.7701	1.32694e-78	2.66367e-76	SLC2A1	protein_coding
ENSG00000171246.6	1312.8	3.50089	0.328236	10.6658	1.47185e-26	2.3718e-25	NPTX1	protein_coding
ENSG00000197444.10	153.801	3.49835	0.31017	11.2788	1.67024e-29	3.26849e-28	OGDHL	protein_coding
ENSG00000182040.9	18.0156	3.49684	0.382874	9.13313	6.65496e-20	6.80105e-19	USH1G	protein_coding
ENSG00000029993.15	12741.2	3.4951	0.177181	19.7262	1.28544e-86	3.85312e-84	HMGB3	protein_coding
ENSG00000117724.13	2353.8	3.49351	0.162136	21.5467	5.68172e-103	4.42207e-100	CENPF	protein_coding
ENSG00000136110.13	159.482	3.49266	0.522218	6.68812	2.26052e-11	1.1844e-10	CNMD	protein_coding
ENSG00000135069.14	1237.87	3.49252	0.180261	19.3748	1.25986e-83	3.17564e-81	PSAT1	protein_coding
ENSG00000164744.13	31.2902	3.49234	0.369514	9.45118	3.35029e-21	3.79543e-20	SUN3	protein_coding
ENSG00000135747.11	5.04956	3.48924	0.375956	9.28098	1.67922e-20	1.80158e-19	ZNF670-ZNF695	protein_coding
ENSG00000047457.14	15069.3	3.48865	0.221348	15.7609	5.77802e-56	4.4813e-54	CP	protein_coding
ENSG00000163440.12	3.14979	3.48824	0.559002	6.24011	4.37257e-10	2.02421e-09	PDCL2	protein_coding
ENSG00000101198.15	61.6758	3.48201	0.280571	12.4104	2.29388e-35	6.28946e-34	NKAIN4	protein_coding
ENSG00000178363.5	3.22973	3.47432	0.582744	5.962	2.49175e-09	1.06865e-08	CALML3	protein_coding
ENSG00000198049.7	13.2953	3.47423	0.357617	9.71495	2.60371e-22	3.20678e-21	AVPR1B	protein_coding
ENSG00000172238.6	2.52743	3.47411	0.829676	4.18732	2.82273e-05	7.52464e-05	ATOH1	protein_coding
ENSG00000115263.15	4.02788	3.46876	0.746107	4.64914	3.33325e-06	1.00144e-05	GCG	protein_coding
ENSG00000181903.5	3.33046	3.46244	0.489868	7.06811	1.57063e-12	9.12136e-12	OR4C6	protein_coding
ENSG00000074276.10	115.135	3.46128	0.302239	11.4522	2.29371e-30	4.71092e-29	CDHR2	protein_coding
ENSG00000128165.9	747.797	3.46126	0.154931	22.3406	1.49e-110	2.06566e-107	ADM2	protein_coding
ENSG00000187054.16	5.97033	3.46004	0.464943	7.44187	9.92707e-14	6.36776e-13	TMPRSS11A	protein_coding
ENSG00000188761.13	761.268	3.45838	0.200207	17.274	7.38343e-67	9.02344e-65	BCL2L15	protein_coding
ENSG00000154277.13	3115.03	3.45554	0.289623	11.9311	8.1452e-33	1.92512e-31	UCHL1	protein_coding
ENSG00000178401.16	462.839	3.45365	0.210781	16.385	2.44593e-60	2.24191e-58	DNAJC22	protein_coding
ENSG00000134438.10	3.42042	3.45302	0.563273	6.13029	8.77218e-10	3.94726e-09	RAX	protein_coding
ENSG00000075429.9	8.04939	3.45253	0.385905	8.94656	3.66746e-19	3.55628e-18	CACNG5	protein_coding
ENSG00000186442.7	9.58893	3.4491	0.386803	8.91693	4.79373e-19	4.61711e-18	KRT3	protein_coding
ENSG00000141527.18	398.919	3.44627	0.211615	16.2856	1.24851e-59	1.09462e-57	CARD14	protein_coding
ENSG00000134323.12	161.204	3.44492	0.311754	11.0501	2.18953e-28	4.00223e-27	MYCN	protein_coding
ENSG00000124466.9	831.694	3.44183	0.250967	13.7143	8.33597e-43	3.38343e-41	LYPD3	protein_coding
ENSG00000189064.8	2.30708	3.44118	1.39638	2.46436	0.0137257	0.0236149	GAGE2A	protein_coding
ENSG00000178999.13	616.415	3.44085	0.176633	19.4803	1.61436e-84	4.21281e-82	AURKB	protein_coding
ENSG00000155269.12	16.5846	3.43813	0.325206	10.5722	4.01143e-26	6.31284e-25	GPR78	protein_coding
ENSG00000198573.7	2.30615	3.43688	1.00743	3.41153	0.000645993	0.00140193	SPANXC	protein_coding
ENSG00000011347.10	3115.9	3.43339	0.199241	17.2324	1.5172e-66	1.81912e-64	SYT7	protein_coding
ENSG00000215644.10	8.48085	3.43093	0.374122	9.17062	4.70306e-20	4.86912e-19	GCGR	protein_coding
ENSG00000186603.6	92.157	3.42295	0.230326	14.8613	5.87516e-50	3.48449e-48	HPDL	protein_coding
ENSG00000214510.10	50.8446	3.42058	0.325743	10.5008	8.56128e-26	1.31968e-24	SPINK13	protein_coding
ENSG00000101115.13	196.675	3.42032	0.190145	17.988	2.42022e-72	3.75414e-70	SALL4	protein_coding
ENSG00000156970.13	526.725	3.41965	0.160789	21.268	2.24784e-100	1.46648e-97	BUB1B	protein_coding
ENSG00000094804.12	956.792	3.41928	0.160556	21.2965	1.22264e-100	8.0955e-98	CDC6	protein_coding
ENSG00000056291.17	32.5148	3.41779	0.43073	7.93488	2.10698e-15	1.53863e-14	NPFFR2	protein_coding
ENSG00000183072.10	4.31185	3.41694	0.637154	5.36282	8.19349e-08	2.98406e-07	NKX2-5	protein_coding
ENSG00000278705.1	6.09524	3.4148	0.441369	7.73682	1.01935e-14	7.05045e-14	H4C2	protein_coding
ENSG00000102195.10	3.77865	3.41134	0.648653	5.25912	1.4475e-07	5.12576e-07	GPR50	protein_coding
ENSG00000273983.1	34.749	3.40928	0.317617	10.7339	7.05352e-27	1.16629e-25	H3C8	protein_coding
ENSG00000183654.9	5.6901	3.40896	0.857988	3.9732	7.09143e-05	0.000178586	MARCHF11	protein_coding
ENSG00000166123.14	3169.3	3.40774	0.174308	19.5501	4.1211e-85	1.11478e-82	GPT2	protein_coding
ENSG00000120498.14	13.6419	3.39828	0.276613	12.2853	1.08623e-34	2.85476e-33	TEX11	protein_coding
ENSG00000167080.9	326.073	3.39822	0.375785	9.043	1.52437e-19	1.51627e-18	B4GALNT2	protein_coding
ENSG00000229637.4	2.57049	3.39597	0.623137	5.44979	5.04294e-08	1.8819e-07	PRAC2	protein_coding
ENSG00000283654.3	8.21698	3.3937	0.433663	7.82566	5.04998e-15	3.58681e-14	LMLN2	protein_coding
ENSG00000196754.13	1789.92	3.39322	0.26736	12.6916	6.58563e-37	1.97493e-35	S100A2	protein_coding
ENSG00000166049.11	4.64513	3.3926	0.842477	4.02694	5.65083e-05	0.000144223	PASD1	protein_coding
ENSG00000183668.18	2.40105	3.38998	0.730791	4.63878	3.50478e-06	1.05013e-05	PSG9	protein_coding
ENSG00000008300.17	760.982	3.38782	0.175127	19.345	2.24686e-83	5.47679e-81	CELSR3	protein_coding
ENSG00000146039.11	3.49205	3.38678	0.637894	5.30931	1.1004e-07	3.94736e-07	SLC17A4	protein_coding
ENSG00000180999.11	6.11742	3.38448	0.375091	9.02308	1.8288e-19	1.80773e-18	C1orf105	protein_coding
ENSG00000188816.3	3.01138	3.38115	0.595107	5.68158	1.33453e-08	5.29407e-08	HMX2	protein_coding
ENSG00000168078.10	423.82	3.37776	0.187908	17.9756	3.02479e-72	4.67557e-70	PBK	protein_coding
ENSG00000169347.17	60.077	3.36661	0.568471	5.92222	3.17629e-09	1.34533e-08	GP2	protein_coding
ENSG00000184368.16	455.44	3.36598	0.240447	13.9989	1.58362e-44	7.02543e-43	MAP7D2	protein_coding
ENSG00000198753.12	870.376	3.36363	0.208382	16.1417	1.29952e-58	1.10442e-56	PLXNB3	protein_coding
ENSG00000171804.11	28.3289	3.36308	0.407204	8.25897	1.4694e-16	1.17518e-15	WDR87	protein_coding
ENSG00000139219.19	97.573	3.36184	0.400116	8.40217	4.38297e-17	3.62629e-16	COL2A1	protein_coding
ENSG00000120068.7	131.783	3.3613	0.361535	9.2973	1.44053e-20	1.55489e-19	HOXB8	protein_coding
ENSG00000177238.14	51.5994	3.35663	0.336493	9.97532	1.95478e-23	2.58788e-22	TRIM72	protein_coding
ENSG00000198354.7	19.1936	3.35544	0.373403	8.98612	2.56121e-19	2.50878e-18	DCAF12L2	protein_coding
ENSG00000261873.2	2.81472	3.35426	0.475267	7.05764	1.69349e-12	9.79891e-12	SMIM36	protein_coding
ENSG00000166670.10	248.548	3.35371	0.306265	10.9504	6.61713e-28	1.17051e-26	MMP10	protein_coding
ENSG00000070886.12	6.16522	3.35371	0.414371	8.09349	5.79776e-16	4.43611e-15	EPHA8	protein_coding
ENSG00000185818.8	174.123	3.3522	0.268746	12.4735	1.04137e-35	2.9221e-34	NAT8L	protein_coding
ENSG00000196350.9	2.75909	3.34734	0.819747	4.08338	4.43851e-05	0.000115059	ZNF729	protein_coding
ENSG00000276043.5	682.797	3.34641	0.152685	21.9171	1.78383e-106	1.84037e-103	UHRF1	protein_coding
ENSG00000125788.6	2.55963	3.34513	0.701599	4.76786	1.86195e-06	5.76627e-06	DEFB126	protein_coding
ENSG00000111206.13	1286.15	3.3451	0.172804	19.3578	1.75271e-83	4.34226e-81	FOXM1	protein_coding
ENSG00000161958.11	14.5342	3.34481	0.266472	12.5522	3.86673e-36	1.10814e-34	FGF11	protein_coding
ENSG00000117971.12	28.3312	3.34121	0.253535	13.1785	1.16684e-39	4.00656e-38	CHRNB4	protein_coding
ENSG00000182968.5	6.83393	3.33765	0.699651	4.77044	1.83822e-06	5.69794e-06	SOX1	protein_coding
ENSG00000186847.6	137.655	3.33499	0.380516	8.7644	1.87778e-18	1.73514e-17	KRT14	protein_coding
ENSG00000153779.11	2.12656	3.3282	1.00675	3.30588	0.0009468	0.00200079	TGIF2LX	protein_coding
ENSG00000182256.13	30.1806	3.32191	0.448693	7.40353	1.32607e-13	8.41609e-13	GABRG3	protein_coding
ENSG00000115507.10	266.161	3.3216	0.17646	18.8235	4.84357e-79	9.81165e-77	OTX1	protein_coding
ENSG00000178752.16	249.599	3.32135	0.248809	13.349	1.20079e-40	4.3808e-39	ERFE	protein_coding
ENSG00000177468.7	2.69906	3.31454	1.0576	3.13402	0.00172427	0.003483	OLIG3	protein_coding
ENSG00000159409.15	79.3126	3.31324	0.332426	9.96687	2.12836e-23	2.81181e-22	CELF3	protein_coding
ENSG00000141449.15	217.74	3.31019	0.240224	13.7796	3.38109e-43	1.40841e-41	GREB1L	protein_coding
ENSG00000051341.14	287.423	3.30832	0.170916	19.3564	1.80073e-83	4.41359e-81	POLQ	protein_coding
ENSG00000077152.11	827.525	3.30812	0.14706	22.4951	4.63888e-112	7.62203e-109	UBE2T	protein_coding
ENSG00000146090.16	20.4788	3.30584	0.349865	9.44891	3.4238e-21	3.87178e-20	RASGEF1C	protein_coding
ENSG00000274290.3	57.5647	3.30515	0.228034	14.4941	1.32073e-47	6.93546e-46	H2BC6	protein_coding
ENSG00000155052.14	3.40039	3.30506	0.656148	5.03706	4.72727e-07	1.57362e-06	CNTNAP5	protein_coding
ENSG00000070182.21	1350.89	3.30087	0.260691	12.662	9.60006e-37	2.84684e-35	SPTB	protein_coding
ENSG00000112742.10	463.687	3.29581	0.170522	19.3278	3.13804e-83	7.56592e-81	TTK	protein_coding
ENSG00000213420.8	113.333	3.29558	0.224976	14.6486	1.37558e-48	7.60911e-47	GPC2	protein_coding
ENSG00000186871.7	206.898	3.29521	0.153839	21.4198	8.73017e-102	6.45494e-99	ERCC6L	protein_coding
ENSG00000171450.6	30.3248	3.29253	0.351475	9.36775	7.40928e-21	8.18675e-20	CDK5R2	protein_coding
ENSG00000171747.9	1652.38	3.29216	0.395417	8.32578	8.37721e-17	6.79909e-16	LGALS4	protein_coding
ENSG00000166535.20	61.491	3.29015	0.34994	9.40204	5.35128e-21	5.98435e-20	A2ML1	protein_coding
ENSG00000170577.8	285.991	3.28972	0.291079	11.3018	1.28574e-29	2.52835e-28	SIX2	protein_coding
ENSG00000161082.13	55.1578	3.28879	0.262396	12.5337	4.88337e-36	1.39319e-34	CELF5	protein_coding
ENSG00000134365.13	2.4576	3.28505	0.54983	5.97465	2.3058e-09	9.92838e-09	CFHR4	protein_coding
ENSG00000268089.3	19.8559	3.28372	0.369973	8.87557	6.95776e-19	6.64086e-18	GABRQ	protein_coding
ENSG00000105173.14	405.126	3.28162	0.18476	17.7615	1.40331e-70	2.04115e-68	CCNE1	protein_coding
ENSG00000180785.10	30.6498	3.28149	0.260121	12.6153	1.74004e-36	5.10201e-35	OR51E1	protein_coding
ENSG00000145358.6	524.125	3.28001	0.236487	13.8698	9.66047e-44	4.14475e-42	DDIT4L	protein_coding
ENSG00000170608.3	387.583	3.27903	0.257967	12.711	5.13493e-37	1.5539e-35	FOXA3	protein_coding
ENSG00000167011.9	7.76782	3.27901	0.392218	8.36017	6.26296e-17	5.12154e-16	NAT16	protein_coding
ENSG00000182583.12	6.31719	3.2764	0.512623	6.39143	1.64337e-10	7.93481e-10	VCX	protein_coding
ENSG00000091513.16	679.16	3.27238	0.340722	9.60426	7.67051e-22	9.09129e-21	TF	protein_coding
ENSG00000111665.12	470.793	3.27144	0.163675	19.9874	7.09165e-89	2.49688e-86	CDCA3	protein_coding
ENSG00000133055.9	146.098	3.27065	0.326621	10.0136	1.32808e-23	1.77999e-22	MYBPH	protein_coding
ENSG00000198883.12	29.5308	3.26448	0.387884	8.41611	3.89198e-17	3.24244e-16	PNMA5	protein_coding
ENSG00000180806.5	72.0001	3.26401	0.302531	10.789	3.87924e-27	6.53358e-26	HOXC9	protein_coding
ENSG00000148942.15	45.4566	3.26388	0.338515	9.64176	5.32672e-22	6.43193e-21	SLC5A12	protein_coding
ENSG00000188910.8	559.384	3.26321	0.285598	11.4259	3.10453e-30	6.34683e-29	GJB3	protein_coding
ENSG00000127377.10	49.6504	3.26265	0.263908	12.3628	4.15398e-35	1.12231e-33	CRYGN	protein_coding
ENSG00000105613.10	97.4062	3.25887	0.195088	16.7046	1.21318e-62	1.23441e-60	MAST1	protein_coding
ENSG00000168143.9	140.939	3.25695	0.329447	9.88609	4.78327e-23	6.1866e-22	FAM83B	protein_coding
ENSG00000166509.12	2.99341	3.25533	0.683306	4.76408	1.89715e-06	5.86873e-06	CLEC3A	protein_coding
ENSG00000124664.11	1811.68	3.25476	0.209732	15.5187	2.59209e-54	1.88204e-52	SPDEF	protein_coding
ENSG00000133863.9	36.0565	3.25197	0.437158	7.43889	1.01531e-13	6.50524e-13	TEX15	protein_coding
ENSG00000138180.16	1019.5	3.2498	0.159797	20.337	6.04904e-92	2.60538e-89	CEP55	protein_coding
ENSG00000213030.5	2.77705	3.24779	0.669206	4.8532	1.21487e-06	3.85049e-06	CGB8	protein_coding
ENSG00000119125.17	144.024	3.24424	0.371474	8.73342	2.47076e-18	2.25954e-17	GDA	protein_coding
ENSG00000206549.13	7.85258	3.24118	0.348274	9.30642	1.32217e-20	1.43237e-19	AC109583.1	protein_coding
ENSG00000187134.14	13183.9	3.23977	0.35426	9.14519	5.95254e-20	6.10996e-19	AKR1C1	protein_coding
ENSG00000085552.17	1228.69	3.2384	0.164569	19.6781	3.32135e-86	9.82302e-84	IGSF9	protein_coding
ENSG00000196584.3	299.088	3.23717	0.152525	21.2238	5.7571e-100	3.60459e-97	XRCC2	protein_coding
ENSG00000165509.13	9.01227	3.23588	0.443279	7.29987	2.88041e-13	1.77996e-12	MAGEC3	protein_coding
ENSG00000114631.11	2233.41	3.23462	0.19284	16.7737	3.80341e-63	3.9795e-61	PODXL2	protein_coding
ENSG00000189366.9	197.292	3.23404	0.208884	15.4825	4.55372e-54	3.23745e-52	ALG1L	protein_coding
ENSG00000104783.14	2382.49	3.23259	0.193607	16.6967	1.38591e-62	1.40053e-60	KCNN4	protein_coding
ENSG00000198125.13	427.802	3.22635	0.229759	14.0423	8.58581e-45	3.86693e-43	MB	protein_coding
ENSG00000197870.12	24.9518	3.22539	0.264263	12.2052	2.91488e-34	7.47907e-33	PRB3	protein_coding
ENSG00000154646.9	4.81122	3.22468	0.510159	6.32093	2.59992e-10	1.23148e-09	TMPRSS15	protein_coding
ENSG00000244122.2	3.50422	3.22165	0.564322	5.70888	1.13721e-08	4.54751e-08	UGT1A7	protein_coding
ENSG00000101311.16	1361.74	3.22099	0.164966	19.5251	6.71312e-85	1.79406e-82	FERMT1	protein_coding
ENSG00000129810.15	142.479	3.21949	0.165179	19.4909	1.31062e-84	3.4609e-82	SGO1	protein_coding
ENSG00000181433.9	8.27731	3.21645	0.567789	5.66487	1.47132e-08	5.80662e-08	SAGE1	protein_coding
ENSG00000137571.11	194.203	3.21412	0.204104	15.7474	7.15405e-56	5.50998e-54	SLCO5A1	protein_coding
ENSG00000105048.17	990.557	3.21012	0.29473	10.8917	1.26229e-27	2.1926e-26	TNNT1	protein_coding
ENSG00000178773.15	355.37	3.20764	0.201706	15.9025	6.08546e-57	4.95357e-55	CPNE7	protein_coding
ENSG00000256394.3	3.16069	3.20582	0.440121	7.28395	3.24187e-13	1.99444e-12	ASIC5	protein_coding
ENSG00000163888.4	64.9971	3.20387	0.24256	13.2086	7.82907e-40	2.71345e-38	CAMK2N2	protein_coding
ENSG00000204710.2	14.1036	3.20353	0.448247	7.1468	8.88218e-13	5.26721e-12	SPDYC	protein_coding
ENSG00000129195.16	289.544	3.20256	0.183898	17.4149	6.36256e-68	8.11098e-66	PIMREG	protein_coding
ENSG00000109805.10	585.67	3.20253	0.169865	18.8534	2.7557e-79	5.68611e-77	NCAPG	protein_coding
ENSG00000165462.5	2.49407	3.20219	0.657688	4.86885	1.12249e-06	3.57378e-06	PHOX2A	protein_coding
ENSG00000130054.5	141.565	3.20184	0.235126	13.6175	3.14976e-42	1.23657e-40	FAM155B	protein_coding
ENSG00000134757.5	45.3155	3.20029	0.42197	7.58417	3.34627e-14	2.23033e-13	DSG3	protein_coding
ENSG00000165480.16	311.047	3.1984	0.159992	19.991	6.60076e-89	2.3598e-86	SKA3	protein_coding
ENSG00000171848.16	2390.38	3.19821	0.160881	19.8793	6.15181e-88	2.00671e-85	RRM2	protein_coding
ENSG00000142273.13	870.378	3.19778	0.161367	19.8168	2.13293e-87	6.66361e-85	CBLC	protein_coding
ENSG00000160471.13	32.6168	3.19743	0.277681	11.5148	1.11179e-30	2.33866e-29	COX6B2	protein_coding
ENSG00000180318.4	14.6124	3.197	0.471845	6.77553	1.23951e-11	6.65718e-11	ALX1	protein_coding
ENSG00000130711.5	6.08355	3.19393	0.297466	10.7371	6.81282e-27	1.12775e-25	PRDM12	protein_coding
ENSG00000160973.8	9.12423	3.19269	0.32938	9.69303	3.22806e-22	3.95817e-21	FOXH1	protein_coding
ENSG00000093009.11	460.088	3.19234	0.164847	19.3654	1.51053e-83	3.78597e-81	CDC45	protein_coding
ENSG00000166851.15	901.191	3.1906	0.152041	20.9851	8.97327e-98	4.91458e-95	PLK1	protein_coding
ENSG00000078328.22	24.4706	3.189	0.4471	7.13263	9.84677e-13	5.81668e-12	RBFOX1	protein_coding
ENSG00000165449.11	1186.02	3.18732	0.263543	12.0941	1.13461e-33	2.82461e-32	SLC16A9	protein_coding
ENSG00000237412.7	2.7394	3.18696	0.545951	5.83745	5.3007e-09	2.19463e-08	PRSS56	protein_coding
ENSG00000103269.14	234.082	3.18494	0.190876	16.6859	1.66097e-62	1.67468e-60	RHBDL1	protein_coding
ENSG00000168779.20	87.5459	3.18444	0.257191	12.3816	3.28699e-35	8.95705e-34	SHOX2	protein_coding
ENSG00000112761.21	37.3093	3.18296	0.34029	9.35367	8.46556e-21	9.31674e-20	CCN6	protein_coding
ENSG00000184330.12	4.52806	3.18205	0.730629	4.35522	1.32936e-05	3.69351e-05	S100A7A	protein_coding
ENSG00000183631.5	8.08042	3.18089	0.456378	6.96986	3.17264e-12	1.79091e-11	PRR32	protein_coding
ENSG00000102313.9	16.2525	3.18039	0.37249	8.53817	1.36361e-17	1.17899e-16	ITIH6	protein_coding
ENSG00000176920.13	1016.47	3.1725	0.159574	19.8811	5.93746e-88	1.9657e-85	FUT2	protein_coding
ENSG00000129173.13	332.94	3.16785	0.149452	21.1964	1.03089e-99	6.35189e-97	E2F8	protein_coding
ENSG00000169607.13	418.581	3.16646	0.161052	19.6611	4.64582e-86	1.35594e-83	CKAP2L	protein_coding
ENSG00000105641.4	173.786	3.1661	0.342815	9.2356	2.56841e-20	2.71745e-19	SLC5A5	protein_coding
ENSG00000185028.4	5.46606	3.16251	0.357549	8.84498	9.15476e-19	8.64848e-18	LRRC14B	protein_coding
ENSG00000136487.18	1.96602	3.1619	0.738457	4.28176	1.85417e-05	5.06319e-05	GH2	protein_coding
ENSG00000176884.16	120.346	3.15779	0.224056	14.0937	4.14947e-45	1.91355e-43	GRIN1	protein_coding
ENSG00000188393.9	3.33443	3.15272	0.704407	4.47571	7.61585e-06	2.18328e-05	CLEC2A	protein_coding
ENSG00000072041.17	39.5938	3.15235	0.449946	7.00607	2.4511e-12	1.40036e-11	SLC6A15	protein_coding
ENSG00000178602.8	2.17416	3.152	0.664349	4.74449	2.09029e-06	6.43478e-06	OTOS	protein_coding
ENSG00000112984.12	854.05	3.15075	0.14865	21.1957	1.04589e-99	6.35603e-97	KIF20A	protein_coding
ENSG00000189001.11	38.8143	3.14989	0.377283	8.34886	6.89222e-17	5.62885e-16	SBSN	protein_coding
ENSG00000149651.4	3.17458	3.14953	0.531672	5.92383	3.14532e-09	1.33259e-08	SPINT4	protein_coding
ENSG00000114270.17	1217.68	3.14901	0.236235	13.33	1.54906e-40	5.61903e-39	COL7A1	protein_coding
ENSG00000184343.11	253.759	3.14694	0.216735	14.5198	9.08316e-48	4.80855e-46	SRPK3	protein_coding
ENSG00000258986.7	23.5022	3.14103	0.426311	7.36794	1.73291e-13	1.09061e-12	TMEM179	protein_coding
ENSG00000147246.10	18.8531	3.13775	0.592039	5.29991	1.15861e-07	4.14679e-07	HTR2C	protein_coding
ENSG00000162849.16	2079.06	3.13542	0.14926	21.0064	5.73569e-98	3.18065e-95	KIF26B	protein_coding
ENSG00000215568.9	2.65738	3.13306	0.837051	3.74297	0.000181857	0.000430026	GAB4	protein_coding
ENSG00000167104.11	2.21234	3.1298	0.752498	4.15922	3.19341e-05	8.44827e-05	BPIFB6	protein_coding
ENSG00000164855.16	1891.49	3.1294	0.141528	22.1115	2.45178e-108	3.02134e-105	TMEM184A	protein_coding
ENSG00000085999.13	193.396	3.12681	0.162058	19.2943	5.99231e-83	1.42159e-80	RAD54L	protein_coding
ENSG00000187583.11	325.157	3.12648	0.149747	20.8784	8.41624e-97	4.19516e-94	PLEKHN1	protein_coding
ENSG00000080986.13	525.489	3.12543	0.162913	19.1847	4.96535e-82	1.12963e-79	NDC80	protein_coding
ENSG00000165181.16	177.025	3.12376	0.271404	11.5097	1.17938e-30	2.47497e-29	SHOC1	protein_coding
ENSG00000197520.10	177.968	3.12372	0.276919	11.2802	1.643e-29	3.21946e-28	FAM177B	protein_coding
ENSG00000135476.12	662.029	3.12183	0.168613	18.5148	1.56827e-76	2.87493e-74	ESPL1	protein_coding
ENSG00000234828.9	2.21123	3.12124	0.550755	5.6672	1.45149e-08	5.73192e-08	IQCM	protein_coding
ENSG00000188095.6	59.7825	3.11998	0.242796	12.8502	8.57952e-38	2.68605e-36	MESP2	protein_coding
ENSG00000152377.14	703.173	3.11976	0.259281	12.0323	2.40316e-33	5.86944e-32	SPOCK1	protein_coding
ENSG00000100373.10	68.5262	3.1161	0.280553	11.107	1.16006e-28	2.16052e-27	UPK3A	protein_coding
ENSG00000164638.10	1246.1	3.1135	0.217817	14.2941	2.38114e-46	1.16852e-44	SLC29A4	protein_coding
ENSG00000143882.12	306.024	3.11183	0.228041	13.6459	2.13515e-42	8.46485e-41	ATP6V1C2	protein_coding
ENSG00000113905.5	4.23642	3.11081	0.415521	7.48653	7.07199e-14	4.59079e-13	HRG	protein_coding
ENSG00000132446.7	2.09969	3.10967	1.03457	3.00576	0.00264919	0.00518925	FTHL17	protein_coding
ENSG00000204511.3	3.63103	3.10765	0.641203	4.84659	1.25603e-06	3.97471e-06	MCCD1	protein_coding
ENSG00000148773.14	3370.46	3.10598	0.16128	19.2583	1.20321e-82	2.79467e-80	MKI67	protein_coding
ENSG00000148848.14	1274.82	3.10096	0.197871	15.6716	2.36529e-55	1.78759e-53	ADAM12	protein_coding
ENSG00000163467.12	37.2271	3.09586	0.189053	16.3756	2.85739e-60	2.60293e-58	TSACC	protein_coding
ENSG00000075218.19	474.034	3.09385	0.156506	19.7683	5.57745e-87	1.70643e-84	GTSE1	protein_coding
ENSG00000169900.8	2.92198	3.09152	0.487957	6.33565	2.36344e-10	1.12511e-09	PYDC1	protein_coding
ENSG00000122136.14	19.3316	3.09131	0.420151	7.35761	1.87234e-13	1.17519e-12	OBP2A	protein_coding
ENSG00000106089.12	663.825	3.0892	0.159353	19.3859	1.01516e-83	2.57346e-81	STX1A	protein_coding
ENSG00000238269.9	6.93545	3.08798	0.593418	5.20372	1.9534e-07	6.80267e-07	PAGE2B	protein_coding
ENSG00000167476.10	219.368	3.08429	0.230605	13.3748	8.49221e-41	3.11355e-39	JSRP1	protein_coding
ENSG00000134398.15	1100.71	3.08234	0.334104	9.22571	2.81698e-20	2.97406e-19	ERN2	protein_coding
ENSG00000102385.12	53.5191	3.08197	0.239802	12.8522	8.36353e-38	2.62398e-36	DRP2	protein_coding
ENSG00000076382.17	1138.65	3.08128	0.146203	21.0753	1.33968e-98	7.6195e-96	SPAG5	protein_coding
ENSG00000177354.12	14.3319	3.07889	0.470988	6.53707	6.27354e-11	3.15226e-10	C10orf71	protein_coding
ENSG00000049283.18	724.332	3.07376	0.160694	19.128	1.47632e-81	3.34153e-79	EPN3	protein_coding
ENSG00000124602.10	676.736	3.07354	0.168217	18.2713	1.39976e-74	2.38836e-72	UNC5CL	protein_coding
ENSG00000186790.6	5.11466	3.07176	0.397349	7.73063	1.07017e-14	7.38579e-14	FOXE3	protein_coding
ENSG00000140557.12	22.6033	3.06818	0.323902	9.47255	2.73101e-21	3.11214e-20	ST8SIA2	protein_coding
ENSG00000104055.16	21.2056	3.06818	0.337419	9.09309	9.62637e-20	9.73899e-19	TGM5	protein_coding
ENSG00000151012.13	1890.2	3.0671	0.239073	12.8291	1.12606e-37	3.50566e-36	SLC7A11	protein_coding
ENSG00000007314.12	92.5058	3.06233	0.30555	10.0224	1.21563e-23	1.63818e-22	SCN4A	protein_coding
ENSG00000090534.20	115.356	3.06011	0.273907	11.1721	5.5841e-29	1.05957e-27	THPO	protein_coding
ENSG00000110492.15	13622.5	3.0581	0.163976	18.6497	1.26994e-77	2.43889e-75	MDK	protein_coding
ENSG00000244094.2	13.285	3.05464	0.534144	5.71877	1.073e-08	4.30356e-08	SPRR2F	protein_coding
ENSG00000084734.9	48.3096	3.05343	0.286361	10.6629	1.51861e-26	2.44538e-25	GCKR	protein_coding
ENSG00000144045.14	59.1687	3.05162	0.281958	10.823	2.6796e-27	4.5546e-26	DQX1	protein_coding
ENSG00000133636.11	563.237	3.04692	0.462871	6.58266	4.62092e-11	2.35548e-10	NTS	protein_coding
ENSG00000091651.9	339.001	3.04648	0.145819	20.8921	6.314e-97	3.18304e-94	ORC6	protein_coding
ENSG00000157456.8	886.193	3.04164	0.15517	19.602	1.48707e-85	4.12319e-83	CCNB2	protein_coding
ENSG00000129521.15	2978.2	3.04149	0.214662	14.1687	1.43041e-45	6.70089e-44	EGLN3	protein_coding
ENSG00000134690.11	851.64	3.03875	0.149516	20.324	7.89311e-92	3.33488e-89	CDCA8	protein_coding
ENSG00000181019.13	11885.1	3.03746	0.215202	14.1144	3.09451e-45	1.43151e-43	NQO1	protein_coding
ENSG00000101003.10	679.938	3.03732	0.149498	20.3167	9.14559e-92	3.8276e-89	GINS1	protein_coding
ENSG00000179873.14	14.4737	3.036	0.378463	8.02191	1.0411e-15	7.81491e-15	NLRP11	protein_coding
ENSG00000101188.5	35.9789	3.02742	0.37566	8.05894	7.69586e-16	5.82328e-15	NTSR1	protein_coding
ENSG00000168955.4	12.7699	3.02682	0.485827	6.23025	4.65685e-10	2.14977e-09	TM4SF20	protein_coding
ENSG00000143590.14	183.83	3.02637	0.157353	19.233	1.95974e-82	4.50466e-80	EFNA3	protein_coding
ENSG00000160957.14	896.43	3.02477	0.149158	20.279	1.97107e-91	7.94932e-89	RECQL4	protein_coding
ENSG00000154839.10	258.201	3.02395	0.172628	17.5171	1.06022e-68	1.40913e-66	SKA1	protein_coding
ENSG00000242866.10	7.50209	3.02228	0.325252	9.29211	1.51253e-20	1.62905e-19	STRC	protein_coding
ENSG00000160180.15	5729.51	3.02163	0.325424	9.28523	1.61364e-20	1.73289e-19	TFF3	protein_coding
ENSG00000179930.6	6.25538	3.01862	0.402252	7.50431	6.17513e-14	4.02627e-13	ZNF648	protein_coding
ENSG00000128322.7	13.1927	3.01658	0.327532	9.21002	3.26078e-20	3.42224e-19	IGLL1	protein_coding
ENSG00000072571.20	598.735	3.01589	0.159183	18.9461	4.75894e-80	9.95853e-78	HMMR	protein_coding
ENSG00000166920.13	825.977	3.01413	0.221394	13.6143	3.29254e-42	1.29148e-40	C15orf48	protein_coding
ENSG00000146276.12	16.2941	3.0129	0.444247	6.78204	1.18488e-11	6.37148e-11	GABRR1	protein_coding
ENSG00000186529.16	528.348	3.01102	0.374533	8.03942	9.02676e-16	6.80813e-15	CYP4F3	protein_coding
ENSG00000186684.14	167.242	3.01036	0.242551	12.4112	2.27161e-35	6.2361e-34	CYP27C1	protein_coding
ENSG00000162383.13	1413.19	3.00976	0.327891	9.17916	4.34464e-20	4.51702e-19	SLC1A7	protein_coding
ENSG00000249693.3	6.42891	3.00659	0.338075	8.89326	5.93399e-19	5.68819e-18	THEGL	protein_coding
ENSG00000114638.8	199.666	3.0052	0.469698	6.39816	1.57257e-10	7.59789e-10	UPK1B	protein_coding
ENSG00000135220.11	5.88243	3.00444	0.711885	4.22039	2.43876e-05	6.55264e-05	UGT2A3	protein_coding
ENSG00000139973.16	83.6774	3.0034	0.287636	10.4417	1.59986e-25	2.41987e-24	SYT16	protein_coding
ENSG00000162006.9	147.071	2.99932	0.351061	8.54359	1.30116e-17	1.12675e-16	MSLNL	protein_coding
ENSG00000104879.5	67.2253	2.99678	0.285194	10.5079	7.94494e-26	1.22638e-24	CKM	protein_coding
ENSG00000169427.8	27.7091	2.99151	0.33887	8.82792	1.06641e-18	1.0038e-17	KCNK9	protein_coding
ENSG00000106384.12	2.59302	2.99106	0.544503	5.4932	3.94711e-08	1.48988e-07	MOGAT3	protein_coding
ENSG00000179088.15	26.6011	2.99101	0.24889	12.0174	2.87748e-33	6.99472e-32	C12orf42	protein_coding
ENSG00000066248.15	468.378	2.9902	0.216886	13.7869	3.05477e-43	1.27848e-41	NGEF	protein_coding
ENSG00000139540.12	40.371	2.98757	0.307276	9.72276	2.4115e-22	2.98331e-21	SLC39A5	protein_coding
ENSG00000171631.15	816.759	2.98747	0.179821	16.6135	5.56085e-62	5.48329e-60	P2RY6	protein_coding
ENSG00000198796.7	65.1988	2.98594	0.227016	13.153	1.63546e-39	5.54694e-38	ALPK2	protein_coding
ENSG00000182901.17	35.4156	2.98306	0.375074	7.95325	1.81686e-15	1.33379e-14	RGS7	protein_coding
ENSG00000134057.15	1807.68	2.97129	0.150012	19.8071	2.58581e-87	8.02196e-85	CCNB1	protein_coding
ENSG00000164871.17	1.98724	2.969	1.40058	2.11984	0.0340194	0.0541108	SPAG11B	protein_coding
ENSG00000148344.11	1935.95	2.96826	0.188585	15.7396	8.0896e-56	6.21974e-54	PTGES	protein_coding
ENSG00000127564.17	439.297	2.96652	0.15887	18.6727	8.26359e-78	1.60086e-75	PKMYT1	protein_coding
ENSG00000256980.5	1.92472	2.96519	0.558603	5.30822	1.10699e-07	3.96875e-07	KHDC1L	protein_coding
ENSG00000121152.10	659.961	2.96399	0.157451	18.8249	4.72425e-79	9.61385e-77	NCAPH	protein_coding
ENSG00000146670.10	1000.59	2.96314	0.160888	18.4175	9.51741e-76	1.69567e-73	CDCA5	protein_coding
ENSG00000184661.14	265.963	2.96151	0.160937	18.4017	1.27379e-75	2.26037e-73	CDCA2	protein_coding
ENSG00000131142.13	11.6301	2.9575	0.30954	9.55452	1.24164e-21	1.44537e-20	CCL25	protein_coding
ENSG00000173404.5	47.9668	2.95701	0.387182	7.63727	2.21868e-14	1.49927e-13	INSM1	protein_coding
ENSG00000196876.18	220.815	2.95695	0.19789	14.9424	1.74643e-50	1.06278e-48	SCN8A	protein_coding
ENSG00000180535.4	621.18	2.95382	0.203985	14.4806	1.60788e-47	8.38195e-46	BHLHA15	protein_coding
ENSG00000106327.13	149.308	2.95124	0.165217	17.8628	2.29807e-71	3.43264e-69	TFR2	protein_coding
ENSG00000260734.6	1.95951	2.95105	1.02478	2.87969	0.00398065	0.00755609	TLE7	protein_coding
ENSG00000171903.16	589.873	2.94791	0.352201	8.36997	5.76326e-17	4.72598e-16	CYP4F11	protein_coding
ENSG00000186897.5	5.8021	2.9479	0.399909	7.37144	1.68796e-13	1.06323e-12	C1QL4	protein_coding
ENSG00000070729.14	117.658	2.94652	0.251533	11.7143	1.07737e-31	2.38977e-30	CNGB1	protein_coding
ENSG00000146013.11	1039.99	2.94464	0.323077	9.11437	7.91274e-20	8.0549e-19	GFRA3	protein_coding
ENSG00000109758.9	29.185	2.94394	0.287187	10.2509	1.17208e-24	1.68821e-23	HGFAC	protein_coding
ENSG00000104371.5	9.36963	2.93938	0.527196	5.5755	2.46818e-08	9.51145e-08	DKK4	protein_coding
ENSG00000149926.13	13.329	2.93911	0.269312	10.9134	9.94791e-28	1.74159e-26	TLCD3B	protein_coding
ENSG00000145386.11	792.771	2.93892	0.161209	18.2305	2.95402e-74	4.90822e-72	CCNA2	protein_coding
ENSG00000104327.7	81.3825	2.93755	0.362667	8.09985	5.50261e-16	4.21829e-15	CALB1	protein_coding
ENSG00000268696.3	3.35312	2.93392	0.75804	3.8704	0.000108658	0.000266113	ZNF723	protein_coding
ENSG00000109181.12	1.7469	2.93335	0.621296	4.72134	2.34291e-06	7.16572e-06	UGT2B10	protein_coding
ENSG00000168754.15	153.889	2.93083	0.222383	13.1792	1.15612e-39	3.9728e-38	FAM178B	protein_coding
ENSG00000135638.14	9.17217	2.9307	0.368124	7.96116	1.70427e-15	1.25446e-14	EMX1	protein_coding
ENSG00000234602.9	107.952	2.9288	0.222561	13.1595	1.50032e-39	5.11597e-38	MCIDAS	protein_coding
ENSG00000186340.16	4260.89	2.92834	0.201079	14.5631	4.81924e-48	2.59461e-46	THBS2	protein_coding
ENSG00000174145.8	2.4661	2.92774	0.544608	5.37586	7.62176e-08	2.78589e-07	NWD2	protein_coding
ENSG00000203837.5	6.32374	2.92568	0.644799	4.53735	5.6965e-06	1.66052e-05	PNLIPRP3	protein_coding
ENSG00000181143.15	2954.5	2.92545	0.311277	9.39824	5.54842e-21	6.19387e-20	MUC16	protein_coding
ENSG00000237289.10	140.964	2.92315	0.254207	11.4991	1.33326e-30	2.78603e-29	CKMT1B	protein_coding
ENSG00000242715.8	58.8038	2.92174	0.203367	14.3668	8.36017e-47	4.1955e-45	CCDC169	protein_coding
ENSG00000167619.13	59.3219	2.91819	0.246378	11.8444	2.30115e-32	5.29491e-31	TMEM145	protein_coding
ENSG00000205116.3	9.25454	2.917	0.311226	9.37262	7.07566e-21	7.82396e-20	TMEM88B	protein_coding
ENSG00000141485.17	30.3659	2.91566	0.337614	8.63606	5.81825e-18	5.17472e-17	SLC13A5	protein_coding
ENSG00000144354.14	1169.17	2.91408	0.175555	16.5993	7.05305e-62	6.87681e-60	CDCA7	protein_coding
ENSG00000196787.3	91.7074	2.91336	0.239838	12.1472	5.93567e-34	1.49872e-32	H2AC11	protein_coding
ENSG00000154118.13	79.875	2.90951	0.311893	9.32857	1.07311e-20	1.1717e-19	JPH3	protein_coding
ENSG00000147256.12	3.33127	2.9091	0.657768	4.42269	9.74816e-06	2.75479e-05	ARHGAP36	protein_coding
ENSG00000134595.9	3.07237	2.90714	0.629919	4.6151	3.92901e-06	1.16934e-05	SOX3	protein_coding
ENSG00000163053.11	1626.4	2.90231	0.248331	11.6872	1.48131e-31	3.25486e-30	SLC16A14	protein_coding
ENSG00000169474.4	16.4008	2.90135	0.443244	6.54572	5.92097e-11	2.98457e-10	SPRR1A	protein_coding
ENSG00000168124.2	1.77064	2.90096	0.629781	4.60631	4.09885e-06	1.21736e-05	OR1F1	protein_coding
ENSG00000147509.14	91.0772	2.89984	0.253213	11.4522	2.2933e-30	4.71092e-29	RGS20	protein_coding
ENSG00000189023.10	1.75162	2.89763	1.10258	2.62804	0.00858792	0.0153086	MAGEB16	protein_coding
ENSG00000101470.10	398.408	2.89737	0.312277	9.27823	1.72317e-20	1.84561e-19	TNNC2	protein_coding
ENSG00000086159.13	36.7463	2.89697	0.306316	9.45746	3.15514e-21	3.57892e-20	AQP6	protein_coding
ENSG00000108821.14	130397	2.89467	0.193924	14.9268	2.20503e-50	1.33636e-48	COL1A1	protein_coding
ENSG00000061656.10	692.435	2.89344	0.142831	20.2578	3.03201e-91	1.20097e-88	SPAG4	protein_coding
ENSG00000115844.11	3.86862	2.89246	0.450625	6.41879	1.37365e-10	6.68561e-10	DLX2	protein_coding
ENSG00000132744.8	175.186	2.89153	0.210443	13.7402	5.83116e-43	2.38202e-41	ACY3	protein_coding
ENSG00000130822.16	62.1346	2.8905	0.272775	10.5966	3.08913e-26	4.90314e-25	PNCK	protein_coding
ENSG00000165376.11	2135.06	2.88997	0.351704	8.21705	2.0857e-16	1.65376e-15	CLDN2	protein_coding
ENSG00000132840.10	905.284	2.88679	0.290123	9.9502	2.51669e-23	3.31005e-22	BHMT2	protein_coding
ENSG00000101076.17	303.324	2.88286	0.384292	7.50176	6.2967e-14	4.10372e-13	HNF4A	protein_coding
ENSG00000131095.13	43.8698	2.88215	0.252325	11.4224	3.23232e-30	6.59895e-29	GFAP	protein_coding
ENSG00000100526.20	408.433	2.88069	0.173736	16.5808	9.58779e-62	9.28697e-60	CDKN3	protein_coding
ENSG00000152592.14	5.856	2.8797	0.372935	7.72172	1.14772e-14	7.90015e-14	DMP1	protein_coding
ENSG00000105664.11	1951.27	2.87965	0.250298	11.5049	1.24685e-30	2.61161e-29	COMP	protein_coding
ENSG00000157111.13	71.4316	2.8796	0.245481	11.7305	8.89739e-32	1.98649e-30	TMEM171	protein_coding
ENSG00000140534.14	230.466	2.87633	0.161	17.8654	2.19365e-71	3.28774e-69	TICRR	protein_coding
ENSG00000131650.14	53.2146	2.87406	0.22774	12.6199	1.64008e-36	4.81528e-35	KREMEN2	protein_coding
ENSG00000140519.14	56.6387	2.87302	0.348456	8.245	1.65165e-16	1.31737e-15	RHCG	protein_coding
ENSG00000057593.14	48.8151	2.86478	0.323028	8.86853	7.41154e-19	7.05576e-18	F7	protein_coding
ENSG00000257046.5	1.54955	2.86404	0.61877	4.6286	3.68141e-06	1.10001e-05	SLCO1B3-SLCO1B7	protein_coding
ENSG00000137809.17	1997.01	2.86299	0.198267	14.4401	2.89617e-47	1.49225e-45	ITGA11	protein_coding
ENSG00000177984.7	13.7701	2.86282	0.539362	5.30779	1.1096e-07	3.97714e-07	LCN15	protein_coding
ENSG00000182898.4	1.78722	2.86236	0.728074	3.93142	8.44471e-05	0.000210125	TCHHL1	protein_coding
ENSG00000166546.14	398.139	2.86025	0.197855	14.4563	2.2878e-47	1.18429e-45	BEAN1	protein_coding
ENSG00000170289.12	20.1643	2.85804	0.314535	9.08654	1.02244e-19	1.03135e-18	CNGB3	protein_coding
ENSG00000144485.11	1059.1	2.85504	0.224158	12.7367	3.69665e-37	1.12634e-35	HES6	protein_coding
ENSG00000106927.12	299.006	2.8541	0.326781	8.73397	2.45894e-18	2.24966e-17	AMBP	protein_coding
ENSG00000281406.2	355.209	2.85329	0.182442	15.6395	3.91849e-55	2.93146e-53	BLACAT1	protein_coding
ENSG00000223572.10	113.42	2.85298	0.250014	11.4113	3.67128e-30	7.47792e-29	CKMT1A	protein_coding
ENSG00000095587.9	54.924	2.85207	0.229271	12.4397	1.59044e-35	4.41256e-34	TLL2	protein_coding
ENSG00000131153.9	531.103	2.84765	0.157721	18.055	7.20366e-73	1.14543e-70	GINS2	protein_coding
ENSG00000100593.18	10.5211	2.8446	0.367379	7.74296	9.71259e-15	6.73144e-14	ISM2	protein_coding
ENSG00000186907.8	468.779	2.84357	0.210997	13.4768	2.14164e-41	8.12049e-40	RTN4RL2	protein_coding
ENSG00000166603.5	5.12517	2.84193	0.359997	7.89431	2.91936e-15	2.11098e-14	MC4R	protein_coding
ENSG00000188738.15	142.427	2.83882	0.275222	10.3147	6.04915e-25	8.88899e-24	FSIP2	protein_coding
ENSG00000143858.12	188.656	2.83837	0.246067	11.535	8.79356e-31	1.85855e-29	SYT2	protein_coding
ENSG00000254656.3	7.00915	2.83724	0.562289	5.04588	4.51449e-07	1.50561e-06	RTL1	protein_coding
ENSG00000132692.19	77.8343	2.83276	0.226471	12.5083	6.72485e-36	1.90751e-34	BCAN	protein_coding
ENSG00000124479.11	38.2695	2.83215	0.350374	8.0832	6.30884e-16	4.81057e-15	NDP	protein_coding
ENSG00000166922.8	532.006	2.83109	0.227537	12.4424	1.53905e-35	4.27264e-34	SCG5	protein_coding
ENSG00000182489.9	693.035	2.82769	0.215026	13.1505	1.69064e-39	5.72095e-38	XKRX	protein_coding
ENSG00000130643.9	30.7086	2.82737	0.35022	8.07311	6.8532e-16	5.214e-15	CALY	protein_coding
ENSG00000184995.7	11.3838	2.82717	0.410904	6.88037	5.96962e-12	3.29023e-11	IFNE	protein_coding
ENSG00000230453.9	59.2968	2.82079	0.303557	9.29245	1.50783e-20	1.62438e-19	ANKRD18B	protein_coding
ENSG00000132746.15	570.401	2.82042	0.230425	12.2401	1.89899e-34	4.92084e-33	ALDH3B2	protein_coding
ENSG00000132000.13	684.81	2.81657	0.211219	13.3348	1.45176e-40	5.27907e-39	PODNL1	protein_coding
ENSG00000164647.9	1063.3	2.81654	0.19016	14.8114	1.23697e-49	7.1921e-48	STEAP1	protein_coding
ENSG00000163568.15	467.751	2.81494	0.2337	12.0451	2.05731e-33	5.04246e-32	AIM2	protein_coding
ENSG00000206013.2	9.726	2.81455	0.405652	6.93833	3.96766e-12	2.21964e-11	IFITM5	protein_coding
ENSG00000103460.17	1269.09	2.81399	0.22536	12.4867	8.82826e-36	2.48508e-34	TOX3	protein_coding
ENSG00000134258.17	485.848	2.81243	0.298005	9.43754	3.81639e-21	4.30586e-20	VTCN1	protein_coding
ENSG00000131686.15	9.75333	2.81018	0.393047	7.14974	8.6942e-13	5.16126e-12	CA6	protein_coding
ENSG00000176383.9	97.2177	2.80954	0.206969	13.5747	5.65588e-42	2.20098e-40	B3GNT4	protein_coding
ENSG00000186007.10	153.12	2.80905	0.261956	10.7234	7.90562e-27	1.30233e-25	LEMD1	protein_coding
ENSG00000185130.5	11.002	2.80759	0.313607	8.95258	3.47254e-19	3.37168e-18	H2BC13	protein_coding
ENSG00000127561.15	181.032	2.80737	0.2111	13.2987	2.35383e-40	8.44164e-39	SYNGR3	protein_coding
ENSG00000153086.14	56.136	2.80649	0.283264	9.9077	3.85418e-23	5.01858e-22	ACMSD	protein_coding
ENSG00000136931.10	6.31928	2.80632	0.384727	7.29431	3.00189e-13	1.85168e-12	NR5A1	protein_coding
ENSG00000144355.15	5.73996	2.79885	0.368291	7.59955	2.97161e-14	1.98838e-13	DLX1	protein_coding
ENSG00000204952.3	2.96396	2.79457	0.368182	7.59019	3.19428e-14	2.13287e-13	FBXO47	protein_coding
ENSG00000127252.7	74.2982	2.7941	0.238889	11.6962	1.33241e-31	2.93349e-30	PLAAT1	protein_coding
ENSG00000138039.15	14.4924	2.79212	0.387732	7.20118	5.96948e-13	3.59327e-12	LHCGR	protein_coding
ENSG00000163975.12	1097.46	2.78992	0.208936	13.353	1.13765e-40	4.1573e-39	MELTF	protein_coding
ENSG00000167771.6	227.236	2.78761	0.215402	12.9414	2.62729e-38	8.40334e-37	RCOR2	protein_coding
ENSG00000152766.6	1171.39	2.78482	0.183887	15.1441	8.28226e-52	5.33274e-50	ANKRD22	protein_coding
ENSG00000100505.13	146.745	2.78337	0.270859	10.2761	9.03291e-25	1.31214e-23	TRIM9	protein_coding
ENSG00000145794.17	57.7418	2.78306	0.271274	10.2592	1.07562e-24	1.5518e-23	MEGF10	protein_coding
ENSG00000062038.14	5245.31	2.78198	0.205862	13.5138	1.29582e-41	4.97288e-40	CDH3	protein_coding
ENSG00000186075.13	3.42764	2.77561	0.466362	5.95164	2.65474e-09	1.13494e-08	ZPBP2	protein_coding
ENSG00000138347.16	10.1694	2.77436	0.377655	7.34627	2.03819e-13	1.27496e-12	MYPN	protein_coding
ENSG00000122728.6	6.59366	2.77435	0.359006	7.72787	1.09363e-14	7.54064e-14	TAF1L	protein_coding
ENSG00000240204.3	179.711	2.77422	0.244711	11.3367	8.62997e-30	1.71991e-28	SMKR1	protein_coding
ENSG00000135744.8	1051.7	2.77366	0.271377	10.2207	1.60184e-24	2.2791e-23	AGT	protein_coding
ENSG00000087494.16	219.292	2.77292	0.256438	10.8132	2.98032e-27	5.05412e-26	PTHLH	protein_coding
ENSG00000183682.8	501.673	2.76715	0.170567	16.2232	3.45664e-59	2.97952e-57	BMP8A	protein_coding
ENSG00000282988.2	10.2438	2.76708	0.302361	9.1516	5.60985e-20	5.77022e-19	AL031777.2	protein_coding
ENSG00000255872.3	1.82128	2.76647	0.740451	3.7362	0.000186825	0.000440975	AL138752.2	protein_coding
ENSG00000236279.7	22.9816	2.76616	0.396974	6.9681	3.2124e-12	1.81313e-11	CLEC2L	protein_coding
ENSG00000196228.3	1.68943	2.76479	0.773598	3.57394	0.000351655	0.00079412	SULT1C3	protein_coding
ENSG00000147255.19	76.1365	2.76246	0.277445	9.9568	2.3552e-23	3.10317e-22	IGSF1	protein_coding
ENSG00000174939.11	485.595	2.75697	0.219129	12.5815	2.66915e-36	7.72416e-35	ASPHD1	protein_coding
ENSG00000153012.12	647.162	2.75417	0.206923	13.3101	2.02228e-40	7.27023e-39	LGI2	protein_coding
ENSG00000129991.13	60.3273	2.75342	0.325288	8.46458	2.57076e-17	2.16984e-16	TNNI3	protein_coding
ENSG00000203972.10	2.01989	2.7522	0.717693	3.83479	0.000125673	0.000304741	GLYATL3	protein_coding
ENSG00000167513.9	729.664	2.75137	0.15788	17.427	5.14653e-68	6.59872e-66	CDT1	protein_coding
ENSG00000180287.17	249.242	2.75114	0.285553	9.63442	5.72143e-22	6.87672e-21	PLD5	protein_coding
ENSG00000263513.5	19.1127	2.75084	0.239432	11.489	1.49841e-30	3.11354e-29	FAM72C	protein_coding
ENSG00000099834.19	99.9243	2.74995	0.344127	7.99111	1.33731e-15	9.93922e-15	CDHR5	protein_coding
ENSG00000132749.11	234.316	2.74954	0.206793	13.2961	2.43874e-40	8.73909e-39	TESMIN	protein_coding
ENSG00000179148.10	27.7168	2.74831	0.248445	11.0621	1.91615e-28	3.51701e-27	ALOXE3	protein_coding
ENSG00000178445.10	255.214	2.74774	0.262891	10.452	1.43453e-25	2.17647e-24	GLDC	protein_coding
ENSG00000189433.7	23.5696	2.74741	0.377952	7.26919	3.61641e-13	2.2184e-12	GJB4	protein_coding
ENSG00000128040.11	51.5028	2.74697	0.264382	10.3901	2.7495e-25	4.10833e-24	SPINK2	protein_coding
ENSG00000085840.13	323.937	2.74496	0.155975	17.5987	2.52249e-69	3.47532e-67	ORC1	protein_coding
ENSG00000021488.13	42.9793	2.74371	0.291259	9.42015	4.50446e-21	5.06543e-20	SLC7A9	protein_coding
ENSG00000102384.13	239.222	2.74343	0.154231	17.7878	8.79063e-71	1.28282e-68	CENPI	protein_coding
ENSG00000152430.18	4.8076	2.74333	0.417324	6.57362	4.91065e-11	2.496e-10	BOLL	protein_coding
ENSG00000121351.8	1.57823	2.74233	0.61058	4.49135	7.07735e-06	2.03706e-05	IAPP	protein_coding
ENSG00000237649.8	1106.78	2.74058	0.158065	17.3383	2.419e-67	3.01444e-65	KIFC1	protein_coding
ENSG00000196353.11	175.063	2.74024	0.2233	12.2716	1.28725e-34	3.37509e-33	CPNE4	protein_coding
ENSG00000163357.11	39.4669	2.73986	0.186278	14.7084	5.69116e-49	3.20809e-47	DCST1	protein_coding
ENSG00000138892.11	1.80995	2.73973	0.473755	5.783	7.33805e-09	2.9896e-08	TTLL8	protein_coding
ENSG00000131187.10	150.92	2.73904	0.180024	15.2149	2.81792e-52	1.85477e-50	F12	protein_coding
ENSG00000189057.11	532.113	2.7371	0.152622	17.9338	6.42035e-72	9.82159e-70	FAM111B	protein_coding
ENSG00000165891.16	198.514	2.73704	0.188974	14.4837	1.53689e-47	8.03076e-46	E2F7	protein_coding
ENSG00000137135.18	260.162	2.7368	0.130478	20.9753	1.10336e-97	5.96932e-95	ARHGEF39	protein_coding
ENSG00000157064.11	857.457	2.73471	0.269548	10.1455	3.46851e-24	4.84642e-23	NMNAT2	protein_coding
ENSG00000092853.14	478.676	2.73302	0.15492	17.6415	1.18324e-69	1.6507e-67	CLSPN	protein_coding
ENSG00000128578.10	554.642	2.73229	0.21554	12.6765	7.98198e-37	2.37654e-35	STRIP2	protein_coding
ENSG00000125319.15	291.003	2.73055	0.151379	18.0378	9.83437e-73	1.55815e-70	HROB	protein_coding
ENSG00000152034.11	2.52787	2.72669	0.581528	4.68883	2.74769e-06	8.34159e-06	MCHR2	protein_coding
ENSG00000205777.18	1.49679	2.72052	1.20623	2.25539	0.0241086	0.0395229	GAGE1	protein_coding
ENSG00000137270.11	15.2172	2.72035	0.281871	9.65106	4.86512e-22	5.88899e-21	GCM1	protein_coding
ENSG00000198807.13	623.548	2.71925	0.238824	11.386	4.90841e-30	9.92035e-29	PAX9	protein_coding
ENSG00000100558.9	853.778	2.7192	0.1579	17.2211	1.84484e-66	2.20007e-64	PLEK2	protein_coding
ENSG00000205213.14	3176.81	2.71733	0.134537	20.1976	1.02752e-90	3.92964e-88	LGR4	protein_coding
ENSG00000259571.2	2.31057	2.71681	0.758168	3.58338	0.000339176	0.000767854	BLID	protein_coding
ENSG00000160282.14	27.4457	2.71653	0.289598	9.38036	6.57506e-21	7.29953e-20	FTCD	protein_coding
ENSG00000170775.3	330.577	2.71522	0.230812	11.7638	6.00061e-32	1.34924e-30	GPR37	protein_coding
ENSG00000241149.3	1.72249	2.71361	1.05021	2.58388	0.00976969	0.0172619	ZNF722P	protein_coding
ENSG00000174990.8	8.42964	2.71358	0.347554	7.80764	5.82665e-15	4.1167e-14	CA5A	protein_coding
ENSG00000125285.6	208.895	2.7116	0.322726	8.40217	4.38291e-17	3.62629e-16	SOX21	protein_coding
ENSG00000198216.12	40.1714	2.70947	0.263669	10.276	9.03841e-25	1.31251e-23	CACNA1E	protein_coding
ENSG00000155265.11	1118.24	2.70919	0.191832	14.1227	2.75129e-45	1.27673e-43	GOLGA7B	protein_coding
ENSG00000152670.19	4.99336	2.7073	0.346386	7.81583	5.45999e-15	3.86565e-14	DDX4	protein_coding
ENSG00000115297.11	9.46306	2.7038	0.320488	8.43653	3.26901e-17	2.73979e-16	TLX2	protein_coding
ENSG00000128422.17	5604.54	2.70155	0.306508	8.81395	1.20814e-18	1.13193e-17	KRT17	protein_coding
ENSG00000095752.7	76.8818	2.70152	0.229439	11.7745	5.28533e-32	1.19203e-30	IL11	protein_coding
ENSG00000158639.13	6.50647	2.70125	0.508766	5.30941	1.09978e-07	3.94545e-07	PAGE5	protein_coding
ENSG00000037965.6	52.6552	2.70123	0.29694	9.0969	9.29485e-20	9.41218e-19	HOXC8	protein_coding
ENSG00000105550.10	1.48107	2.70064	0.592495	4.55809	5.16219e-06	1.51354e-05	FGF21	protein_coding
ENSG00000105675.9	3.43921	2.69815	0.470174	5.73862	9.54534e-09	3.843e-08	ATP4A	protein_coding
ENSG00000136492.9	348.92	2.69785	0.143891	18.7493	1.96108e-78	3.90132e-76	BRIP1	protein_coding
ENSG00000203814.6	130.703	2.69564	0.225398	11.9595	5.79298e-33	1.38243e-31	H2BC18	protein_coding
ENSG00000169258.7	419.143	2.69268	0.151125	17.8176	5.16072e-71	7.63149e-69	GPRIN1	protein_coding
ENSG00000248771.5	233.065	2.6924	0.303458	8.87241	7.15798e-19	6.82315e-18	SMIM31	protein_coding
ENSG00000161888.11	378.544	2.69203	0.151259	17.7975	7.39432e-71	1.08262e-68	SPC24	protein_coding
ENSG00000154920.15	133.419	2.69176	0.151929	17.7172	3.08964e-70	4.45018e-68	EME1	protein_coding
ENSG00000138160.7	1164.33	2.69026	0.139498	19.2853	7.13845e-83	1.68448e-80	KIF11	protein_coding
ENSG00000179546.4	142.555	2.68998	0.266545	10.092	5.99108e-24	8.25411e-23	HTR1D	protein_coding
ENSG00000196406.4	1.36556	2.68962	1.04712	2.5686	0.010211	0.0179801	SPANXD	protein_coding
ENSG00000148346.12	8910.72	2.68731	0.259195	10.3679	3.47026e-25	5.15577e-24	LCN2	protein_coding
ENSG00000165731.20	473.887	2.6872	0.30062	8.93886	3.93218e-19	3.80548e-18	RET	protein_coding
ENSG00000158315.11	395.397	2.6849	0.14607	18.3809	1.86747e-75	3.30066e-73	RHBDL2	protein_coding
ENSG00000163394.6	3.17743	2.68412	0.650767	4.12454	3.71471e-05	9.74233e-05	CCKAR	protein_coding
ENSG00000155980.13	87.7886	2.68331	0.241412	11.115	1.06014e-28	1.97776e-27	KIF5A	protein_coding
ENSG00000261587.2	3.45192	2.68238	0.339282	7.90605	2.65692e-15	1.93038e-14	TMEM249	protein_coding
ENSG00000121211.8	2.4234	2.68204	0.372891	7.19257	6.35828e-13	3.82264e-12	MND1	protein_coding
ENSG00000163808.17	361.911	2.6812	0.149433	17.9425	5.49646e-72	8.43736e-70	KIF15	protein_coding
ENSG00000196208.14	476.094	2.68028	0.222216	12.0616	1.68527e-33	4.14663e-32	GREB1	protein_coding
ENSG00000112837.17	136.491	2.6792	0.337758	7.93231	2.15106e-15	1.56979e-14	TBX18	protein_coding
ENSG00000095596.12	14.0026	2.67614	0.38833	6.89139	5.52481e-12	3.05646e-11	CYP26A1	protein_coding
ENSG00000185760.17	221.271	2.67578	0.233634	11.4529	2.27475e-30	4.67631e-29	KCNQ5	protein_coding
ENSG00000124493.14	36.4029	2.67305	0.296918	9.00267	2.20287e-19	2.16687e-18	GRM4	protein_coding
ENSG00000105427.10	110.687	2.67287	0.194599	13.7352	6.24631e-43	2.54458e-41	CNFN	protein_coding
ENSG00000198598.6	362.313	2.67153	0.202016	13.2243	6.35062e-40	2.21837e-38	MMP17	protein_coding
ENSG00000137392.10	2.40712	2.67057	0.525543	5.08154	3.7439e-07	1.26084e-06	CLPS	protein_coding
ENSG00000170162.14	3.63685	2.66975	0.683843	3.90405	9.45979e-05	0.000233588	VGLL2	protein_coding
ENSG00000103257.9	5589.56	2.66913	0.17937	14.8806	4.40768e-50	2.63884e-48	SLC7A5	protein_coding
ENSG00000134940.14	12.024	2.66834	0.235995	11.3068	1.2149e-29	2.39753e-28	ACRV1	protein_coding
ENSG00000183837.9	104.854	2.66041	0.275319	9.66301	4.32968e-22	5.2624e-21	PNMA3	protein_coding
ENSG00000138778.13	562.005	2.65806	0.15691	16.94	2.28001e-64	2.49133e-62	CENPE	protein_coding
ENSG00000138316.11	330.368	2.65781	0.165242	16.0844	3.28254e-58	2.75281e-56	ADAMTS14	protein_coding
ENSG00000166803.14	278.226	2.65409	0.150262	17.6631	8.07096e-70	1.13667e-67	PCLAF	protein_coding
ENSG00000189051.5	9.19528	2.65384	0.32479	8.17095	3.0597e-16	2.39269e-15	RNF222	protein_coding
ENSG00000168619.16	1.54591	2.65369	0.57065	4.65029	3.31464e-06	9.96255e-06	ADAM18	protein_coding
ENSG00000278828.1	206.5	2.65197	0.20857	12.715	4.88102e-37	1.48009e-35	H3C10	protein_coding
ENSG00000186891.14	361.776	2.65126	0.189378	13.9999	1.5613e-44	6.93332e-43	TNFRSF18	protein_coding
ENSG00000124196.6	2.58935	2.65092	0.333267	7.95434	1.80093e-15	1.32319e-14	GTSF1L	protein_coding
ENSG00000278677.2	1.70193	2.65029	0.362376	7.31365	2.59978e-13	1.61351e-12	H2AC17	protein_coding
ENSG00000162039.17	26.79	2.64963	0.317788	8.33773	7.57332e-17	6.16921e-16	MEIOB	protein_coding
ENSG00000071539.14	969.022	2.64869	0.170688	15.5178	2.63113e-54	1.90416e-52	TRIP13	protein_coding
ENSG00000091482.8	15.0818	2.64638	0.321243	8.23794	1.75206e-16	1.39545e-15	SMPX	protein_coding
ENSG00000214513.4	14.6886	2.64212	0.441591	5.98319	2.1881e-09	9.45278e-09	NOTO	protein_coding
ENSG00000156234.7	1501.04	2.64082	0.247692	10.6617	1.538e-26	2.47571e-25	CXCL13	protein_coding
ENSG00000169679.15	1079.51	2.63922	0.153752	17.1654	4.81762e-66	5.65408e-64	BUB1	protein_coding
ENSG00000167900.12	2657.11	2.63891	0.153442	17.198	2.74769e-66	3.26798e-64	TK1	protein_coding
ENSG00000115828.17	2105.91	2.63785	0.235184	11.2161	3.40009e-29	6.52415e-28	QPCT	protein_coding
ENSG00000180336.18	59.0546	2.63679	0.254056	10.3788	3.09721e-25	4.61543e-24	MEIOC	protein_coding
ENSG00000135052.16	13139.8	2.63602	0.121647	21.6695	3.98361e-104	3.76011e-101	GOLM1	protein_coding
ENSG00000101049.17	159.26	2.63417	0.218092	12.0782	1.37637e-33	3.40925e-32	SGK2	protein_coding
ENSG00000168505.7	7.73615	2.6336	0.403932	6.5199	7.03555e-11	3.51761e-10	GBX2	protein_coding
ENSG00000087586.18	1046.8	2.6323	0.154848	16.9992	8.32334e-65	9.23121e-63	AURKA	protein_coding
ENSG00000084110.11	485.879	2.63009	0.257791	10.2024	1.93431e-24	2.74159e-23	HAL	protein_coding
ENSG00000148408.13	53.1579	2.62927	0.389247	6.75475	1.43078e-11	7.63914e-11	CACNA1B	protein_coding
ENSG00000171320.15	234.517	2.62894	0.152173	17.276	7.13346e-67	8.7906e-65	ESCO2	protein_coding
ENSG00000137812.20	477.387	2.62701	0.147966	17.7542	1.59938e-70	2.31874e-68	KNL1	protein_coding
ENSG00000118271.12	26.688	2.62532	0.474663	5.53092	3.18563e-08	1.21444e-07	TTR	protein_coding
ENSG00000204001.9	3.89734	2.62507	0.562488	4.66688	3.05804e-06	9.22946e-06	LCN8	protein_coding
ENSG00000158373.8	933.518	2.62475	0.149668	17.5371	7.45897e-69	1.00885e-66	H2BC5	protein_coding
ENSG00000174469.23	284.361	2.62373	0.309888	8.46668	2.52477e-17	2.13264e-16	CNTNAP2	protein_coding
ENSG00000177938.5	1.94841	2.62355	0.570285	4.60043	4.21622e-06	1.25038e-05	CAPZA3	protein_coding
ENSG00000172031.7	169.987	2.62265	0.196085	13.3751	8.4565e-41	3.10302e-39	EPHX4	protein_coding
ENSG00000092054.13	4.22045	2.62202	0.395855	6.62369	3.50339e-11	1.80596e-10	MYH7	protein_coding
ENSG00000121905.10	21.4727	2.62042	0.206679	12.6787	7.76373e-37	2.31311e-35	HPCA	protein_coding
ENSG00000139151.16	6.11913	2.62009	0.461258	5.6803	1.34458e-08	5.3311e-08	PLCZ1	protein_coding
ENSG00000144395.18	111.11	2.61923	0.164445	15.9277	4.07171e-57	3.33272e-55	CCDC150	protein_coding
ENSG00000135454.14	210.021	2.61784	0.243343	10.7578	5.44299e-27	9.05729e-26	B4GALNT1	protein_coding
ENSG00000164418.21	101.614	2.61561	0.257593	10.154	3.18e-24	4.45592e-23	GRIK2	protein_coding
ENSG00000167653.5	463.429	2.61284	0.356391	7.33137	2.27809e-13	1.42022e-12	PSCA	protein_coding
ENSG00000113889.14	12.8184	2.61266	0.431219	6.05877	1.37167e-09	6.05184e-09	KNG1	protein_coding
ENSG00000148965.10	5.06941	2.61024	0.40777	6.40126	1.54104e-10	7.45532e-10	SAA4	protein_coding
ENSG00000117407.17	106.584	2.60801	0.216157	12.0653	1.61015e-33	3.96838e-32	ARTN	protein_coding
ENSG00000155066.16	3878.2	2.60571	0.158441	16.446	8.96611e-61	8.28674e-59	PROM2	protein_coding
ENSG00000149554.13	696.368	2.60253	0.144453	18.0164	1.44891e-72	2.27131e-70	CHEK1	protein_coding
ENSG00000164900.4	4.64368	2.60097	0.491898	5.28763	1.23911e-07	4.41991e-07	GBX1	protein_coding
ENSG00000060140.9	441.075	2.59997	0.159365	16.3146	7.77024e-60	6.90804e-58	STYK1	protein_coding
ENSG00000122952.17	1368.28	2.59982	0.136647	19.0257	1.04402e-80	2.25931e-78	ZWINT	protein_coding
ENSG00000168070.12	34.7962	2.59701	0.332788	7.8038	6.00717e-15	4.2348e-14	MAJIN	protein_coding
ENSG00000187475.6	2.56292	2.5947	0.389682	6.65851	2.76608e-11	1.43943e-10	H1-6	protein_coding
ENSG00000162433.15	1205.3	2.59359	0.186747	13.8882	7.46449e-44	3.22127e-42	AK4	protein_coding
ENSG00000122861.16	6139.37	2.59348	0.2005	12.9351	2.85326e-38	9.1064e-37	PLAU	protein_coding
ENSG00000179008.9	16.5028	2.59348	0.32981	7.86355	3.73391e-15	2.67908e-14	C14orf39	protein_coding
ENSG00000116771.6	164.559	2.59168	0.153509	16.883	6.00635e-64	6.42071e-62	AGMAT	protein_coding
ENSG00000152591.15	1.70752	2.59074	0.519416	4.98779	6.10752e-07	2.00494e-06	DSPP	protein_coding
ENSG00000058404.20	104.464	2.5879	0.29885	8.65951	4.73796e-18	4.24798e-17	CAMK2B	protein_coding
ENSG00000212901.4	6.95554	2.58659	0.474936	5.44618	5.14623e-08	1.91834e-07	KRTAP3-1	protein_coding
ENSG00000154545.16	1.91299	2.58465	0.430238	6.00749	1.8842e-09	8.19578e-09	MAGED4	protein_coding
ENSG00000269855.2	18.6146	2.58414	0.286651	9.01495	1.96962e-19	1.94261e-18	RNF225	protein_coding
ENSG00000170439.7	735.348	2.58402	0.200322	12.8993	4.54119e-38	1.43798e-36	METTL7B	protein_coding
ENSG00000204195.4	3.51388	2.58314	0.47371	5.45301	4.95238e-08	1.8495e-07	AWAT1	protein_coding
ENSG00000135902.10	4.04541	2.58282	0.415742	6.21256	5.21272e-10	2.39689e-09	CHRND	protein_coding
ENSG00000174279.4	1.37041	2.58235	0.652912	3.95512	7.64949e-05	0.000191563	EVX2	protein_coding
ENSG00000176490.5	276.551	2.58151	0.229388	11.2539	2.21479e-29	4.30188e-28	DIRAS1	protein_coding
ENSG00000137807.16	800.788	2.58005	0.152324	16.9379	2.3623e-64	2.57491e-62	KIF23	protein_coding
ENSG00000147896.3	3.53449	2.57948	0.741547	3.4785	0.000504219	0.00111331	IFNK	protein_coding
ENSG00000108515.18	621.682	2.57772	0.246687	10.4494	1.4751e-25	2.23497e-24	ENO3	protein_coding
ENSG00000124882.4	1504.55	2.5775	0.361123	7.13747	9.50674e-13	5.6218e-12	EREG	protein_coding
ENSG00000164109.14	882.288	2.57744	0.15596	16.5263	2.37212e-61	2.2631e-59	MAD2L1	protein_coding
ENSG00000182545.6	5.77485	2.57707	0.353339	7.29345	3.02108e-13	1.86274e-12	RNASE10	protein_coding
ENSG00000273274.2	21.9294	2.57535	0.30194	8.52935	1.47171e-17	1.26899e-16	ZBTB8B	protein_coding
ENSG00000166415.15	630.798	2.57142	0.321725	7.99262	1.32098e-15	9.8211e-15	WDR72	protein_coding
ENSG00000197106.7	48.3756	2.56931	0.292142	8.7947	1.43426e-18	1.33588e-17	SLC6A17	protein_coding
ENSG00000178882.15	296.478	2.56925	0.248155	10.3534	4.03827e-25	5.98562e-24	RFLNA	protein_coding
ENSG00000186086.18	1.84873	2.56469	0.634807	4.04011	5.34255e-05	0.000136819	NBPF6	protein_coding
ENSG00000212128.2	3.86509	2.56196	0.490663	5.22143	1.77552e-07	6.21437e-07	TAS2R13	protein_coding
ENSG00000123473.16	579.905	2.56175	0.126718	20.2161	7.05887e-91	2.72307e-88	STIL	protein_coding
ENSG00000179846.10	23.2934	2.55938	0.206693	12.3825	3.25106e-35	8.86459e-34	NKPD1	protein_coding
ENSG00000143297.19	666.526	2.55885	0.212649	12.0332	2.37751e-33	5.81442e-32	FCRL5	protein_coding
ENSG00000137674.4	2.15304	2.55823	0.514177	4.97539	6.51157e-07	2.13064e-06	MMP20	protein_coding
ENSG00000237353.7	1.71	2.55675	0.494768	5.16758	2.37145e-07	8.163e-07	PATE4	protein_coding
ENSG00000168748.14	4.58239	2.55659	0.340001	7.51935	5.50488e-14	3.60143e-13	CA7	protein_coding
ENSG00000225556.1	85.2279	2.5552	0.176662	14.4638	2.05062e-47	1.06524e-45	C2CD4D	protein_coding
ENSG00000170423.13	17.3158	2.55492	0.294529	8.67459	4.15047e-18	3.7318e-17	KRT78	protein_coding
ENSG00000196427.13	2.90293	2.5527	0.558634	4.56954	4.88805e-06	1.43846e-05	NBPF4	protein_coding
ENSG00000136535.15	4.44548	2.5494	0.45141	5.64763	1.62674e-08	6.38759e-08	TBR1	protein_coding
ENSG00000132958.17	10.598	2.54935	0.258662	9.85592	6.46253e-23	8.28366e-22	TPTE2	protein_coding
ENSG00000131126.19	8.5286	2.54918	0.417108	6.11156	9.86611e-10	4.41087e-09	TEX101	protein_coding
ENSG00000137573.14	7824.67	2.54549	0.181843	13.9983	1.59612e-44	7.07381e-43	SULF1	protein_coding
ENSG00000106462.11	918.613	2.54461	0.125488	20.2777	2.02187e-91	8.08075e-89	EZH2	protein_coding
ENSG00000188322.8	1377.59	2.54386	0.17551	14.4941	1.32102e-47	6.93546e-46	SBK1	protein_coding
ENSG00000143032.8	1.41955	2.54331	0.700937	3.62845	0.000285128	0.000653195	BARHL2	protein_coding
ENSG00000255346.10	59.1718	2.54319	0.25026	10.1622	2.92361e-24	4.10703e-23	NOX5	protein_coding
ENSG00000181562.5	2.12311	2.54278	0.467408	5.44016	5.32315e-08	1.98146e-07	EDDM3A	protein_coding
ENSG00000188763.5	91.3061	2.54123	0.300317	8.46182	2.63228e-17	2.21923e-16	FZD9	protein_coding
ENSG00000121690.11	176.743	2.53853	0.219811	11.5487	7.49476e-31	1.58934e-29	DEPDC7	protein_coding
ENSG00000131737.5	1.57903	2.53848	0.585554	4.33517	1.45648e-05	4.02704e-05	KRT34	protein_coding
ENSG00000184388.6	1.57813	2.53668	0.869854	2.91621	0.00354307	0.00678822	PABPC1L2B	protein_coding
ENSG00000165443.12	28.3974	2.53407	0.308761	8.20722	2.2636e-16	1.78843e-15	PHYHIPL	protein_coding
ENSG00000139797.8	4.05244	2.53339	0.509855	4.96885	6.73497e-07	2.19969e-06	RNF113B	protein_coding
ENSG00000147697.9	350.331	2.53232	0.225231	11.2432	2.50029e-29	4.83735e-28	GSDMC	protein_coding
ENSG00000095627.9	88.9405	2.53223	0.320132	7.90994	2.57504e-15	1.87242e-14	TDRD1	protein_coding
ENSG00000279486.5	2.46842	2.53188	0.587838	4.3071	1.65409e-05	4.54255e-05	OR2AG1	protein_coding
ENSG00000165409.18	39.0509	2.53095	0.235397	10.7518	5.81139e-27	9.65582e-26	TSHR	protein_coding
ENSG00000108846.16	10952.6	2.52845	0.155854	16.2232	3.45886e-59	2.97952e-57	ABCC3	protein_coding
ENSG00000173612.10	2.56605	2.52562	0.576076	4.38418	1.16422e-05	3.26021e-05	GPRC6A	protein_coding
ENSG00000168542.16	96162.5	2.52303	0.179338	14.0686	5.9254e-45	2.7072e-43	COL3A1	protein_coding
ENSG00000053108.17	840.013	2.52242	0.285496	8.83521	9.99123e-19	9.41863e-18	FSTL4	protein_coding
ENSG00000187288.12	20.604	2.52238	0.393986	6.40221	1.53149e-10	7.41151e-10	CIDEC	protein_coding
ENSG00000164434.12	17.4186	2.52172	0.368178	6.84921	7.426e-12	4.06064e-11	FABP7	protein_coding
ENSG00000168621.15	22.0596	2.52166	0.26835	9.3969	5.61918e-21	6.26656e-20	GDNF	protein_coding
ENSG00000158553.4	4.79123	2.52125	0.385564	6.53912	6.18818e-11	3.11184e-10	POM121L2	protein_coding
ENSG00000104848.1	5.87206	2.52079	0.327265	7.70259	1.33332e-14	9.13371e-14	KCNA7	protein_coding
ENSG00000103089.9	1212.46	2.52007	0.201097	12.5316	5.01406e-36	1.42956e-34	FA2H	protein_coding
ENSG00000135697.10	102.866	2.51787	0.232565	10.8265	2.57705e-27	4.39039e-26	BCO1	protein_coding
ENSG00000105464.3	325.065	2.51375	0.231294	10.8682	1.63387e-27	2.82036e-26	GRIN2D	protein_coding
ENSG00000188263.10	43.2624	2.51367	0.287037	8.75733	1.9993e-18	1.8434e-17	IL17REL	protein_coding
ENSG00000163295.5	1.49197	2.51347	0.739594	3.39844	0.000677703	0.00146573	ALPI	protein_coding
ENSG00000180264.11	2.46152	2.51263	0.399382	6.2913	3.14812e-10	1.4782e-09	ADGRD2	protein_coding
ENSG00000163518.11	22.5676	2.51252	0.270977	9.2721	1.82518e-20	1.9511e-19	FCRL4	protein_coding
ENSG00000116785.14	58.8396	2.51122	0.244622	10.2657	1.00593e-24	1.45409e-23	CFHR3	protein_coding
ENSG00000185105.5	4.54769	2.51042	0.305919	8.20616	2.28375e-16	1.8037e-15	MYADML2	protein_coding
ENSG00000170166.6	41.8463	2.51008	0.285666	8.78676	1.5393e-18	1.43131e-17	HOXD4	protein_coding
ENSG00000273542.2	15.528	2.5077	0.23737	10.5645	4.35211e-26	6.82719e-25	H4C12	protein_coding
ENSG00000259680.5	34.5038	2.50585	0.273943	9.14734	5.83546e-20	5.99533e-19	AC136428.1	protein_coding
ENSG00000132703.4	1.21608	2.50557	1.06227	2.35868	0.0183399	0.0307499	APCS	protein_coding
ENSG00000225110.3	1.54257	2.50556	0.780635	3.20965	0.00132897	0.00273531	PNMA6F	protein_coding
ENSG00000162078.11	326.137	2.50396	0.268658	9.32026	1.16057e-20	1.26378e-19	ZG16B	protein_coding
ENSG00000179709.8	2.16777	2.5027	0.640546	3.90714	9.33938e-05	0.000230821	NLRP8	protein_coding
ENSG00000173898.14	2984.43	2.50226	0.125602	19.9221	2.61771e-88	8.86486e-86	SPTBN2	protein_coding
ENSG00000288637.1	3.55528	2.50213	0.385528	6.49014	8.57546e-11	4.25826e-10	AC013477.1	protein_coding
ENSG00000188175.10	69.2771	2.50195	0.369758	6.76645	1.31984e-11	7.06897e-11	HEPACAM2	protein_coding
ENSG00000183185.9	2.09561	2.50136	0.473206	5.28598	1.25035e-07	4.45753e-07	GABRR3	protein_coding
ENSG00000182600.9	75.3657	2.50025	0.171386	14.5884	3.32966e-48	1.80139e-46	SNORC	protein_coding
ENSG00000175874.10	62.2975	2.49981	0.268731	9.30227	1.37477e-20	1.4879e-19	CREG2	protein_coding
ENSG00000106236.4	255.234	2.49664	0.261349	9.5529	1.26119e-21	1.4662e-20	NPTX2	protein_coding
ENSG00000165935.9	16.8856	2.49643	0.236161	10.5709	4.06604e-26	6.39652e-25	SMCO2	protein_coding
ENSG00000204869.8	10.7892	2.49384	0.292731	8.51921	1.60641e-17	1.37977e-16	IGFL4	protein_coding
ENSG00000131482.10	5.27078	2.49298	0.617919	4.03448	5.47226e-05	0.000139957	G6PC	protein_coding
ENSG00000105255.11	35.3856	2.49261	0.242333	10.2858	8.16197e-25	1.18757e-23	FSD1	protein_coding
ENSG00000101194.18	1214.63	2.4926	0.186965	13.3319	1.50904e-40	5.47837e-39	SLC17A9	protein_coding
ENSG00000151962.8	5.40238	2.49017	0.435034	5.72408	1.03998e-08	4.17526e-08	RBM46	protein_coding
ENSG00000171136.7	8.64751	2.4898	0.331114	7.51945	5.50058e-14	3.59947e-13	RLN3	protein_coding
ENSG00000126583.11	16.4043	2.4885	0.295841	8.41161	4.04429e-17	3.36364e-16	PRKCG	protein_coding
ENSG00000106541.12	27111.9	2.4867	0.207029	12.0113	3.0977e-33	7.51769e-32	AGR2	protein_coding
ENSG00000173894.11	811.461	2.48566	0.194128	12.8042	1.55313e-37	4.79482e-36	CBX2	protein_coding
ENSG00000137968.16	594.85	2.48222	0.257851	9.62658	6.17498e-22	7.37391e-21	SLC44A5	protein_coding
ENSG00000169783.13	241.95	2.48175	0.218801	11.3425	8.08303e-30	1.61235e-28	LINGO1	protein_coding
ENSG00000029153.14	1560.67	2.48166	0.197126	12.5892	2.42072e-36	7.02816e-35	ARNTL2	protein_coding
ENSG00000188766.12	154.99	2.47828	0.169631	14.6098	2.43196e-48	1.32705e-46	SPRED3	protein_coding
ENSG00000196917.6	450.048	2.47443	0.254034	9.74055	2.02461e-22	2.51944e-21	HCAR1	protein_coding
ENSG00000126856.15	2.37564	2.47342	0.381828	6.47784	9.3047e-11	4.59876e-10	PRDM7	protein_coding
ENSG00000121895.8	309.594	2.47146	0.201806	12.2467	1.74948e-34	4.55471e-33	TMEM156	protein_coding
ENSG00000203812.2	3.7097	2.46973	0.403655	6.11843	9.4501e-10	4.23555e-09	H2AC18	protein_coding
ENSG00000204613.11	18.7892	2.46829	0.355231	6.94841	3.69413e-12	2.07237e-11	TRIM10	protein_coding
ENSG00000129990.15	56.6542	2.4672	0.32924	7.49361	6.70033e-14	4.35654e-13	SYT5	protein_coding
ENSG00000124507.11	116.176	2.46717	0.207329	11.8998	1.18697e-32	2.77976e-31	PACSIN1	protein_coding
ENSG00000261787.2	19.0604	2.46394	0.324571	7.59136	3.1657e-14	2.11497e-13	TCF24	protein_coding
ENSG00000122691.13	125.347	2.46258	0.244809	10.0592	8.36809e-24	1.13875e-22	TWIST1	protein_coding
ENSG00000167614.14	41.371	2.46125	0.206989	11.8907	1.32264e-32	3.08661e-31	TTYH1	protein_coding
ENSG00000182931.9	51.3097	2.45924	0.241069	10.2014	1.95509e-24	2.77015e-23	WFDC10B	protein_coding
ENSG00000087085.16	794.637	2.45558	0.2402	10.2231	1.5633e-24	2.2257e-23	ACHE	protein_coding
ENSG00000165905.18	1550.48	2.45489	0.167354	14.6689	1.02053e-48	5.6734e-47	LARGE2	protein_coding
ENSG00000124253.11	60.5853	2.45485	0.486635	5.04455	4.54588e-07	1.51562e-06	PCK1	protein_coding
ENSG00000158014.15	35.7361	2.45228	0.291865	8.4021	4.38549e-17	3.6277e-16	SLC30A2	protein_coding
ENSG00000143552.9	102.742	2.45115	0.238645	10.2711	9.50791e-25	1.37798e-23	NUP210L	protein_coding
ENSG00000254709.8	133.079	2.4511	0.219595	11.1619	6.26418e-29	1.18709e-27	IGLL5	protein_coding
ENSG00000187642.9	12.3764	2.45068	0.237645	10.3124	6.19619e-25	9.08699e-24	PERM1	protein_coding
ENSG00000170312.16	1530.08	2.45061	0.153382	15.9772	1.84365e-57	1.52593e-55	CDK1	protein_coding
ENSG00000138615.6	933.621	2.4501	0.242873	10.088	6.24414e-24	8.59474e-23	CILP	protein_coding
ENSG00000145113.22	6177.33	2.44847	0.246784	9.9215	3.35688e-23	4.38778e-22	MUC4	protein_coding
ENSG00000073150.14	721.287	2.44588	0.192573	12.7011	5.83189e-37	1.75642e-35	PANX2	protein_coding
ENSG00000204839.9	1932.18	2.44514	0.167888	14.5641	4.74914e-48	2.55998e-46	MROH6	protein_coding
ENSG00000169509.6	2.66228	2.44349	0.772006	3.16512	0.0015502	0.00315595	CRCT1	protein_coding
ENSG00000125820.6	1.43307	2.44298	0.756072	3.23114	0.00123296	0.00255417	NKX2-2	protein_coding
ENSG00000130287.14	2.92423	2.44205	0.342469	7.13071	9.98537e-13	5.8907e-12	NCAN	protein_coding
ENSG00000175336.10	4.31191	2.44156	0.423866	5.76021	8.40096e-09	3.40109e-08	APOF	protein_coding
ENSG00000166863.13	7.27323	2.44058	0.403414	6.04981	1.45014e-09	6.38408e-09	TAC3	protein_coding
ENSG00000125508.3	79.5216	2.4395	0.228327	10.6842	1.20634e-26	1.95889e-25	SRMS	protein_coding
ENSG00000158825.6	757.868	2.43829	0.260424	9.36278	7.76655e-21	8.5687e-20	CDA	protein_coding
ENSG00000167767.14	2754.94	2.43671	0.165591	14.7152	5.14868e-49	2.91713e-47	KRT80	protein_coding
ENSG00000105880.7	54.038	2.43447	0.255638	9.52312	1.68059e-21	1.93652e-20	DLX5	protein_coding
ENSG00000226761.3	3.33235	2.43325	0.55141	4.41277	1.02055e-05	2.87697e-05	TAS2R46	protein_coding
ENSG00000196503.5	60.2696	2.43314	0.21519	11.3069	1.21261e-29	2.39407e-28	ARL9	protein_coding
ENSG00000183150.8	51.2033	2.43113	0.173819	13.9865	1.88346e-44	8.33061e-43	GPR19	protein_coding
ENSG00000133937.5	14.9217	2.42964	0.343287	7.07757	1.46708e-12	8.53898e-12	GSC	protein_coding
ENSG00000175497.17	181.289	2.42907	0.310732	7.81726	5.39838e-15	3.82447e-14	DPP10	protein_coding
ENSG00000184925.12	100.71	2.42875	0.210123	11.5587	6.67191e-31	1.41892e-29	LCN12	protein_coding
ENSG00000176746.6	1.2152	2.42824	0.70455	3.4465	0.000567892	0.00124393	MAGEB6	protein_coding
ENSG00000176136.6	5.11893	2.42293	0.36427	6.65145	2.90214e-11	1.50811e-10	MC5R	protein_coding
ENSG00000171346.16	2132.72	2.42216	0.235543	10.2833	8.37892e-25	1.21834e-23	KRT15	protein_coding
ENSG00000196844.9	1.62555	2.42116	0.457403	5.29327	1.20148e-07	4.29123e-07	PATE2	protein_coding
ENSG00000147536.12	249.319	2.42007	0.154653	15.6484	3.40428e-55	2.5554e-53	GINS4	protein_coding
ENSG00000116711.10	2559.25	2.41995	0.217669	11.1176	1.03016e-28	1.92506e-27	PLA2G4A	protein_coding
ENSG00000120875.9	4749.19	2.41613	0.221992	10.8839	1.37611e-27	2.38564e-26	DUSP4	protein_coding
ENSG00000115657.14	39.6209	2.41438	0.175313	13.7718	3.76458e-43	1.56374e-41	ABCB6	protein_coding
ENSG00000141934.10	3821.79	2.41273	0.132196	18.2512	2.02494e-74	3.42872e-72	PLPP2	protein_coding
ENSG00000135248.15	2.75292	2.41134	0.381641	6.31834	2.64384e-10	1.25148e-09	FAM71F1	protein_coding
ENSG00000169885.10	15.8109	2.41081	0.253968	9.49254	2.25473e-21	2.58e-20	CALML6	protein_coding
ENSG00000131738.11	1.25321	2.40788	0.60923	3.95234	7.73915e-05	0.000193699	KRT33B	protein_coding
ENSG00000143847.15	243.18	2.40785	0.195897	12.2914	1.00743e-34	2.65396e-33	PPFIA4	protein_coding
ENSG00000153292.16	3719.73	2.40706	0.272709	8.82649	1.08015e-18	1.01609e-17	ADGRF1	protein_coding
ENSG00000142583.18	421.505	2.40544	0.182045	13.2134	7.3391e-40	2.54961e-38	SLC2A5	protein_coding
ENSG00000104321.11	42.3496	2.4049	0.285863	8.41278	4.00421e-17	3.33156e-16	TRPA1	protein_coding
ENSG00000178934.5	29.7798	2.40343	0.339545	7.07838	1.45851e-12	8.49353e-12	LGALS7B	protein_coding
ENSG00000119973.6	3.32352	2.40176	0.650503	3.69217	0.000222351	0.000517423	PRLHR	protein_coding
ENSG00000060709.15	133.218	2.40114	0.35475	6.76854	1.30088e-11	6.97329e-11	RIMBP2	protein_coding
ENSG00000135903.20	3.84536	2.39965	0.532491	4.50646	6.59166e-06	1.90406e-05	PAX3	protein_coding
ENSG00000119969.15	688.904	2.3991	0.135798	17.6666	7.57915e-70	1.07081e-67	HELLS	protein_coding
ENSG00000211448.13	649.989	2.39906	0.217428	11.0338	2.6248e-28	4.75281e-27	DIO2	protein_coding
ENSG00000176256.10	1.15871	2.39771	0.93941	2.55236	0.0106996	0.0187771	HMGB4	protein_coding
ENSG00000151812.15	3.06796	2.39752	0.390587	6.13826	8.34328e-10	3.76419e-09	SLC35F4	protein_coding
ENSG00000188338.15	56.0309	2.39715	0.29661	8.08181	6.38138e-16	4.86421e-15	SLC38A3	protein_coding
ENSG00000122787.15	4.05763	2.39673	0.328179	7.30311	2.81199e-13	1.73963e-12	AKR1D1	protein_coding
ENSG00000164694.17	1858.41	2.39623	0.220404	10.872	1.56767e-27	2.7082e-26	FNDC1	protein_coding
ENSG00000146678.10	52.8841	2.39548	0.399962	5.98927	2.10783e-09	9.12289e-09	IGFBP1	protein_coding
ENSG00000203685.10	402.932	2.39535	0.325404	7.36117	1.82308e-13	1.14541e-12	STUM	protein_coding
ENSG00000188488.14	162.808	2.39396	0.30472	7.85627	3.95729e-15	2.83614e-14	SERPINA5	protein_coding
ENSG00000107984.10	714.237	2.39308	0.33777	7.08492	1.39123e-12	8.11666e-12	DKK1	protein_coding
ENSG00000268606.5	1.14831	2.39183	0.844666	2.83169	0.00463025	0.00867742	MAGEA2	protein_coding
ENSG00000111012.10	344.264	2.38994	0.163534	14.6143	2.27629e-48	1.24979e-46	CYP27B1	protein_coding
ENSG00000103154.9	40.1879	2.3879	0.294606	8.10539	5.25755e-16	4.0388e-15	NECAB2	protein_coding
ENSG00000206181.6	1.82806	2.38491	0.436602	5.46244	4.69623e-08	1.75754e-07	ELOA2	protein_coding
ENSG00000198092.6	1.62258	2.38487	0.555757	4.29122	1.77693e-05	4.86454e-05	TMPRSS11F	protein_coding
ENSG00000188610.12	47.626	2.38468	0.182803	13.0451	6.77949e-39	2.22784e-37	FAM72B	protein_coding
ENSG00000105889.16	82.5464	2.38409	0.249001	9.57462	1.02231e-21	1.19791e-20	STEAP1B	protein_coding
ENSG00000181418.8	24.8994	2.38309	0.237231	10.0454	9.6208e-24	1.30283e-22	DDN	protein_coding
ENSG00000166823.5	194.299	2.38178	0.18454	12.9066	4.13362e-38	1.31079e-36	MESP1	protein_coding
ENSG00000153060.8	26.4638	2.37909	0.217875	10.9195	9.29762e-28	1.63225e-26	TEKT5	protein_coding
ENSG00000224109.3	1.52354	2.3773	0.73667	3.22709	0.00125057	0.00258668	CENPVL3	protein_coding
ENSG00000140623.14	1.30891	2.3761	0.422376	5.62556	1.84906e-08	7.21967e-08	SEPTIN12	protein_coding
ENSG00000002746.15	81.0308	2.37571	0.189907	12.5098	6.59714e-36	1.87368e-34	HECW1	protein_coding
ENSG00000184502.4	1.22634	2.36913	0.635238	3.72951	0.00019185	0.000451897	GAST	protein_coding
ENSG00000101977.21	19.0894	2.36825	0.302071	7.84003	4.50431e-15	3.21365e-14	MCF2	protein_coding
[truncated: 18,662 more rows]

## Sheet: Table S7
Table S7. Cox regression analysis of the genes in TCGA-LUAD cohort
[truncated: 19,963 more rows]

[truncated: 10 more sheets: Table S8, Table S9, Table S10, Table S11, Table S12, Table S13, Table S14, Table S15, Table S16, Table S17]
